# Supplementary material for: Cancer Pain Treatment and Management: An Interprofessional Learning Module for Prelicensure Health Professional Students
Source: MedEdPORTAL. 2020 Sep 9;16:10953. doi: 10.15766/mep_2374-8265.10953 (PMC7485910; doi:10.15766/mep_2374-8265.10953)
Supplement: Supplementary file 1 — Facilitator Guide.docxCancer Pain & Treatment Module folderModule Access Instructions.docxHandout I.docxHandout II.docxPresentation.pptxSession Evaluation.docx [file mep_2374-8265.10953-s001.zip]

Archive with 210 entries (202 files):
- A. Facilitator Guide.docx
- B. Cancer Pain & Treatment Module folder/
- B. Cancer Pain & Treatment Module folder/Cancer Pain and Treatment Options - Presenter output/
- B. Cancer Pain & Treatment Module folder/Cancer Pain and Treatment Options - Presenter output/amplaunch.html
- B. Cancer Pain & Treatment Module folder/Cancer Pain and Treatment Options - Presenter output/meta.xml
- B. Cancer Pain & Treatment Module folder/Cancer Pain and Treatment Options - Presenter output/mobile/
- B. Cancer Pain & Treatment Module folder/Cancer Pain and Treatment Options - Presenter output/mobile/5jwYeWXiw9G_80_DX1386_DY1386_CX693_CY520.png
- B. Cancer Pain & Treatment Module folder/Cancer Pain and Treatment Options - Presenter output/mobile/5jwYeWXiw9G_80_DX1386_DY1386_CX693_CY520.swf
- B. Cancer Pain & Treatment Module folder/Cancer Pain and Treatment Options - Presenter output/mobile/5jwYeWXiw9G_None_336252_80_DX672_DY672_CX336_CY252.png
- B. Cancer Pain & Treatment Module folder/Cancer Pain and Treatment Options - Presenter output/mobile/5jwYeWXiw9G_None_336252_80_DX672_DY672_CX336_CY252.swf
- B. Cancer Pain & Treatment Module folder/Cancer Pain and Treatment Options - Presenter output/mobile/67eHfT4spQi.png
- B. Cancer Pain & Treatment Module folder/Cancer Pain and Treatment Options - Presenter output/mobile/6IDV1IEtWwC_5dxUExJ3OTe_80_DX1440_DY1440_CX720_CY540.png
- B. Cancer Pain & Treatment Module folder/Cancer Pain and Treatment Options - Presenter output/mobile/6IDV1IEtWwC_5dxUExJ3OTe_80_DX1440_DY1440_CX720_CY540.swf
- B. Cancer Pain & Treatment Module folder/Cancer Pain and Treatment Options - Presenter output/mobile/6IDV1IEtWwC_5fnlUG0ShH9_80_DX982_DY982_CX491_CY365.png
- B. Cancer Pain & Treatment Module folder/Cancer Pain and Treatment Options - Presenter output/mobile/6IDV1IEtWwC_5fnlUG0ShH9_80_DX982_DY982_CX491_CY365.swf
- B. Cancer Pain & Treatment Module folder/Cancer Pain and Treatment Options - Presenter output/mobile/6IDV1IEtWwC_5goS06v3plJ_80_DX1440_DY1440_CX720_CY540.png
- B. Cancer Pain & Treatment Module folder/Cancer Pain and Treatment Options - Presenter output/mobile/6IDV1IEtWwC_5goS06v3plJ_80_DX1440_DY1440_CX720_CY540.swf
- B. Cancer Pain & Treatment Module folder/Cancer Pain and Treatment Options - Presenter output/mobile/6IDV1IEtWwC_5n3d7QAESVI_80_DX1440_DY1440_CX720_CY540.png
- B. Cancer Pain & Treatment Module folder/Cancer Pain and Treatment Options - Presenter output/mobile/6IDV1IEtWwC_5n3d7QAESVI_80_DX1440_DY1440_CX720_CY540.swf
- B. Cancer Pain & Treatment Module folder/Cancer Pain and Treatment Options - Presenter output/mobile/6IDV1IEtWwC_5tjRNe8KdbA_80_DX1440_DY1440_CX720_CY540.png
- B. Cancer Pain & Treatment Module folder/Cancer Pain and Treatment Options - Presenter output/mobile/6IDV1IEtWwC_5tjRNe8KdbA_80_DX1440_DY1440_CX720_CY540.swf
- B. Cancer Pain & Treatment Module folder/Cancer Pain and Treatment Options - Presenter output/mobile/6IDV1IEtWwC_5VXEXpyJXi5_80_DX300_DY300_CX150_CY36.png
- B. Cancer Pain & Treatment Module folder/Cancer Pain and Treatment Options - Presenter output/mobile/6IDV1IEtWwC_5VXEXpyJXi5_80_DX300_DY300_CX150_CY36.swf
- B. Cancer Pain & Treatment Module folder/Cancer Pain and Treatment Options - Presenter output/mobile/6IDV1IEtWwC_5WHr7H9ZgWu_80_DX1440_DY1440_CX720_CY540.png
- B. Cancer Pain & Treatment Module folder/Cancer Pain and Treatment Options - Presenter output/mobile/6IDV1IEtWwC_5WHr7H9ZgWu_80_DX1440_DY1440_CX720_CY540.swf
- B. Cancer Pain & Treatment Module folder/Cancer Pain and Treatment Options - Presenter output/mobile/6IDV1IEtWwC_5zrBvMyajIv_80_DX1440_DY1440_CX720_CY540.png
- B. Cancer Pain & Treatment Module folder/Cancer Pain and Treatment Options - Presenter output/mobile/6IDV1IEtWwC_5zrBvMyajIv_80_DX1440_DY1440_CX720_CY540.swf
- B. Cancer Pain & Treatment Module folder/Cancer Pain and Treatment Options - Presenter output/mobile/6IDV1IEtWwC_5ZrQ4EFnXqn_80_DX1440_DY1440_CX720_CY540.png
- B. Cancer Pain & Treatment Module folder/Cancer Pain and Treatment Options - Presenter output/mobile/6IDV1IEtWwC_5ZrQ4EFnXqn_80_DX1440_DY1440_CX720_CY540.swf
- B. Cancer Pain & Treatment Module folder/Cancer Pain and Treatment Options - Presenter output/mobile/6IDV1IEtWwC_63JerStY2uJ_80_DX1012_DY1012_CX506_CY373.png
- B. Cancer Pain & Treatment Module folder/Cancer Pain and Treatment Options - Presenter output/mobile/6IDV1IEtWwC_63JerStY2uJ_80_DX1012_DY1012_CX506_CY373.swf
- B. Cancer Pain & Treatment Module folder/Cancer Pain and Treatment Options - Presenter output/mobile/6IDV1IEtWwC_667jkzsF96c_80_DX1440_DY1440_CX720_CY540.png
- B. Cancer Pain & Treatment Module folder/Cancer Pain and Treatment Options - Presenter output/mobile/6IDV1IEtWwC_667jkzsF96c_80_DX1440_DY1440_CX720_CY540.swf
- B. Cancer Pain & Treatment Module folder/Cancer Pain and Treatment Options - Presenter output/mobile/6IDV1IEtWwC_6cH3AErhHzx_80_DX1440_DY1440_CX720_CY540.png
- B. Cancer Pain & Treatment Module folder/Cancer Pain and Treatment Options - Presenter output/mobile/6IDV1IEtWwC_6cH3AErhHzx_80_DX1440_DY1440_CX720_CY540.swf
- B. Cancer Pain & Treatment Module folder/Cancer Pain and Treatment Options - Presenter output/mobile/6IDV1IEtWwC_6dxXFgfitHr_80_DX1440_DY1440_CX720_CY540.png
- B. Cancer Pain & Treatment Module folder/Cancer Pain and Treatment Options - Presenter output/mobile/6IDV1IEtWwC_6dxXFgfitHr_80_DX1440_DY1440_CX720_CY540.swf
- B. Cancer Pain & Treatment Module folder/Cancer Pain and Treatment Options - Presenter output/mobile/6IDV1IEtWwC_6EGer1r7CQF_80_DX1440_DY1440_CX720_CY540.png
- B. Cancer Pain & Treatment Module folder/Cancer Pain and Treatment Options - Presenter output/mobile/6IDV1IEtWwC_6EGer1r7CQF_80_DX1440_DY1440_CX720_CY540.swf
- B. Cancer Pain & Treatment Module folder/Cancer Pain and Treatment Options - Presenter output/mobile/6IDV1IEtWwC_6EUefG78vTk_80_DX312_DY312_CX156_CY47.png
- B. Cancer Pain & Treatment Module folder/Cancer Pain and Treatment Options - Presenter output/mobile/6IDV1IEtWwC_6EUefG78vTk_80_DX312_DY312_CX156_CY47.swf
- B. Cancer Pain & Treatment Module folder/Cancer Pain and Treatment Options - Presenter output/mobile/6IDV1IEtWwC_6GQrNk1eiiI_80_DX1440_DY1440_CX720_CY540.png
- B. Cancer Pain & Treatment Module folder/Cancer Pain and Treatment Options - Presenter output/mobile/6IDV1IEtWwC_6GQrNk1eiiI_80_DX1440_DY1440_CX720_CY540.swf
- B. Cancer Pain & Treatment Module folder/Cancer Pain and Treatment Options - Presenter output/mobile/6IDV1IEtWwC_6ibD5L6cDz9_80_DX1440_DY1440_CX720_CY540.png
- B. Cancer Pain & Treatment Module folder/Cancer Pain and Treatment Options - Presenter output/mobile/6IDV1IEtWwC_6ibD5L6cDz9_80_DX1440_DY1440_CX720_CY540.swf
- B. Cancer Pain & Treatment Module folder/Cancer Pain and Treatment Options - Presenter output/mobile/6IDV1IEtWwC_6KACJXBAVyI_80_DX1440_DY1440_CX720_CY540.png
- B. Cancer Pain & Treatment Module folder/Cancer Pain and Treatment Options - Presenter output/mobile/6IDV1IEtWwC_6KACJXBAVyI_80_DX1440_DY1440_CX720_CY540.swf
- B. Cancer Pain & Treatment Module folder/Cancer Pain and Treatment Options - Presenter output/mobile/6IDV1IEtWwC_6N4tzUS9pdm_80_DX1440_DY1440_CX720_CY540.png
- B. Cancer Pain & Treatment Module folder/Cancer Pain and Treatment Options - Presenter output/mobile/6IDV1IEtWwC_6N4tzUS9pdm_80_DX1440_DY1440_CX720_CY540.swf
- B. Cancer Pain & Treatment Module folder/Cancer Pain and Treatment Options - Presenter output/mobile/6IDV1IEtWwC_6PuXMvxEMFy_80_DX1440_DY1440_CX720_CY540.png
- B. Cancer Pain & Treatment Module folder/Cancer Pain and Treatment Options - Presenter output/mobile/6IDV1IEtWwC_6PuXMvxEMFy_80_DX1440_DY1440_CX720_CY540.swf
- B. Cancer Pain & Treatment Module folder/Cancer Pain and Treatment Options - Presenter output/mobile/6IDV1IEtWwC_6T1lh6fg3tj_80_DX1440_DY1440_CX720_CY540.png
- B. Cancer Pain & Treatment Module folder/Cancer Pain and Treatment Options - Presenter output/mobile/6IDV1IEtWwC_6T1lh6fg3tj_80_DX1440_DY1440_CX720_CY540.swf
- B. Cancer Pain & Treatment Module folder/Cancer Pain and Treatment Options - Presenter output/mobile/6IDV1IEtWwC_6YkPihBB4iI_80_DX1440_DY1440_CX720_CY540.png
- B. Cancer Pain & Treatment Module folder/Cancer Pain and Treatment Options - Presenter output/mobile/6IDV1IEtWwC_6YkPihBB4iI_80_DX1440_DY1440_CX720_CY540.swf
- B. Cancer Pain & Treatment Module folder/Cancer Pain and Treatment Options - Presenter output/mobile/6IDV1IEtWwC_6ZNGxWX0kSt_80_DX1440_DY1440_CX720_CY540.png
- B. Cancer Pain & Treatment Module folder/Cancer Pain and Treatment Options - Presenter output/mobile/6IDV1IEtWwC_6ZNGxWX0kSt_80_DX1440_DY1440_CX720_CY540.swf
- B. Cancer Pain & Treatment Module folder/Cancer Pain and Treatment Options - Presenter output/mobile/6IDV1IEtWwC_sl263shp180227_80_DX1220_DY1220_CX610_CY91.png
- B. Cancer Pain & Treatment Module folder/Cancer Pain and Treatment Options - Presenter output/mobile/6IDV1IEtWwC_sl263shp180227_80_DX1220_DY1220_CX610_CY91.swf
- B. Cancer Pain & Treatment Module folder/Cancer Pain and Treatment Options - Presenter output/mobile/6IDV1IEtWwC_sl263shp180241_80_DX868_DY868_CX434_CY10.png
- B. Cancer Pain & Treatment Module folder/Cancer Pain and Treatment Options - Presenter output/mobile/6IDV1IEtWwC_sl263shp180241_80_DX868_DY868_CX434_CY10.swf
- B. Cancer Pain & Treatment Module folder/Cancer Pain and Treatment Options - Presenter output/mobile/6IDV1IEtWwC_sl270shp37892_80_DX1238_DY1238_CX619_CY316.png
- B. Cancer Pain & Treatment Module folder/Cancer Pain and Treatment Options - Presenter output/mobile/6IDV1IEtWwC_sl270shp37892_80_DX1238_DY1238_CX619_CY316.swf
- B. Cancer Pain & Treatment Module folder/Cancer Pain and Treatment Options - Presenter output/mobile/6kU5YMLgMLi_DX219_DY326.swf
- B. Cancer Pain & Treatment Module folder/Cancer Pain and Treatment Options - Presenter output/mobile/app_store.png
- B. Cancer Pain & Treatment Module folder/Cancer Pain and Treatment Options - Presenter output/mobile/data.gz
- B. Cancer Pain & Treatment Module folder/Cancer Pain and Treatment Options - Presenter output/mobile/data.js
- B. Cancer Pain & Treatment Module folder/Cancer Pain and Treatment Options - Presenter output/mobile/fonts.js
- B. Cancer Pain & Treatment Module folder/Cancer Pain and Treatment Options - Presenter output/mobile/linen_background.jpg
- B. Cancer Pain & Treatment Module folder/Cancer Pain and Treatment Options - Presenter output/mobile/masks.js
- B. Cancer Pain & Treatment Module folder/Cancer Pain and Treatment Options - Presenter output/mobile/mobileinstall.html
- B. Cancer Pain & Treatment Module folder/Cancer Pain and Treatment Options - Presenter output/mobile/mobile_icon.png
- B. Cancer Pain & Treatment Module folder/Cancer Pain and Treatment Options - Presenter output/mobile/notes/
- B. Cancer Pain & Treatment Module folder/Cancer Pain and Treatment Options - Presenter output/mobile/player.css
- B. Cancer Pain & Treatment Module folder/Cancer Pain and Treatment Options - Presenter output/mobile/player_compiled.js
- B. Cancer Pain & Treatment Module folder/Cancer Pain and Treatment Options - Presenter output/mobile/Slide6IDV1IEtWwC_d1cl1MailTitleSlide.jpg
- B. Cancer Pain & Treatment Module folder/Cancer Pain and Treatment Options - Presenter output/mobile/Slide6IDV1IEtWwC_d1cl5Blank.jpg
- B. Cancer Pain & Treatment Module folder/Cancer Pain and Treatment Options - Presenter output/mobile/Slide6IDV1IEtWwC_d1sm.jpg
- B. Cancer Pain & Treatment Module folder/Cancer Pain and Treatment Options - Presenter output/mobile/slides/
- B. Cancer Pain & Treatment Module folder/Cancer Pain and Treatment Options - Presenter output/mobile/slides/5b0puB24NKz.gz
- B. Cancer Pain & Treatment Module folder/Cancer Pain and Treatment Options - Presenter output/mobile/slides/5b0puB24NKz.js
- B. Cancer Pain & Treatment Module folder/Cancer Pain and Treatment Options - Presenter output/mobile/slides/5daOnGeauTh.gz
- B. Cancer Pain & Treatment Module folder/Cancer Pain and Treatment Options - Presenter output/mobile/slides/5daOnGeauTh.js
- B. Cancer Pain & Treatment Module folder/Cancer Pain and Treatment Options - Presenter output/mobile/slides/5eSOdx831Of.gz
- B. Cancer Pain & Treatment Module folder/Cancer Pain and Treatment Options - Presenter output/mobile/slides/5eSOdx831Of.js
- B. Cancer Pain & Treatment Module folder/Cancer Pain and Treatment Options - Presenter output/mobile/slides/5i4shpHZoC3.gz
- B. Cancer Pain & Treatment Module folder/Cancer Pain and Treatment Options - Presenter output/mobile/slides/5i4shpHZoC3.js
- B. Cancer Pain & Treatment Module folder/Cancer Pain and Treatment Options - Presenter output/mobile/slides/5jXCYRaS8t1.gz
- B. Cancer Pain & Treatment Module folder/Cancer Pain and Treatment Options - Presenter output/mobile/slides/5jXCYRaS8t1.js
- B. Cancer Pain & Treatment Module folder/Cancer Pain and Treatment Options - Presenter output/mobile/slides/5sKfzONa2PF.gz
- B. Cancer Pain & Treatment Module folder/Cancer Pain and Treatment Options - Presenter output/mobile/slides/5sKfzONa2PF.js
- B. Cancer Pain & Treatment Module folder/Cancer Pain and Treatment Options - Presenter output/mobile/slides/5suwzdioD46.gz
- B. Cancer Pain & Treatment Module folder/Cancer Pain and Treatment Options - Presenter output/mobile/slides/5suwzdioD46.js
- B. Cancer Pain & Treatment Module folder/Cancer Pain and Treatment Options - Presenter output/mobile/slides/5twv4Gh4ISM.gz
- B. Cancer Pain & Treatment Module folder/Cancer Pain and Treatment Options - Presenter output/mobile/slides/5twv4Gh4ISM.js
- B. Cancer Pain & Treatment Module folder/Cancer Pain and Treatment Options - Presenter output/mobile/slides/5vK6cuudvHJ.gz
- B. Cancer Pain & Treatment Module folder/Cancer Pain and Treatment Options - Presenter output/mobile/slides/5vK6cuudvHJ.js
- B. Cancer Pain & Treatment Module folder/Cancer Pain and Treatment Options - Presenter output/mobile/slides/5y6H78GAxMd.gz
- B. Cancer Pain & Treatment Module folder/Cancer Pain and Treatment Options - Presenter output/mobile/slides/5y6H78GAxMd.js
- B. Cancer Pain & Treatment Module folder/Cancer Pain and Treatment Options - Presenter output/mobile/slides/67wWO63dQdJ.gz
- B. Cancer Pain & Treatment Module folder/Cancer Pain and Treatment Options - Presenter output/mobile/slides/67wWO63dQdJ.js
- B. Cancer Pain & Treatment Module folder/Cancer Pain and Treatment Options - Presenter output/mobile/slides/69QvdlPXIb8.gz
- B. Cancer Pain & Treatment Module folder/Cancer Pain and Treatment Options - Presenter output/mobile/slides/69QvdlPXIb8.js
- B. Cancer Pain & Treatment Module folder/Cancer Pain and Treatment Options - Presenter output/mobile/slides/6Et8bAqEXKT.gz
- B. Cancer Pain & Treatment Module folder/Cancer Pain and Treatment Options - Presenter output/mobile/slides/6Et8bAqEXKT.js
- B. Cancer Pain & Treatment Module folder/Cancer Pain and Treatment Options - Presenter output/mobile/slides/6fqWHtwiBJA.gz
- B. Cancer Pain & Treatment Module folder/Cancer Pain and Treatment Options - Presenter output/mobile/slides/6fqWHtwiBJA.js
- B. Cancer Pain & Treatment Module folder/Cancer Pain and Treatment Options - Presenter output/mobile/slides/6fYqCneMtt6.gz
- B. Cancer Pain & Treatment Module folder/Cancer Pain and Treatment Options - Presenter output/mobile/slides/6fYqCneMtt6.js
- B. Cancer Pain & Treatment Module folder/Cancer Pain and Treatment Options - Presenter output/mobile/slides/6H4SQJPNnFj.gz
- B. Cancer Pain & Treatment Module folder/Cancer Pain and Treatment Options - Presenter output/mobile/slides/6H4SQJPNnFj.js
- B. Cancer Pain & Treatment Module folder/Cancer Pain and Treatment Options - Presenter output/mobile/slides/6Kw0vNKhOTD.gz
- B. Cancer Pain & Treatment Module folder/Cancer Pain and Treatment Options - Presenter output/mobile/slides/6Kw0vNKhOTD.js
- B. Cancer Pain & Treatment Module folder/Cancer Pain and Treatment Options - Presenter output/mobile/slides/6rSSOK6ywom.gz
- B. Cancer Pain & Treatment Module folder/Cancer Pain and Treatment Options - Presenter output/mobile/slides/6rSSOK6ywom.js
- B. Cancer Pain & Treatment Module folder/Cancer Pain and Treatment Options - Presenter output/mobile/slides/6UoGs0zEdxt.gz
- B. Cancer Pain & Treatment Module folder/Cancer Pain and Treatment Options - Presenter output/mobile/slides/6UoGs0zEdxt.js
- B. Cancer Pain & Treatment Module folder/Cancer Pain and Treatment Options - Presenter output/presentation.html
- B. Cancer Pain & Treatment Module folder/Cancer Pain and Treatment Options - Presenter output/presentation.swf
- B. Cancer Pain & Treatment Module folder/Cancer Pain and Treatment Options - Presenter output/presentation_content/
- B. Cancer Pain & Treatment Module folder/Cancer Pain and Treatment Options - Presenter output/presentation_content/04e55aa992d8afe271d0f66bb35aba_22050_48.mp3
- B. Cancer Pain & Treatment Module folder/Cancer Pain and Treatment Options - Presenter output/presentation_content/10df19e7895a278cc88c3000836131_22050_48.mp3
- B. Cancer Pain & Treatment Module folder/Cancer Pain and Treatment Options - Presenter output/presentation_content/2ab0948092902aaafc38505ce64ff0_22050_48.mp3
- B. Cancer Pain & Treatment Module folder/Cancer Pain and Treatment Options - Presenter output/presentation_content/5jwYeWXiw9G_80_DX1386_DY1386.swf
- B. Cancer Pain & Treatment Module folder/Cancer Pain and Treatment Options - Presenter output/presentation_content/5jwYeWXiw9G_None_336252_80_DX672_DY672.swf
- B. Cancer Pain & Treatment Module folder/Cancer Pain and Treatment Options - Presenter output/presentation_content/60f7789065699e3f5eaada438b5ab1_22050_48.mp3
- B. Cancer Pain & Treatment Module folder/Cancer Pain and Treatment Options - Presenter output/presentation_content/6d0eaa3097104eafe1e39712c6a57b_22050_48.mp3
- B. Cancer Pain & Treatment Module folder/Cancer Pain and Treatment Options - Presenter output/presentation_content/6IDV1IEtWwC_5dxUExJ3OTe_80_DX1440_DY1440.swf
- B. Cancer Pain & Treatment Module folder/Cancer Pain and Treatment Options - Presenter output/presentation_content/6IDV1IEtWwC_5fnlUG0ShH9_80_DX982_DY982.swf
- B. Cancer Pain & Treatment Module folder/Cancer Pain and Treatment Options - Presenter output/presentation_content/6IDV1IEtWwC_5goS06v3plJ_80_DX1440_DY1440.swf
- B. Cancer Pain & Treatment Module folder/Cancer Pain and Treatment Options - Presenter output/presentation_content/6IDV1IEtWwC_5n3d7QAESVI_80_DX1440_DY1440.swf
- B. Cancer Pain & Treatment Module folder/Cancer Pain and Treatment Options - Presenter output/presentation_content/6IDV1IEtWwC_5tjRNe8KdbA_80_DX1440_DY1440.swf
- B. Cancer Pain & Treatment Module folder/Cancer Pain and Treatment Options - Presenter output/presentation_content/6IDV1IEtWwC_5VXEXpyJXi5_80_DX300_DY300.swf
- B. Cancer Pain & Treatment Module folder/Cancer Pain and Treatment Options - Presenter output/presentation_content/6IDV1IEtWwC_5WHr7H9ZgWu_80_DX1440_DY1440.swf
- B. Cancer Pain & Treatment Module folder/Cancer Pain and Treatment Options - Presenter output/presentation_content/6IDV1IEtWwC_5zrBvMyajIv_80_DX1440_DY1440.swf
- B. Cancer Pain & Treatment Module folder/Cancer Pain and Treatment Options - Presenter output/presentation_content/6IDV1IEtWwC_5ZrQ4EFnXqn_80_DX1440_DY1440.swf
- B. Cancer Pain & Treatment Module folder/Cancer Pain and Treatment Options - Presenter output/presentation_content/6IDV1IEtWwC_63JerStY2uJ_80_DX1012_DY1012.swf
- B. Cancer Pain & Treatment Module folder/Cancer Pain and Treatment Options - Presenter output/presentation_content/6IDV1IEtWwC_667jkzsF96c_80_DX1440_DY1440.swf
- B. Cancer Pain & Treatment Module folder/Cancer Pain and Treatment Options - Presenter output/presentation_content/6IDV1IEtWwC_6cH3AErhHzx_80_DX1440_DY1440.swf
- B. Cancer Pain & Treatment Module folder/Cancer Pain and Treatment Options - Presenter output/presentation_content/6IDV1IEtWwC_6dxXFgfitHr_80_DX1440_DY1440.swf
- B. Cancer Pain & Treatment Module folder/Cancer Pain and Treatment Options - Presenter output/presentation_content/6IDV1IEtWwC_6EGer1r7CQF_80_DX1440_DY1440.swf
- B. Cancer Pain & Treatment Module folder/Cancer Pain and Treatment Options - Presenter output/presentation_content/6IDV1IEtWwC_6EUefG78vTk_80_DX312_DY312.swf
- B. Cancer Pain & Treatment Module folder/Cancer Pain and Treatment Options - Presenter output/presentation_content/6IDV1IEtWwC_6GQrNk1eiiI_80_DX1440_DY1440.swf
- B. Cancer Pain & Treatment Module folder/Cancer Pain and Treatment Options - Presenter output/presentation_content/6IDV1IEtWwC_6ibD5L6cDz9_80_DX1440_DY1440.swf
- B. Cancer Pain & Treatment Module folder/Cancer Pain and Treatment Options - Presenter output/presentation_content/6IDV1IEtWwC_6KACJXBAVyI_80_DX1440_DY1440.swf
- B. Cancer Pain & Treatment Module folder/Cancer Pain and Treatment Options - Presenter output/presentation_content/6IDV1IEtWwC_6N4tzUS9pdm_80_DX1440_DY1440.swf
- B. Cancer Pain & Treatment Module folder/Cancer Pain and Treatment Options - Presenter output/presentation_content/6IDV1IEtWwC_6PuXMvxEMFy_80_DX1440_DY1440.swf
- B. Cancer Pain & Treatment Module folder/Cancer Pain and Treatment Options - Presenter output/presentation_content/6IDV1IEtWwC_6T1lh6fg3tj_80_DX1440_DY1440.swf
- B. Cancer Pain & Treatment Module folder/Cancer Pain and Treatment Options - Presenter output/presentation_content/6IDV1IEtWwC_6YkPihBB4iI_80_DX1440_DY1440.swf
- B. Cancer Pain & Treatment Module folder/Cancer Pain and Treatment Options - Presenter output/presentation_content/6IDV1IEtWwC_6ZNGxWX0kSt_80_DX1440_DY1440.swf
- B. Cancer Pain & Treatment Module folder/Cancer Pain and Treatment Options - Presenter output/presentation_content/6IDV1IEtWwC_sl263shp180227_80_DX1220_DY1220.swf
- B. Cancer Pain & Treatment Module folder/Cancer Pain and Treatment Options - Presenter output/presentation_content/6IDV1IEtWwC_sl263shp180241_80_DX868_DY868.swf
- B. Cancer Pain & Treatment Module folder/Cancer Pain and Treatment Options - Presenter output/presentation_content/6IDV1IEtWwC_sl270shp37892_80_DX1238_DY1238.swf
- B. Cancer Pain & Treatment Module folder/Cancer Pain and Treatment Options - Presenter output/presentation_content/747c0d36f7d994f30804f20cc9e099_22050_48.mp3
- B. Cancer Pain & Treatment Module folder/Cancer Pain and Treatment Options - Presenter output/presentation_content/9336f7c36487a719c9d6f0af7d9e5d_22050_48.mp3
- B. Cancer Pain & Treatment Module folder/Cancer Pain and Treatment Options - Presenter output/presentation_content/983d390cb8e9bafd383fd4724836b8_22050_48.mp3
- B. Cancer Pain & Treatment Module folder/Cancer Pain and Treatment Options - Presenter output/presentation_content/aa7c1762be591082a0ac0cb415671e_22050_48.mp3
- B. Cancer Pain & Treatment Module folder/Cancer Pain and Treatment Options - Presenter output/presentation_content/aaba52240126a1def18b9380968330_22050_48.mp3
- B. Cancer Pain & Treatment Module folder/Cancer Pain and Treatment Options - Presenter output/presentation_content/ae2c16fa780424c792e6de14ad8b7e_22050_48.mp3
- B. Cancer Pain & Treatment Module folder/Cancer Pain and Treatment Options - Presenter output/presentation_content/ba0b40d677cc1261107f0b2967cfac_22050_48.mp3
- B. Cancer Pain & Treatment Module folder/Cancer Pain and Treatment Options - Presenter output/presentation_content/blank.html
- B. Cancer Pain & Treatment Module folder/Cancer Pain and Treatment Options - Presenter output/presentation_content/c8f0738c7b2ff6daf8232859dc02e9_22050_48.mp3
- B. Cancer Pain & Treatment Module folder/Cancer Pain and Treatment Options - Presenter output/presentation_content/d7332e5da2881d6d0aaed32d98bb7a_22050_48.mp3
- B. Cancer Pain & Treatment Module folder/Cancer Pain and Treatment Options - Presenter output/presentation_content/data.swf
- B. Cancer Pain & Treatment Module folder/Cancer Pain and Treatment Options - Presenter output/presentation_content/dda7009bbb0db563b3ffde9bf4bf84_22050_48.mp3
- B. Cancer Pain & Treatment Module folder/Cancer Pain and Treatment Options - Presenter output/presentation_content/e2c4c967bf4eb883f8eb27a1391c92_22050_48.mp3
- B. Cancer Pain & Treatment Module folder/Cancer Pain and Treatment Options - Presenter output/presentation_content/fonts.swf
- B. Cancer Pain & Treatment Module folder/Cancer Pain and Treatment Options - Presenter output/presentation_content/fonts.xml
- B. Cancer Pain & Treatment Module folder/Cancer Pain and Treatment Options - Presenter output/presentation_content/frame.js
- B. Cancer Pain & Treatment Module folder/Cancer Pain and Treatment Options - Presenter output/presentation_content/frame.swf
- B. Cancer Pain & Treatment Module folder/Cancer Pain and Treatment Options - Presenter output/presentation_content/frame.xml
- B. Cancer Pain & Treatment Module folder/Cancer Pain and Treatment Options - Presenter output/presentation_content/logo.swf
- B. Cancer Pain & Treatment Module folder/Cancer Pain and Treatment Options - Presenter output/presentation_content/notes/
- B. Cancer Pain & Treatment Module folder/Cancer Pain and Treatment Options - Presenter output/presentation_content/presentation.js
- B. Cancer Pain & Treatment Module folder/Cancer Pain and Treatment Options - Presenter output/presentation_content/Select_22050_48.mp3
- B. Cancer Pain & Treatment Module folder/Cancer Pain and Treatment Options - Presenter output/presentation_content/Slide6IDV1IEtWwC_d1cl1MailTitleSlide.swf
- B. Cancer Pain & Treatment Module folder/Cancer Pain and Treatment Options - Presenter output/presentation_content/Slide6IDV1IEtWwC_d1cl5Blank.swf
- B. Cancer Pain & Treatment Module folder/Cancer Pain and Treatment Options - Presenter output/presentation_content/Slide6IDV1IEtWwC_d1sm.swf
- B. Cancer Pain & Treatment Module folder/Cancer Pain and Treatment Options - Presenter output/presentation_content/slides/
- B. Cancer Pain & Treatment Module folder/Cancer Pain and Treatment Options - Presenter output/presentation_content/slides/5b0puB24NKz.swf
- B. Cancer Pain & Treatment Module folder/Cancer Pain and Treatment Options - Presenter output/presentation_content/slides/5daOnGeauTh.swf
- B. Cancer Pain & Treatment Module folder/Cancer Pain and Treatment Options - Presenter output/presentation_content/slides/5eSOdx831Of.swf
- B. Cancer Pain & Treatment Module folder/Cancer Pain and Treatment Options - Presenter output/presentation_content/slides/5i4shpHZoC3.swf
- B. Cancer Pain & Treatment Module folder/Cancer Pain and Treatment Options - Presenter output/presentation_content/slides/5jXCYRaS8t1.swf
- B. Cancer Pain & Treatment Module folder/Cancer Pain and Treatment Options - Presenter output/presentation_content/slides/5sKfzONa2PF.swf
- B. Cancer Pain & Treatment Module folder/Cancer Pain and Treatment Options - Presenter output/presentation_content/slides/5suwzdioD46.swf
- B. Cancer Pain & Treatment Module folder/Cancer Pain and Treatment Options - Presenter output/presentation_content/slides/5twv4Gh4ISM.swf
- B. Cancer Pain & Treatment Module folder/Cancer Pain and Treatment Options - Presenter output/presentation_content/slides/5vK6cuudvHJ.swf
- B. Cancer Pain & Treatment Module folder/Cancer Pain and Treatment Options - Presenter output/presentation_content/slides/5y6H78GAxMd.swf
- B. Cancer Pain & Treatment Module folder/Cancer Pain and Treatment Options - Presenter output/presentation_content/slides/67wWO63dQdJ.swf
- B. Cancer Pain & Treatment Module folder/Cancer Pain and Treatment Options - Presenter output/presentation_content/slides/69QvdlPXIb8.swf
- B. Cancer Pain & Treatment Module folder/Cancer Pain and Treatment Options - Presenter output/presentation_content/slides/6Et8bAqEXKT.swf
- B. Cancer Pain & Treatment Module folder/Cancer Pain and Treatment Options - Presenter output/presentation_content/slides/6fqWHtwiBJA.swf
- B. Cancer Pain & Treatment Module folder/Cancer Pain and Treatment Options - Presenter output/presentation_content/slides/6fYqCneMtt6.swf
- B. Cancer Pain & Treatment Module folder/Cancer Pain and Treatment Options - Presenter output/presentation_content/slides/6H4SQJPNnFj.swf
- B. Cancer Pain & Treatment Module folder/Cancer Pain and Treatment Options - Presenter output/presentation_content/slides/6Kw0vNKhOTD.swf
- B. Cancer Pain & Treatment Module folder/Cancer Pain and Treatment Options - Presenter output/presentation_content/slides/6rSSOK6ywom.swf
- B. Cancer Pain & Treatment Module folder/Cancer Pain and Treatment Options - Presenter output/presentation_content/slides/6UoGs0zEdxt.swf
- B. Cancer Pain & Treatment Module folder/Cancer Pain and Treatment Options - Presenter output/presentation_content/thumbnail.jpg
- B. Cancer Pain & Treatment Module folder/Cancer Pain and Treatment Options - Presenter output/presentation_content/user.js
- B. Cancer Pain & Treatment Module folder/Cancer Pain and Treatment Options - Presenter output/presentation_content/ZoomClose_22050_48.mp3
- B. Cancer Pain & Treatment Module folder/Cancer Pain and Treatment Options - Presenter output/presentation_content/ZoomOpen_22050_48.mp3
- B. Cancer Pain & Treatment Module folder/Cancer Pain and Treatment Options - Presenter output/presentation_html5.html
- B. Cancer Pain & Treatment Module folder/Cancer Pain and Treatment Options - Presenter output/presentation_unsupported.html
- C. Module Access Instructions.docx
- D. Handout I.docx
- E. Handout II.docx
- F. Presentation.pptx
- G. Session Evaluation.docx
- _Educational_Summary_Report_10953.pdf
