# Supplementary material for: Cancer Pain Treatment and Management: An Interprofessional Learning Module for Prelicensure Health Professional Students
Source: MedEdPORTAL. 2020 Sep 9;16:10953. doi: 10.15766/mep_2374-8265.10953 (PMC7485910; doi:10.15766/mep_2374-8265.10953)
Supplement: Supplementary file 1 — Facilitator Guide.docxCancer Pain & Treatment Module folderModule Access Instructions.docxHandout I.docxHandout II.docxPresentation.pptxSession Evaluation.docx [file mep_2374-8265.10953-s001.zip › B. Cancer Pain & Treatment Module folder/Cancer Pain and Treatment Options - Presenter output/meta.xml]

<?xml version="1.0" encoding="utf-8"?><meta xmlns:xsi="http://www.w3.org/2001/XMLSchema-instance" xmlns:xsd="http://www.w3.org/2001/XMLSchema"><project id="6IDV1IEtWwC" courseid="5lzgJd2k8tm_course_id" thumburl="presentation_content/thumbnail.jpg" title="Cancer Pain and Treatment Options" datepublished="2017-03-16T20:45:22" version="1.0.0.0" flashdata="presentation_content/data.swf" html5data="mobile/data.js" mobiledata="mobile/data.gz" enabledownload="true" duration="About 14 minutes" totalaudio="807487" totalvideo="0"><description /><keywords /><slidemeta moniker="slide" monikerplural="slides" viewslides="17" slidecountdescription="17 slides" /><author name="Jennifer Mongoven" email="" website="" /><application name="Articulate Presenter '13" version="7.6.1507.2416" xmlversion="2.0" /></project></meta>
