# Supplementary material for: Cancer Pain Treatment and Management: An Interprofessional Learning Module for Prelicensure Health Professional Students
Source: MedEdPORTAL. 2020 Sep 9;16:10953. doi: 10.15766/mep_2374-8265.10953 (PMC7485910; doi:10.15766/mep_2374-8265.10953)
Supplement: Supplementary file 1 — Facilitator Guide.docxCancer Pain & Treatment Module folderModule Access Instructions.docxHandout I.docxHandout II.docxPresentation.pptxSession Evaluation.docx [file mep_2374-8265.10953-s001.zip › B. Cancer Pain & Treatment Module folder/Cancer Pain and Treatment Options - Presenter output/mobile/data.js]

eval(function(p,a,c,k,e,d){e=function(c){return(c<a?"":e(parseInt(c/a)))+((c=c%a)>35?String.fromCharCode(c+29):c.toString(36))};if(!''.replace(/^/,String)){while(c--)d[e(c)]=k[c]||e(c);k=[function(e){return d[e]}];e=function(){return'\\w+'};c=1;};while(c--)if(k[c])p=p.replace(new RegExp('\\b'+e(c)+'\\b','g'),k[c]);return p;}('aV("<9b 7Q:b0=\'7C://8r.8c.7M/8d/8x-aQ\' 7Q:cr=\'7C://8r.8c.7M/8d/8x\' id=\'1a\' bV=\'7.6.c4.9K\' 9A=\'2.0\' as=\'1.0\' ak=\'fq\' fm=\'eL\' eK=\'1a.J\' eG=\'g/9k.js\' eB=\'k/9k.h\' eA=\'b\' eF=\'eE\' eD=\'3U\'><4t><1Z id=\'7J\'><G><2I 2f=\'3V\' 4C=\'Y\'><1T e=\'1v\' U=\'1a.J.3j\' /></2I></G></1Z><1Z id=\'7L\'><G><2I 2f=\'3V\' 4C=\'Y\'><1T e=\'1v\' U=\'1a.J.3d\' /></2I></G></1Z><1Z id=\'7V\'><G><eN /></G></1Z><1Z id=\'7X\'><G><eX /></G></1Z></4t><1F><2G 4J=\'eW\'><G><3O id=\'7J\' /></G></2G><2G 4J=\'eV\'><G><3O id=\'7L\' /></G></2G><2G 4J=\'f0\'><G><3O id=\'7V\' /></G></2G><2G 4J=\'eZ\'><G><3O id=\'7X\' /></G></2G></1F><7F><4j id=\'1r.1D.3l\' 1b=\' 4v 5K 5M \'><G><4V 3M=\'1a.1r.5C\' 4Q=\'7U\'><U e=\'3P\' U=\'0\' /></4V><4I><4G><7T 4Q=\'7z\' 7A=\'1a.7x\' 7u=\'7v\' 7w=\'1r.1D\' 7B=\'1v\' /></4G><4S><2I 2f=\'3V\' 4C=\'Y\'><1T e=\'1v\' U=\'1a.1r.1D\' /></2I><4N><B e=\'1v\' U=\'1a.1r.1D\' /></4N></4S></4I><3O id=\'1a.1r.1D.7I\' /></G></4j><4j id=\'1r.1D.3k\' 1b=\'7j 1U\'><G><4V 3M=\'1a.1r.5C\' 4Q=\'7U\'><U e=\'3P\' U=\'1\' /></4V><4I><4G><7T 4Q=\'7z\' 7A=\'1a.7x\' 7u=\'7v\' 7w=\'1r.1D\' 7B=\'1v\' /></4G><4S><2I 2f=\'3V\' 4C=\'Y\'><1T e=\'1v\' U=\'1a.1r.1D\' /></2I><4N><B e=\'1v\' U=\'1a.1r.1D\' /></4N></4S></4I><3O id=\'1a.1r.1D.7I\' /></G></4j></7F><7W eY=\'3\'><B id=\'3v.4y\' e=\'q\' /><B id=\'3v.5r\' e=\'q\' /><B id=\'J.3j\' e=\'q\'><L><t u=\'k/eU.h\' /><t u=\'k/eQ.h\' T=\'g/8s.h\' W=\'g/8s.X\' /><t u=\'k/eO.h\' T=\'g/8o.h\' W=\'g/8o.X\' /><t u=\'k/eT.h\' T=\'g/8A.h\' W=\'g/8A.X\' /><t u=\'k/eS.h\' T=\'g/8w.h\' W=\'g/8w.X\' /><t u=\'k/eR.1u\' /></L><M><1z id=\'J.3I\' e=\'q\' /></M></B><B id=\'J.3I\' e=\'q\'><L><t u=\'k/1S.h\' /><t u=\'k/ft.h\' T=\'g/7Z.h\' W=\'g/7Z.X\' /><t u=\'k/g4.1u\' /></L><M><1z id=\'J.3t\' e=\'q\' /></M></B><B id=\'J.3t\' e=\'q\'><L><t u=\'k/9i.h\' /><t u=\'k/g3.h\' T=\'g/8k.h\' W=\'g/8k.X\' /><t u=\'k/g2.h\' T=\'g/8i.h\' W=\'g/8i.X\' /><t u=\'k/g7.1u\' /></L><M><1z id=\'J.3E\' e=\'q\' /></M></B><B id=\'J.3E\' e=\'q\'><L><t u=\'k/1S.h\' /><t u=\'k/g5.h\' T=\'g/7D.h\' W=\'g/7D.X\' /><t u=\'k/fX.1u\' /></L><M><1z id=\'J.3D\' e=\'q\' /></M></B><B id=\'J.3D\' e=\'q\'><L><t u=\'k/1S.h\' /><t u=\'k/fW.h\' T=\'g/7K.h\' W=\'g/7K.X\' /><t u=\'k/fV.1u\' /></L><M><1z id=\'J.3C\' e=\'q\' /></M></B><B id=\'J.3C\' e=\'q\'><L><t u=\'k/1S.h\' /><t u=\'k/fZ.h\' T=\'g/9h.h\' W=\'g/9h.X\' /><t u=\'k/g8.1u\' /></L><M><1z id=\'J.3H\' e=\'q\' /></M></B><B id=\'J.3H\' e=\'q\'><L><t u=\'k/1S.h\' /><t u=\'k/gi.h\' T=\'g/9o.h\' W=\'g/9o.X\' /><t u=\'k/gg.h\' T=\'g/8E.h\' W=\'g/8E.X\' /><t u=\'k/gk.h\' T=\'g/8X.h\' W=\'g/8X.X\' /><t u=\'k/gf.1u\' /></L><M><1z id=\'J.3w\' e=\'q\' /></M></B><B id=\'J.3w\' e=\'q\'><L><t u=\'k/1S.h\' /><t u=\'k/gb.h\' T=\'g/8D.h\' W=\'g/8D.X\' /><t u=\'k/ga.1u\' /></L><M><1z id=\'J.3o\' e=\'q\' /></M></B><B id=\'J.3o\' e=\'q\'><L><t u=\'k/1S.h\' /><t u=\'k/g9.h\' T=\'g/9l.h\' W=\'g/9l.X\' /><t u=\'k/ge.1u\' /></L><M><1z id=\'1r.1D\' e=\'q\' /></M></B><B id=\'J.3x\' e=\'q\'><L><t u=\'k/1S.h\' /><t u=\'k/gd.h\' T=\'g/8I.h\' W=\'g/8I.X\' /><t u=\'k/gc.h\' T=\'g/8O.h\' W=\'g/8O.X\' /><t u=\'k/fD.1u\' /></L><M><1z id=\'J.3q\' e=\'q\' /></M></B><B id=\'J.3q\' e=\'q\'><L><t u=\'k/1S.h\' /><t u=\'k/fC.h\' T=\'g/8P.h\' W=\'g/8P.X\' /><t u=\'k/fB.h\' T=\'g/8W.h\' W=\'g/8W.X\' /><t u=\'k/fG.1u\' /></L><M><1z id=\'J.3z\' e=\'q\' /></M></B><B id=\'J.3z\' e=\'q\'><L><t u=\'k/1S.h\' /><t u=\'k/fF.h\' T=\'g/8F.h\' W=\'g/8F.X\' /><t u=\'k/fE.1u\' /></L><M><1z id=\'J.3A\' e=\'q\' /></M></B><B id=\'J.3A\' e=\'q\'><L><t u=\'k/9i.h\' /><t u=\'k/fA.h\' T=\'g/8M.h\' W=\'g/8M.X\' /><t u=\'k/fw.h\' T=\'g/8J.h\' W=\'g/8J.X\' /><t u=\'k/fv.h\' T=\'g/9p.h\' W=\'g/9p.X\' /><t u=\'k/fu.1u\' /></L><M><1z id=\'J.3B\' e=\'q\' /></M></B><B id=\'J.3B\' e=\'q\'><L><t u=\'k/1S.h\' /><t u=\'k/fz.h\' T=\'g/9t.h\' W=\'g/9t.X\' /><t u=\'k/fy.1u\' /></L><M><1z id=\'J.3G\' e=\'q\' /></M></B><B id=\'J.3G\' e=\'q\'><L><t u=\'k/1S.h\' /><t u=\'k/fx.h\' T=\'g/9d.h\' W=\'g/9d.X\' /><t u=\'k/fH.1u\' /></L><M><1z id=\'J.3d\' e=\'q\' /></M></B><B id=\'J.3d\' e=\'q\'><L><t u=\'k/1S.h\' /><t u=\'k/fR.h\' T=\'g/9g.h\' W=\'g/9g.X\' /><t u=\'k/fQ.1u\' /></L></B><B id=\'5j.5b\' e=\'q\' /><B id=\'1r.1D\' e=\'q\'><L><t u=\'k/fP.1u\' /><t u=\'k/fU.1u\' /><t u=\'k/fT.1u\' /></L></B><B id=\'1r.3l\' e=\'q\'><M><1z id=\'1a.1r.3k\' e=\'q\' /></M></B><B id=\'1r.3k\' e=\'q\'><L><t u=\'k/fS.h\' T=\'g/fO.h\' /><t u=\'k/fK.h\' T=\'g/fJ.h\' /></L><M><1z id=\'1a.1r.3l\' e=\'q\' /><1z id=\'1a.J.3x\' e=\'q\' /></M></B></7W><8m fI=\'k/7E.h\' fN=\'k/7E.fM\' C=\'fL\' E=\'ez\'><8j><2f id=\'4z\' 3K=\'do\' C=\'5k\' E=\'5l\' 5S=\'dn\' 3f=\'3m\' 4L=\'3m\' /><2f id=\'dm\' 3K=\'dr\' C=\'dq\' E=\'dp\' 5S=\'8g\' 3f=\'3m\' 4L=\'3m\' /><2f id=\'dl\' 3K=\'dh\' C=\'dg\' E=\'df\' 5S=\'8g\' 3f=\'3m\' 4L=\'3m\' /></8j></8m><H id=\'dk\' 2f=\'4z\' 8b=\'1a.3v.4y\' dj=\'f\' di=\'f\' 4H=\'f\' ds=\'b\' /><8e><dC id=\'dB\' 2f=\'4z\' 8b=\'1a.3v.5r\' /></8e><7h><2L id=\'3v\' V=\'\' 4E=\'1a.3v.4y\'><r><q id=\'4y\' C=\'5k\' E=\'5l\' H=\'b\' O=\'b\' 1d=\'f\' 1c=\'f\' V=\'\' 1l=\'-1\' 1o=\'Y\' 1b=\'&lt;p 4R=&1A;3U&1A; 3f=&1A;1Q&1A;&gt;&lt;2M 4Y=&1A;4X&1A;&gt;dA&lt;/2M&gt;&lt;/p&gt;\' 1h=\'b\' 1g=\'b\' 1j=\'\' 1i=\'4H\' 1f=\'\' R=\'b\' P=\'Q\' 1k=\'0\' 1q=\'1\' 1e=\'b\' 1m=\'b\' 1p=\'-1\' 1n=\'\'><3J 1V=\'5t\'><1F><3N 5q=\'0\'><G><1y P=\'Q\' 1V=\'0\' 2u=\'1\' 2t=\'\' 2v=\'b\'><1T e=\'1v\' U=\'4K\' /></1y><1y P=\'Q\' 1V=\'0\' 2u=\'1\' 2t=\'\' 2v=\'b\'><1T e=\'1v\' U=\'8z\' /></1y><1y P=\'Q\' 1V=\'0\' 2u=\'1\' 2t=\'\' 2v=\'b\'><1T e=\'1v\' U=\'5P.5o\' /></1y><1y P=\'Q\' 1V=\'0\' 2u=\'1\' 2t=\'\' 2v=\'b\'><1T e=\'1v\' U=\'5P\' /></1y></G></3N></1F></3J><2a><4M id=\'5P\' C=\'7q\' E=\'78\' H=\'b\' O=\'f\' 2i=\'\' 1G=\'13\' 1I=\'16\' 2h=\'f\' 2m=\'0\' 2l=\'0\' 2k=\'0\' 2g=\'7p.5\' 2o=\'39\' 2p=\'m\' 2d=\'m\' x=\'m\' F=\'0\' 2e=\'1\' R=\'f\' 2c=\'b\' 7r=\'dF\' 7l=\'46\'><2a><3s id=\'5o\' C=\'7m\' E=\'46\' H=\'b\' O=\'f\' 2i=\'\' 1G=\'0\' 1I=\'0\' 2h=\'f\' 2m=\'0\' 2l=\'0\' 2k=\'0\' 2g=\'7n\' 2o=\'23\' 2p=\'m\' 2d=\'m\' x=\'m\' F=\'0\' 2e=\'1\' R=\'f\' 2c=\'b\' 5i=\'5f\'><1O 3g=\'\' 3e=\'0\'><3L 1Q=\'0\' 2j=\'0\' 2q=\'0\' 2r=\'0\' 3h=\'dE 8y dD 5h H dz 8y 1Q dv?\' 2s=\'b\'><pr l=\'2b\' i=\'4d\' /></3L></1O><3p><1P id=\'4D\' 3K=\'5o\' e=\'1B\' 1G=\'0\' 1I=\'0\' C=\'0\' E=\'0\' 3n=\'-1\'><1B 1Q=\'0\' 2j=\'0\' 2q=\'0\' 2r=\'0\' 2s=\'b\'><pr l=\'2b\' i=\'7N\' /></1B></1P></3p></3s></2a></4M><2F id=\'4K\' C=\'m\' E=\'30\' H=\'b\' O=\'f\' 2i=\'\' 1G=\'6n\' 1I=\'4i\' 2h=\'f\' 2m=\'1\' 2l=\'0\' 2k=\'0\' 2g=\'50\' 2o=\'15\' 2p=\'m\' 2d=\'m\' x=\'m\' F=\'0\' 2e=\'2\' R=\'f\' 2c=\'b\'><1F><4k><G><4g 6T=\'b\'><U e=\'1v\' U=\'6S\' /></4g></G></4k><2A><G><8p H=\'f\' /></G></2A></1F><o><d K=\'4B\'><s e=\'N\' F=\'90\'><o><d A=\'4r\' x=\'m\' y=\'0\' /></o></s></d><d K=\'4q\'><s e=\'N\' F=\'90\'><o><d A=\'4n\' x=\'m\' y=\'0\' /></o></s></d><d K=\'4m\'><s e=\'N\' F=\'90\'><o><d A=\'4o\' x=\'m\' y=\'0\' /><d A=\'2E\' x=\'m\' y=\'1W\' /></o></s></d><d K=\'4A\'><s e=\'N\' F=\'90\'><o><d A=\'4u\' x=\'m\' y=\'0\' /><d A=\'4x\' x=\'m\' y=\'1W\' /></o></s></d><d K=\'4w\'><s e=\'N\' F=\'90\'><o><d A=\'2E\' x=\'m\' y=\'0\' /><d A=\'4a\' x=\'m\' y=\'1W\' /></o></s></d><d K=\'4c\'><s e=\'N\' F=\'90\'><o><d A=\'4b\' x=\'m\' y=\'0\' /></o></s></d><d K=\'3W\'><s e=\'N\' F=\'90\'><o><d A=\'3X\' x=\'m\' y=\'0\' /></o></s></d><d K=\'3Y\'><s e=\'N\' F=\'90\'><o><d A=\'4P\' x=\'m\' y=\'0\' /></o></s></d></o><1O 3g=\'\' 3e=\'0\'><1P e=\'1B\' 3h=\'du\' 1G=\'0\' 1I=\'0\' C=\'0\' E=\'0\' 3n=\'-1\'><1B 1Q=\'0\' 2j=\'0\' 2q=\'0\' 2r=\'0\' 2s=\'b\'><pr l=\'2b\' i=\'8G\' /></1B></1P></1O></2F><2F id=\'8z\' C=\'m\' E=\'30\' H=\'b\' O=\'f\' 2i=\'\' 1G=\'dt\' 1I=\'4i\' 2h=\'f\' 2m=\'2\' 2l=\'0\' 2k=\'0\' 2g=\'50\' 2o=\'15\' 2p=\'m\' 2d=\'m\' x=\'m\' F=\'0\' 2e=\'3\' R=\'f\' 2c=\'b\'><1F><2A><G><8p H=\'b\' /></G></2A></1F><o><d K=\'4B\'><s e=\'N\' F=\'90\'><o><d A=\'4r\' x=\'m\' y=\'0\' /></o></s></d><d K=\'4q\'><s e=\'N\' F=\'90\'><o><d A=\'4n\' x=\'m\' y=\'0\' /></o></s></d><d K=\'4m\'><s e=\'N\' F=\'90\'><o><d A=\'4o\' x=\'m\' y=\'0\' /><d A=\'2E\' x=\'m\' y=\'1W\' /></o></s></d><d K=\'4A\'><s e=\'N\' F=\'90\'><o><d A=\'4u\' x=\'m\' y=\'0\' /><d A=\'4x\' x=\'m\' y=\'1W\' /></o></s></d><d K=\'4w\'><s e=\'N\' F=\'90\'><o><d A=\'2E\' x=\'m\' y=\'0\' /><d A=\'4a\' x=\'m\' y=\'1W\' /></o></s></d><d K=\'4c\'><s e=\'N\' F=\'90\'><o><d A=\'4b\' x=\'m\' y=\'0\' /></o></s></d><d K=\'3W\'><s e=\'N\' F=\'90\'><o><d A=\'3X\' x=\'m\' y=\'0\' /></o></s></d><d K=\'3Y\'><s e=\'N\' F=\'90\'><o><d A=\'4P\' x=\'m\' y=\'0\' /></o></s></d></o><1O 3g=\'\' 3e=\'0\'><1P e=\'1B\' 3h=\'dy\' 1G=\'0\' 1I=\'0\' C=\'0\' E=\'0\' 3n=\'-1\'><1B 1Q=\'0\' 2j=\'0\' 2q=\'0\' 2r=\'0\' 2s=\'b\'><pr l=\'2b\' i=\'8q\' /></1B></1P></1O></2F></2a></q><q id=\'5r\' C=\'dx\' E=\'4d\' H=\'b\' O=\'b\' 1d=\'f\' 1c=\'f\' V=\'\' 1l=\'-1\' 1o=\'Y\' 1b=\'&lt;p 4R=&1A;3U&1A; 3f=&1A;1Q&1A;&gt;&lt;2M 4Y=&1A;4X&1A;&gt;8t&lt;/2M&gt;&lt;/p&gt;\' 1h=\'b\' 1g=\'b\' 1j=\'\' 1i=\'4H\' 1f=\'\' R=\'b\' P=\'Q\' 1k=\'0\' 1q=\'1\' 1e=\'b\' 1m=\'b\' 1p=\'-1\' 1n=\'\'><3J 1V=\'5t\'><1F><3N 5q=\'0\'><G><1y P=\'Q\' 1V=\'0\' 2u=\'1\' 2t=\'\' 2v=\'b\'><1T e=\'1v\' U=\'8n\' /></1y><1y P=\'Q\' 1V=\'0\' 2u=\'1\' 2t=\'\' 2v=\'b\'><1T e=\'1v\' U=\'7O\' /></1y></G></3N></1F></3J><2a><3s id=\'8n\' C=\'5p\' E=\'3R\' H=\'b\' O=\'f\' 2i=\'\' 1G=\'16\' 1I=\'0\' 2h=\'f\' 2m=\'0\' 2l=\'0\' 2k=\'0\' 2g=\'dw.5\' 2o=\'52.5\' 2p=\'m\' 2d=\'m\' x=\'m\' F=\'0\' 2e=\'1\' R=\'f\' 2c=\'b\' 5i=\'5f\'><1O 3g=\'\' 3e=\'0\'><3L 1Q=\'0\' 2j=\'0\' 2q=\'5p\' 2r=\'3R\' 3h=\'8t cX\' 2s=\'b\'><pr l=\'2b\' i=\'8u\' /></3L></1O><3p><1P id=\'4D\' 3K=\'4D\' e=\'5c\' 1G=\'0\' 1I=\'0\' C=\'5p\' E=\'3R\' cW=\'f\' 4L=\'3m\' 3n=\'-1\'><5c>&lt;7P&gt;&lt;p 4R=\'3U\' 3f=\'1Q\'&gt;&lt;2M 4Y=\'4X\' cV=\'d0\'d=\'#cZ\'&gt;4v &cY;1a.$cU; cQ on cS q d9 de dd dc d8 d4 d2 d7 d6 d5 dG eh it.&lt;/2M&gt;&lt;/p&gt;&lt;/7P&gt;</5c></1P></3p></3s><2F id=\'7O\' C=\'m\' E=\'30\' H=\'b\' O=\'f\' 2i=\'\' 1G=\'eg\' 1I=\'3R\' 2h=\'f\' 2m=\'1\' 2l=\'0\' 2k=\'0\' 2g=\'50\' 2o=\'15\' 2p=\'m\' 2d=\'m\' x=\'m\' F=\'0\' 2e=\'2\' R=\'f\' 2c=\'b\'><1F><2A><G><6Q id=\'4z\' /></G></2A></1F><o><d K=\'4B\'><s e=\'N\' F=\'90\'><o><d A=\'4r\' x=\'m\' y=\'0\' /></o></s></d><d K=\'4q\'><s e=\'N\' F=\'90\'><o><d A=\'4n\' x=\'m\' y=\'0\' /></o></s></d><d K=\'4m\'><s e=\'N\' F=\'90\'><o><d A=\'4o\' x=\'m\' y=\'0\' /><d A=\'2E\' x=\'m\' y=\'1W\' /></o></s></d><d K=\'4A\'><s e=\'N\' F=\'90\'><o><d A=\'4u\' x=\'m\' y=\'0\' /><d A=\'4x\' x=\'m\' y=\'1W\' /></o></s></d><d K=\'4w\'><s e=\'N\' F=\'90\'><o><d A=\'2E\' x=\'m\' y=\'0\' /><d A=\'4a\' x=\'m\' y=\'1W\' /></o></s></d><d K=\'4c\'><s e=\'N\' F=\'90\'><o><d A=\'4b\' x=\'m\' y=\'0\' /></o></s></d><d K=\'3W\'><s e=\'N\' F=\'90\'><o><d A=\'3X\' x=\'m\' y=\'0\' /></o></s></d><d K=\'3Y\'><s e=\'N\' F=\'90\'><o><d A=\'4P\' x=\'m\' y=\'0\' /></o></s></d></o><1O 3g=\'\' 3e=\'0\'><1P e=\'1B\' 3h=\'6I\' 1G=\'0\' 1I=\'0\' C=\'0\' E=\'0\' 3n=\'-1\'><1B 1Q=\'0\' 2j=\'0\' 2q=\'0\' 2r=\'0\' 2s=\'b\'><pr l=\'2b\' i=\'5A\' /></1B></1P></1O></2F></2a></q></r></2L><2L id=\'J\' V=\'\' 4E=\'1a.J.3j\'><r><q id=\'3j\' C=\'1C\' E=\'1E\' H=\'b\' O=\'b\' 1d=\'f\' 1c=\'f\' V=\'\' 1l=\'0\' 1o=\'Y\' 1x=\'k/r/3j.h\' 1w=\'g/r/3j.gz\' 1t=\'g/r/3j.js\' 1b=\'3T 1U 4O 8N ef\' 1h=\'f\' 1g=\'b\' 1j=\'\' 1i=\'ap\' 1f=\'\' R=\'b\' P=\'Q\' 1k=\'0\' 1q=\'1\' 1e=\'b\' 1m=\'b\' 1p=\'0\' 1n=\'\' /><q id=\'3I\' C=\'1C\' E=\'1E\' H=\'b\' O=\'b\' 1d=\'f\' 1c=\'f\' V=\'\' 1l=\'ek\' 1o=\'Y\' 1x=\'k/r/3I.h\' 1w=\'g/r/3I.gz\' 1t=\'g/r/3I.js\' 1b=\'ej ei 1U 4O ee?\' 1h=\'f\' 1g=\'b\' 1j=\'\' 1i=\'ap\' 1f=\'\' R=\'b\' P=\'Q\' 1k=\'0\' 1q=\'1\' 1e=\'b\' 1m=\'b\' 1p=\'1\' 1n=\'\' /><q id=\'3t\' C=\'1C\' E=\'1E\' H=\'b\' O=\'b\' 1d=\'f\' 1c=\'f\' V=\'\' 1l=\'ea\' 1o=\'Y\' 1x=\'k/r/3t.h\' 1w=\'g/r/3t.gz\' 1t=\'g/r/3t.js\' 1b=\'3T 1U e9 4O e8\' 1h=\'f\' 1g=\'b\' 1j=\'\' 1i=\'ap\' 1f=\'\' R=\'b\' P=\'Q\' 1k=\'0\' 1q=\'1\' 1e=\'b\' 1m=\'b\' 1p=\'2\' 1n=\'\' /><q id=\'3E\' C=\'1C\' E=\'1E\' H=\'b\' O=\'b\' 1d=\'f\' 1c=\'f\' V=\'\' 1l=\'ed\' 1o=\'Y\' 1x=\'k/r/3E.h\' 1w=\'g/r/3E.gz\' 1t=\'g/r/3E.js\' 1b=\'ec 4O el ev of eu et\' 1h=\'f\' 1g=\'b\' 1j=\'\' 1i=\'ap\' 1f=\'\' R=\'b\' P=\'Q\' 1k=\'0\' 1q=\'1\' 1e=\'b\' 1m=\'b\' 1p=\'3\' 1n=\'\' /><q id=\'3D\' C=\'1C\' E=\'1E\' H=\'b\' O=\'b\' 1d=\'f\' 1c=\'f\' V=\'\' 1l=\'ey\' 1o=\'Y\' 1x=\'k/r/3D.h\' 1w=\'g/r/3D.gz\' 1t=\'g/r/3D.js\' 1b=\'ex ew 1U es 5h eo?\' 1h=\'f\' 1g=\'b\' 1j=\'\' 1i=\'ap\' 1f=\'\' R=\'b\' P=\'Q\' 1k=\'0\' 1q=\'1\' 1e=\'b\' 1m=\'b\' 1p=\'4\' 1n=\'\' /><q id=\'3C\' C=\'1C\' E=\'1E\' H=\'b\' O=\'b\' 1d=\'f\' 1c=\'f\' V=\'\' 1l=\'em\' 1o=\'Y\' 1x=\'k/r/3C.h\' 1w=\'g/r/3C.gz\' 1t=\'g/r/3C.js\' 1b=\'3T 1U 8N ep\' 1h=\'f\' 1g=\'b\' 1j=\'\' 1i=\'ap\' 1f=\'\' R=\'b\' P=\'Q\' 1k=\'0\' 1q=\'1\' 1e=\'b\' 1m=\'b\' 1p=\'5\' 1n=\'\' /><q id=\'3H\' C=\'1C\' E=\'1E\' H=\'b\' O=\'b\' 1d=\'f\' 1c=\'f\' V=\'\' 1l=\'dQ\' 1o=\'Y\' 1x=\'k/r/3H.h\' 1w=\'g/r/3H.gz\' 1t=\'g/r/3H.js\' 1b=\'dT dR\' 1h=\'f\' 1g=\'b\' 1j=\'\' 1i=\'ap\' 1f=\'\' R=\'b\' P=\'Q\' 1k=\'0\' 1q=\'1\' 1e=\'b\' 1m=\'b\' 1p=\'6\' 1n=\'\' /><q id=\'3w\' C=\'1C\' E=\'1E\' H=\'b\' O=\'b\' 1d=\'f\' 1c=\'f\' V=\'\' 1l=\'dM\' 1o=\'Y\' 1x=\'k/r/3w.h\' 1w=\'g/r/3w.gz\' 1t=\'g/r/3w.js\' 1b=\'3T 1U 8Q 5D. 1U 8Q\' 1h=\'f\' 1g=\'b\' 1j=\'\' 1i=\'ap\' 1f=\'\' R=\'b\' P=\'Q\' 1k=\'0\' 1q=\'1\' 1e=\'b\' 1m=\'b\' 1p=\'7\' 1n=\'\' /><q id=\'3o\' C=\'1C\' E=\'1E\' H=\'b\' O=\'b\' 1d=\'f\' 1c=\'f\' V=\'\' 1l=\'dK\' 1o=\'Y\' 1x=\'k/r/3o.h\' 1w=\'g/r/3o.gz\' 1t=\'g/r/3o.js\' 1b=\'dU e2 e1 6j  1U at 5g 6u of 6r\' 1h=\'f\' 1g=\'b\' 1j=\'\' 1i=\'ap\' 1f=\'\' R=\'b\' P=\'Q\' 1k=\'0\' 1q=\'1\' 1e=\'b\' 1m=\'b\' 1p=\'8\' 1n=\'\' /><q id=\'3x\' C=\'1C\' E=\'1E\' H=\'b\' O=\'b\' 1d=\'f\' 1c=\'f\' V=\'\' 1l=\'dV\' 1o=\'Y\' 1x=\'k/r/3x.h\' 1w=\'g/r/3x.gz\' 1t=\'g/r/3x.js\' 1b=\'e0 dY 1U\' 1h=\'f\' 1g=\'b\' 1j=\'\' 1i=\'ap\' 1f=\'\' R=\'b\' P=\'Q\' 1k=\'0\' 1q=\'1\' 1e=\'b\' 1m=\'b\' 1p=\'10\' 1n=\'\' /><q id=\'3q\' C=\'1C\' E=\'1E\' H=\'b\' O=\'b\' 1d=\'f\' 1c=\'f\' V=\'\' 1l=\'dZ\' 1o=\'Y\' 1x=\'k/r/3q.h\' 1w=\'g/r/3q.gz\' 1t=\'g/r/3q.js\' 1b=\'6j 1U – dW\' 1h=\'f\' 1g=\'b\' 1j=\'\' 1i=\'ap\' 1f=\'\' R=\'b\' P=\'Q\' 1k=\'0\' 1q=\'1\' 1e=\'b\' 1m=\'b\' 1p=\'11\' 1n=\'\' /><q id=\'3z\' C=\'1C\' E=\'1E\' H=\'b\' O=\'b\' 1d=\'f\' 1c=\'f\' V=\'\' 1l=\'dX\' 1o=\'Y\' 1x=\'k/r/3z.h\' 1w=\'g/r/3z.gz\' 1t=\'g/r/3z.js\' 1b=\'e5 e6 e7 e3\' 1h=\'f\' 1g=\'b\' 1j=\'\' 1i=\'ap\' 1f=\'\' R=\'b\' P=\'Q\' 1k=\'0\' 1q=\'1\' 1e=\'b\' 1m=\'b\' 1p=\'12\' 1n=\'\' /><q id=\'3A\' C=\'1C\' E=\'1E\' H=\'b\' O=\'b\' 1d=\'f\' 1c=\'f\' V=\'\' 1l=\'e4\' 1o=\'Y\' 1x=\'k/r/3A.h\' 1w=\'g/r/3A.gz\' 1t=\'g/r/3A.js\' 1b=\'dL / dH\' 1h=\'f\' 1g=\'b\' 1j=\'\' 1i=\'ap\' 1f=\'\' R=\'b\' P=\'Q\' 1k=\'0\' 1q=\'1\' 1e=\'b\' 1m=\'b\' 1p=\'13\' 1n=\'\' /><q id=\'3B\' C=\'1C\' E=\'1E\' H=\'b\' O=\'b\' 1d=\'f\' 1c=\'f\' V=\'\' 1l=\'dI\' 1o=\'Y\' 1x=\'k/r/3B.h\' 1w=\'g/r/3B.gz\' 1t=\'g/r/3B.js\' 1b=\'dJ of dN 1U in 3T\' 1h=\'f\' 1g=\'b\' 1j=\'\' 1i=\'ap\' 1f=\'\' R=\'b\' P=\'Q\' 1k=\'0\' 1q=\'1\' 1e=\'b\' 1m=\'b\' 1p=\'14\' 1n=\'\' /><q id=\'3G\' C=\'1C\' E=\'1E\' H=\'b\' O=\'b\' 1d=\'f\' 1c=\'f\' V=\'\' 1l=\'dS\' 1o=\'Y\' 1x=\'k/r/3G.h\' 1w=\'g/r/3G.gz\' 1t=\'g/r/3G.js\' 1b=\'4v dO of dP at 5g 6u of 6r (eq)\' 1h=\'f\' 1g=\'b\' 1j=\'\' 1i=\'ap\' 1f=\'\' R=\'b\' P=\'Q\' 1k=\'0\' 1q=\'1\' 1e=\'b\' 1m=\'b\' 1p=\'15\' 1n=\'\' /><q id=\'3d\' C=\'1C\' E=\'1E\' H=\'b\' O=\'b\' 1d=\'f\' 1c=\'f\' V=\'\' 1l=\'er\' 1o=\'Y\' 1x=\'k/r/3d.h\' 1w=\'g/r/3d.gz\' 1t=\'g/r/3d.js\' 1b=\'en\' 1h=\'f\' 1g=\'b\' 1j=\'\' 1i=\'ap\' 1f=\'\' R=\'b\' P=\'Q\' 1k=\'0\' 1q=\'1\' 1e=\'b\' 1m=\'b\' 1p=\'16\' 1n=\'\' /></r></2L><2L id=\'5j\' V=\'\' 4E=\'1a.5j.5b\'><r><q id=\'5b\' C=\'5k\' E=\'5l\' H=\'b\' O=\'b\' 1d=\'f\' 1c=\'f\' V=\'\' 1l=\'-1\' 1o=\'Y\' 1b=\'&lt;p 4R=&1A;3U&1A; 3f=&1A;1Q&1A;&gt;&lt;2M 4Y=&1A;4X&1A;&gt;eb&lt;/2M&gt;&lt;/p&gt;\' 1h=\'b\' 1g=\'b\' 1j=\'\' 1i=\'4H\' 1f=\'\' R=\'b\' P=\'Q\' 1k=\'0\' 1q=\'1\' 1e=\'b\' 1m=\'b\' 1p=\'-1\' 1n=\'\'><3J 1V=\'5t\'><1F><3N 5q=\'0\'><G><1y P=\'Q\' 1V=\'0\' 2u=\'1\' 2t=\'\' 2v=\'b\'><1T e=\'1v\' U=\'4K\' /></1y><1y P=\'Q\' 1V=\'0\' 2u=\'1\' 2t=\'\' 2v=\'b\'><1T e=\'1v\' U=\'5e.5n\' /></1y><1y P=\'Q\' 1V=\'0\' 2u=\'1\' 2t=\'\' 2v=\'b\'><1T e=\'1v\' U=\'5e\' /></1y></G></3N></1F></3J><2a><4M id=\'5e\' C=\'7q\' E=\'78\' H=\'b\' O=\'f\' 2i=\'\' 1G=\'13\' 1I=\'16\' 2h=\'f\' 2m=\'0\' 2l=\'0\' 2k=\'0\' 2g=\'7p.5\' 2o=\'39\' 2p=\'m\' 2d=\'m\' x=\'m\' F=\'0\' 2e=\'1\' R=\'f\' 2c=\'b\' 7r=\'d3\' 7l=\'46\'><2a><3s id=\'5n\' C=\'7m\' E=\'46\' H=\'b\' O=\'f\' 2i=\'\' 1G=\'0\' 1I=\'0\' 2h=\'f\' 2m=\'0\' 2l=\'0\' 2k=\'0\' 2g=\'7n\' 2o=\'23\' 2p=\'m\' 2d=\'m\' x=\'m\' F=\'0\' 2e=\'1\' R=\'f\' 2c=\'b\' 5i=\'5f\'><1O 3g=\'\' 3e=\'0\'><3L 1Q=\'0\' 2j=\'0\' 2q=\'0\' 2r=\'0\' 3h=\'da db d1 cR 5g cT in cO 5h cP.\' 2s=\'b\'><pr l=\'2b\' i=\'4d\' /></3L></1O><3p><1P id=\'4D\' 3K=\'5n\' e=\'1B\' 1G=\'0\' 1I=\'0\' C=\'0\' E=\'0\' 3n=\'-1\'><1B 1Q=\'0\' 2j=\'0\' 2q=\'0\' 2r=\'0\' 2s=\'b\'><pr l=\'2b\' i=\'8B\' /></1B></1P></3p></3s></2a></4M><2F id=\'4K\' C=\'m\' E=\'30\' H=\'b\' O=\'f\' 2i=\'\' 1G=\'7S\' 1I=\'4i\' 2h=\'f\' 2m=\'1\' 2l=\'0\' 2k=\'0\' 2g=\'50\' 2o=\'15\' 2p=\'m\' 2d=\'m\' x=\'m\' F=\'0\' 2e=\'2\' R=\'f\' 2c=\'b\'><1F><4k><G><4g 6T=\'b\'><U e=\'1v\' U=\'6S\' /></4g></G></4k><2A><G><6Q id=\'3V\' /></G></2A></1F><o><d K=\'4B\'><s e=\'N\' F=\'90\'><o><d A=\'4r\' x=\'m\' y=\'0\' /></o></s></d><d K=\'4q\'><s e=\'N\' F=\'90\'><o><d A=\'4n\' x=\'m\' y=\'0\' /></o></s></d><d K=\'4m\'><s e=\'N\' F=\'90\'><o><d A=\'4o\' x=\'m\' y=\'0\' /><d A=\'2E\' x=\'m\' y=\'1W\' /></o></s></d><d K=\'4A\'><s e=\'N\' F=\'90\'><o><d A=\'4u\' x=\'m\' y=\'0\' /><d A=\'4x\' x=\'m\' y=\'1W\' /></o></s></d><d K=\'4w\'><s e=\'N\' F=\'90\'><o><d A=\'2E\' x=\'m\' y=\'0\' /><d A=\'4a\' x=\'m\' y=\'1W\' /></o></s></d><d K=\'4c\'><s e=\'N\' F=\'90\'><o><d A=\'4b\' x=\'m\' y=\'0\' /></o></s></d><d K=\'3W\'><s e=\'N\' F=\'90\'><o><d A=\'3X\' x=\'m\' y=\'0\' /></o></s></d><d K=\'3Y\'><s e=\'N\' F=\'90\'><o><d A=\'4P\' x=\'m\' y=\'0\' /></o></s></d></o><1O 3g=\'\' 3e=\'0\'><1P e=\'1B\' 3h=\'6I\' 1G=\'0\' 1I=\'0\' C=\'0\' E=\'0\' 3n=\'-1\'><1B 1Q=\'0\' 2j=\'0\' 2q=\'0\' 2r=\'0\' 2s=\'b\'><pr l=\'2b\' i=\'5A\' /></1B></1P></1O></2F></2a></q></r></2L><2L id=\'1r\' V=\'\' 4E=\'1a.1r.1D\'><7o><3M K=\'gj\' e=\'3P\' U=\'0\' H=\'f\' /><3M K=\'5C\' e=\'3P\' U=\'0\' H=\'f\' /><3M K=\'gl\' e=\'3P\' U=\'2\' H=\'f\' /><3M K=\'gh\' e=\'fY\' U=\'b\' H=\'f\' /></7o><4t><1Z id=\'g0\'><G /></1Z></4t><r><q id=\'1D\' C=\'1C\' E=\'1E\' H=\'f\' O=\'b\' 1d=\'b\' 1c=\'b\' V=\'\' 1l=\'-1\' 1o=\'g1\' 1x=\'k/r/1D.h\' 1w=\'g/r/1D.gz\' 1t=\'g/r/1D.js\' 1b=\'5K 5M \' 1h=\'b\' 1g=\'b\' 1j=\'3r\' 1i=\'3r\' 1f=\'\' R=\'b\' P=\'Q\' 1k=\'0\' 1q=\'1\' 1e=\'b\' 1m=\'b\' 1p=\'9\' 1n=\'\' /><q id=\'3l\' C=\'7c\' E=\'7b\' H=\'b\' O=\'b\' 1d=\'f\' 1c=\'f\' V=\'\' 1l=\'g6\' 1o=\'Y\' 1x=\'k/r/3l.h\' 1w=\'g/r/3l.gz\' 1t=\'g/r/3l.js\' 1b=\' 4v 5K 5M \' 1h=\'f\' 1g=\'b\' 1j=\'3r\' 1i=\'3r\' 1f=\'\' R=\'b\' P=\'Q\' 1k=\'0\' 1q=\'1\' 1e=\'b\' 1m=\'b\' 1p=\'9\' 1n=\'\' /><q id=\'3k\' C=\'7c\' E=\'7b\' H=\'b\' O=\'b\' 1d=\'f\' 1c=\'f\' V=\'\' 1l=\'eP\' 1o=\'Y\' 1x=\'k/r/3k.h\' 1w=\'g/r/3k.gz\' 1t=\'g/r/3k.js\' 1b=\'7j 1U\' 1h=\'f\' 1g=\'b\' 1j=\'3r\' 1i=\'3r\' 1f=\'\' R=\'b\' P=\'Q\' 1k=\'0\' 1q=\'1\' 1e=\'b\' 1m=\'b\' 1p=\'9\' 1n=\'\' /></r></2L></7h><9m><9n id=\'2b\'><c i=\'0\' p=\'6$v$v$v$v$v$v$v$v$v$v$v$v$3S$v$8L$v$v$v$D$v$eC$2n$7f$2n$7f$7g$2n$7g$f3\' /><c i=\'1\' p=\'6$v$v$v$v$v$v$v$v$v$v$v$v$w$a$eM$eH$eI$a$a$n\' /><c i=\'2\' p=\'6$v$v$v$v$v$v$v$v$v$v$v$v$v\' /><c i=\'3\' p=\'6$v$v$v$v$v$v$v$v$v$v$v$v$w$a$eJ$fj$fk$a$a$n\' /><c i=\'4\' p=\'6$v$v$v$v$v$v$v$v$v$v$v$v$fl$fg$fh\' /><c i=\'5\' p=\'6$v$v$v$v$v$v$v$v$v$v$v$v$w$a$fi$fr$fs$a$a$n\' /><c i=\'6\' p=\'6$v$v$v$v$v$v$v$v$v$v$v$v$1J$fn$fo$fp\' /><c i=\'7\' p=\'6$v$v$v$v$v$v$v$v$v$v$v$v$3S$v$ff$v$v$f5$f6$2n$6k$2n$6k$6e$a$6e$f7\' /><c i=\'8\' p=\'6$v$v$v$v$v$v$v$v$v$v$v$v$3S$v$f1$v$v$v$D$f2$2n$5Z$2n$5Z$5Y$2n$5Y$f3\' /><c i=\'9\' p=\'6$v$v$v$v$v$v$v$v$v$v$v$v$w$a$5W$f4$6U$a$a$n\' /><c i=\'10\' p=\'6$v$v$v$v$v$v$v$v$v$v$v$v$1J$f8$fc\' /><c i=\'11\' p=\'6$v$v$v$v$v$v$v$v$v$v$v$v$w$a$5W$fd$fe$a$a$n\' /><c i=\'12\' p=\'6$v$v$v$v$v$v$v$v$v$v$v$v$1X$I$1L$6z$f9$1Y$6y$fa$fb$1Y$9B$a8$a9$1Y$aa$6m$a5$1Y$a6$a7$ab\' /><c i=\'13\' p=\'6$v$v$v$v$v$v$v$v$v$v$v$v$w$a$5d$af$ag$a$a$n\' /><c i=\'14\' p=\'6$v$v$v$v$v$v$v$v$v$v$v$v$1X$I$ah$ac$ad$I$ae$a4$I$9U$9V$I$9W$9R$I$9S$9T$I$9X$a1\' /><c i=\'15\' p=\'6$v$v$v$v$v$v$v$v$v$v$v$v$w$a$a2$a3$9Y$a$a$n\' /><c i=\'16\' p=\'6$v$v$v$v$v$v$v$v$v$v$v$v$1s$3b$9Z$a0$ai$aC$3b$aD$aE$az$aA\' /><c i=\'17\' p=\'6$v$v$v$v$v$v$v$v$v$v$v$v$w$a$aB$aF$aJ$a$a$n\' /><c i=\'18\' p=\'6$v$v$v$v$v$v$v$v$v$v$v$v$1s$3b$aK$aL$aG$aH$aI$ay$am$an$3b$ao$aj$al$aq$av$aw\' /><c i=\'19\' p=\'6$v$v$v$v$v$v$v$v$v$v$v$v$ax$ar$au$9w$9z$9L$9P$a$9E$9x$a$a$n\' /><c i=\'20\' p=\'6$v$v$v$v$v$v$v$v$v$v$v$v$w$a$9Q$9H$4s$a$a$n\' /><c i=\'21\' p=\'6$v$v$v$v$v$v$v$v$v$v$v$v$1s$9I$9J$9F$9G$9O$9M$9N$9D$9C$9y$c7$c8$c9$c6$c3$c5$ca$cf$cg$ch$1R$$$$ce$cb$5D\' /><c i=\'22\' p=\'6$v$v$v$v$v$v$v$v$v$v$v$v$1J$cc$cd\' /><c i=\'23\' p=\'6$v$v$v$v$v$v$v$v$v$v$v$v$1J$c2$bR\' /><c i=\'24\' p=\'6$v$v$v$v$v$v$v$v$v$v$v$v$w$a$bS$bT$4W$a$a$n\' /><c i=\'25\' p=\'6$v$v$v$v$v$v$v$v$v$v$v$v$1X$2K$6i$bQ$2K$bN$bO$bP$2K$bU$bZ$2K$c0$c1$2K$bY$bW\' /><c i=\'26\' p=\'6$v$v$v$v$v$v$v$v$v$v$v$v$w$a$bX$ci$4W$a$a$n\' /><c i=\'27\' p=\'6$v$v$v$v$v$v$v$v$v$v$v$v$1X$2K$6i$cD$2K$cE$cF$cC$3b$$$$cz$cA$cB$S$6t$cG$cL$cM$S$6t$cN$cK$cH$2K$cI$cJ\' /><c i=\'28\' p=\'6$v$v$v$v$v$v$v$v$v$v$v$v$w$a$3Q$cy$cn$a$a$n\' /><c i=\'29\' p=\'6$v$v$v$v$v$v$v$v$v$v$v$v$1J$co$cp\' /><c i=\'30\' p=\'6$v$v$v$v$v$v$v$v$v$v$v$v$w$a$5W$cm$9c$a$a$n\' /><c i=\'31\' p=\'6$v$v$v$v$v$v$v$v$v$v$v$v$1X$S$cj$ck$6o$cl$cq$cv$cw$S$cx$cu$6o$cs$ct$b6$S$3y$b7$b8$S$b5$b2$S$3y$b3$b4$S$b9$be$S$3y$bf$bg$bd$S$3y$ba$bb$S$3y$$bc$b1$S$3y$aR$aS$S$aP$aM\' /><c i=\'32\' p=\'6$v$v$v$v$v$v$v$v$v$v$v$v$w$a$aN$aO$aT$a$a$n\' /><c i=\'33\' p=\'6$v$v$v$v$v$v$v$v$v$v$v$v$1J$7a$aY\' /><c i=\'34\' p=\'6$v$v$v$v$v$v$v$v$v$v$v$v$w$a$aZ$aX$aU$a$a$n\' /><c i=\'35\' p=\'6$v$v$v$v$v$v$v$v$v$v$v$v$1X$I$aW$bh$bC$bD$bE$bB$by$bz$bA$bF$bK$bL$I$bM$bJ$bG$5z$bH$bI$bx$bm$bn$bo$I$bl$bi$bj$5z$bk$bp$bu$bv$bw$I$bt$bq$br$bs$nK$om$5z$ol$oo$oq$I$op$oh$og$oi$ok$oj$ox$I$ow$oy$oA$oz\' /><c i=\'36\' p=\'6$v$v$v$v$v$v$v$v$v$v$v$v$5U$$$$5X$6b$a$os$or$ot$a$a$n\' /><c i=\'37\' p=\'6$v$v$v$v$v$v$v$v$v$v$v$v$ov$a$v$D$ou$a$a$n\' /><c i=\'38\' p=\'6$v$v$v$v$v$v$v$v$v$v$v$v$5U$$$$oe$6c$a$o0$nZ$6w$a$a$n\' /><c i=\'39\' p=\'6$v$v$v$v$v$v$v$v$v$v$v$v$w$a$3Q$o1$o3$a$a$n\' /><c i=\'40\' p=\'6$v$v$v$v$v$v$v$v$v$v$v$v$1J$o2\' /><c i=\'41\' p=\'6$v$v$v$v$v$v$v$v$v$v$v$v$5U$$$$5X$6b$a$nV$nU$6w$a$a$n\' /><c i=\'42\' p=\'6$v$v$v$v$v$v$v$v$v$v$v$v$w$a$nW$nY$nX$a$a$n\' /><c i=\'43\' p=\'6$v$v$v$v$v$v$v$v$v$v$v$v$4Z$6q$oa$o9\' /><c i=\'44\' p=\'6$v$v$v$v$v$v$v$v$v$v$v$v$w$a$ob$od$5H$a$a$n\' /><c i=\'45\' p=\'6$v$v$v$v$v$v$v$v$v$v$v$v$4Z$oc$o5\' /><c i=\'46\' p=\'6$v$v$v$v$v$v$v$v$v$v$v$v$w$a$o4$o6$5H$a$a$n\' /><c i=\'47\' p=\'6$v$v$v$v$v$v$v$v$v$v$v$v$4Z$6q$o8\' /><c i=\'48\' p=\'6$v$v$v$v$v$v$v$v$v$v$v$v$w$a$9r$o7$4s$a$a$n\' /><c i=\'49\' p=\'6$v$v$v$v$v$v$v$v$v$v$v$v$1s$oB$p3$p2\' /><c i=\'50\' p=\'6$v$v$v$v$v$v$v$v$v$v$v$v$w$a$p4$p6$4s$a$a$n\' /><c i=\'51\' p=\'6$v$v$v$v$v$v$v$v$v$v$v$v$1s$p5$oY$oX$oZ$p1$p0$j\' /><c i=\'52\' p=\'6$v$v$v$v$v$v$v$v$v$v$v$v$w$a$6N$pd$4s$a$a$n\' /><c i=\'53\' p=\'6$v$v$v$v$v$v$v$v$v$v$v$v$1s$pc$pe$pg$5a$4F$pf$p8\' /><c i=\'54\' p=\'6$v$v$v$v$v$v$v$v$v$v$v$v$w$a$p7$p9$4e$a$a$n\' /><c i=\'55\' p=\'6$v$v$v$v$v$v$v$v$v$v$v$v$1s$pb$pa$oW$5F$oI$oH$6v$6p$6C$6B$6E$6D\' /><c i=\'56\' p=\'6$v$v$v$v$v$v$v$v$v$v$v$v$w$a$oJ$oL$4e$a$a$n\' /><c i=\'57\' p=\'6$v$v$v$v$v$v$v$v$v$v$v$v$1s$I$$$$oK$5a$oD$oC$oE$oG$oF$oS$5F$oR$oT$7i$6v$6p$6C$6B$6E$6D\' /><c i=\'58\' p=\'6$v$v$v$v$v$v$v$v$v$v$v$v$w$a$oV$oU$oN$a$a$n\' /><c i=\'59\' p=\'6$v$v$v$v$v$v$v$v$v$v$v$v$1s$oM$oO$oQ$oP$nT$mZ$mY$n0$n2$n1$mU$mT$mV$mX$6A$mW$n9$n8$6A$na$nc$nb$n4$n3$n5$n7$n6$mS$mE$6x$6x$mD$5D\' /><c i=\'60\' p=\'6$v$v$v$v$v$v$v$v$v$v$v$v$6h$mF$6f$v$mH$z$mG\' /><c i=\'61\' p=\'6$v$v$v$v$v$v$v$v$v$v$v$v$1J$7G$mz$8f$my\' /><c i=\'62\' p=\'6$v$v$v$v$v$v$v$v$v$v$v$v$w$a$mA$mC$4W$a$a$n\' /><c i=\'63\' p=\'6$v$v$v$v$v$v$v$v$v$v$v$v$1X$I$1L$6z$mB$1Y$6y$mO$mN$5J$mP$mR$1Y$mQ$mJ$6m$mI$5J$mK$mM$1R$mL$nd$nF$nE$5J$nG$nI$I$1L$nH$nA$1Y$nz$nB$nD$nC\' /><c i=\'64\' p=\'6$v$v$v$v$v$v$v$v$v$v$v$v$1J$nP$nO$nQ$nS\' /><c i=\'65\' p=\'6$v$v$v$v$v$v$v$v$v$v$v$v$w$a$3Q$nR$4W$a$a$n\' /><c i=\'66\' p=\'6$v$v$v$v$v$v$v$v$v$v$v$v$1X$I$1L$nJ$nL$nN$nM$ny$nk$nj$nl$nn$nm$nf$6a$ne$ng$ni$nh$nu$nt$nv$nx$nw$np$I$1L$no$nq$ns$6F$nr$ph$qC$6a$qD$1Y$5G$qB$qz$qA$qF$qK$6g$qL$qM$qG$qH$6g$qI$1Y$5G$qx$qm$qn$qo$I$1L$ql$qi$qk$6F$qp$qu$1Y$5G$qw$qq$qr$qs$qP$qO$qU$qS\' /><c i=\'67\' p=\'6$v$v$v$v$v$v$v$v$v$v$v$v$w$a$3Q$qT$5H$a$a$n\' /><c i=\'68\' p=\'6$v$v$v$v$v$v$v$v$v$v$v$v$1J$qZ$qY\' /><c i=\'69\' p=\'6$v$v$v$v$v$v$v$v$v$v$v$v$3S$v$r0$v$v$qX$v$pC\' /><c i=\'70\' p=\'6$v$v$v$v$v$v$v$v$v$v$v$v$w$a$pD$pE$4T$a$a$n\' /><c i=\'71\' p=\'6$v$v$v$v$v$v$v$v$v$v$v$v$1s$pB$4U$6K$6J$6W$6V$5N$6X$py$6H$6G$5O$5T$5R\' /><c i=\'72\' p=\'6$v$v$v$v$v$v$v$v$v$v$v$v$w$a$pF$pK$4T$a$a$n\' /><c i=\'73\' p=\'6$v$v$v$v$v$v$v$v$v$v$v$v$1s$pL$4U$pM$5a$4F$6P$6l$6O$7k$pJ$7e\' /><c i=\'74\' p=\'6$v$v$v$v$v$v$v$v$v$v$v$v$pI$pm$a$pn$a$a$n\' /><c i=\'75\' p=\'6$v$v$v$v$v$v$v$v$v$v$v$v$po$v$pi$pj$pk$a$a$n\' /><c i=\'76\' p=\'6$v$v$v$v$v$v$v$v$v$v$v$v$w$a$pp$pw$6Z$a$a$n\' /><c i=\'77\' p=\'6$v$v$v$v$v$v$v$v$v$v$v$v$1s$pu$pq$ps$7i$pt$5F$q6\' /><c i=\'78\' p=\'q8$a$q3$q9$4p$a$a$n\' /><c i=\'79\' p=\'6$v$v$v$v$v$v$v$v$v$v$v$v$1s$qf$qg$5N$qd$qa$7e\' /><c i=\'80\' p=\'pR$a$pS$pT$4p$a$a$n\' /><c i=\'81\' p=\'6$v$v$v$v$v$v$v$v$v$v$v$v$1s$7k$4U$6Y$6R$j\' /><c i=\'82\' p=\'6$v$v$v$v$v$v$v$v$v$v$v$v$pO$7$v$pU$pZ$q0$pY$pV\' /><c i=\'83\' p=\'6$v$v$v$v$v$v$v$v$v$v$v$v$w$a$9v$pX$4e$a$a$n\' /><c i=\'84\' p=\'6$v$v$v$v$v$v$v$v$v$v$v$v$w$a$pW$q1$4e$a$a$n\' /><c i=\'85\' p=\'6$v$v$v$v$v$v$v$v$v$v$v$v$3S$v$pP$v$v$pN$pQ$2n$6L$qc$6L$qb$qe$q4$q2\' /><c i=\'86\' p=\'6$v$v$v$v$v$v$v$v$v$v$v$v$1J$q5$q7$px\' /><c i=\'87\' p=\'6$v$v$v$v$v$v$v$v$v$v$v$v$w$a$6N$pv$4T$a$a$n\' /><c i=\'88\' p=\'6$v$v$v$v$v$v$v$v$v$v$v$v$1s$pl$4U$pH$pG$4F$pA$5a$4F$6P$6l$6O$6H$6G$5O$5T$5R\' /><c i=\'89\' p=\'6$v$v$v$v$v$v$v$v$v$v$v$v$w$a$8V$pz$4T$a$a$n\' /><c i=\'90\' p=\'6$v$v$v$v$v$v$v$v$v$v$v$v$1s$qh$6K$6J$6W$6V$5N$6X$qQ$qN$qW$5O$5T$5R\' /><c i=\'91\' p=\'6$v$v$v$v$v$v$v$v$v$v$v$v$w$a$qR$qV$6Z$a$a$n\' /><c i=\'92\' p=\'6$v$v$v$v$v$v$v$v$v$v$v$v$qt$v$qv$qj$a$a$n\' /><c i=\'93\' p=\'6$v$v$v$v$v$v$v$v$v$v$v$v$qJ$qy$qE$mx$a$iq$ip$a$a$n\' /><c i=\'94\' p=\'ir$a$iu$is$4p$a$a$n\' /><c i=\'95\' p=\'io$a$ij$ii$4p$a$a$n\' /><c i=\'96\' p=\'6$v$v$v$v$v$v$v$v$v$v$v$v$1s$ik$6Y$6R$j\' /><c i=\'97\' p=\'6$v$v$v$v$v$v$v$v$v$v$v$v$im$il$iv$iD$iC$iE\' /><c i=\'98\' p=\'6$v$v$v$v$v$v$v$v$v$v$v$v$w$a$3Q$iG$6U$a$a$n\' /><c i=\'99\' p=\'6$v$v$v$v$v$v$v$v$v$v$v$v$1J$7a$iF$iB\' /><c i=\'m\' p=\'6$v$v$v$v$v$v$v$v$v$v$v$v$w$a$ix$iw$iy$a$a$n\' /><c i=\'iA\' p=\'6$v$v$v$v$v$v$v$v$v$v$v$v$4Z$iz$i1$i0$i2$i4$i3$hZ$hV$hU$hW$hY$hX$i5$ie$ic$if$ih$ig$ib$i7$7s$i6$i8$ia$6M$i9$6M$iH$jc$jb$7t$jd$7s$jf$7t$je$ja$7d$j6$j5$7d$j7$j9$j8$jg$jo\' /><c i=\'jn\' p=\'6$v$v$v$v$v$v$v$v$v$v$v$v$jp$jr$D$jq$jm\' /><c i=\'ji\' p=\'6$v$v$v$v$v$v$v$v$v$v$v$v$6h$a$a$6f$jh\' /><c i=\'jj\' p=\'6$v$v$v$v$v$v$v$v$v$v$v$v$jl$6c$a$jk$iP$5s$a$a$n\' /><c i=\'3R\' p=\'6$v$v$v$v$v$v$v$v$v$v$v$v$1s$I$$$$iO$iQ$iS$kT\' /><c i=\'iR\' p=\'6$v$v$v$v$v$v$v$v$v$v$v$v$iN$iJ$a$iI$iK$5s$a$a$n\' /><c i=\'6n\' p=\'6$v$v$v$v$v$v$v$v$v$v$v$v$1s$I$$$$iM$iL$iT$6s$j1$6s$j0$j2$j4$6d$j3$kX\' /><c i=\'iZ\' p=\'6$v$v$v$v$v$v$v$v$v$v$v$v$iV$a$iU$iW$5s$a$a$n\' /><c i=\'iY\' p=\'6$v$v$v$v$v$v$v$v$v$v$v$v$1s$I$$$$5m$iX$6d$hT$gS\' /><c i=\'4i\' p=\'6$v$v$v$v$v$v$v$v$v$v$v$v$w$a$gR$gT$1N$a$a$n\' /><c i=\'gV\' p=\'6$v$v$v$v$v$v$v$v$v$v$v$v$1M$S$$$$gU$gQ\' /><c i=\'gM\' p=\'6$v$v$v$v$v$v$v$v$v$v$v$v$w$a$gL$gN$1N$a$a$n\' /><c i=\'gP\' p=\'6$v$v$v$v$v$v$v$v$v$v$v$v$1M$S$$$$5m$gO\' /><c i=\'gW\' p=\'6$v$v$v$v$v$v$v$v$v$v$v$v$w$a$h4$h3$1N$a$a$n\' /><c i=\'h5\' p=\'6$v$v$v$v$v$v$v$v$v$v$v$v$1M$S$$$$9u$h7\' /><c i=\'h6\' p=\'6$v$v$v$v$v$v$v$v$v$v$v$v$w$a$h2$gY$1N$a$a$n\' /><c i=\'gX\' p=\'6$v$v$v$v$v$v$v$v$v$v$v$v$1M$S$$$$8C$gZ\' /><c i=\'h1\' p=\'6$v$v$v$v$v$v$v$v$v$v$v$v$w$a$8V$h0$1N$a$a$n\' /><c i=\'gu\' p=\'6$v$v$v$v$v$v$v$v$v$v$v$v$1M$S$$$$8C$gs\' /><c i=\'gv\' p=\'6$v$v$v$v$v$v$v$v$v$v$v$v$w$a$gx$gw$1N$a$a$n\' /><c i=\'gr\' p=\'6$v$v$v$v$v$v$v$v$v$v$v$v$1M$S$$$$gn$gm\' /><c i=\'go\' p=\'6$v$v$v$v$v$v$v$v$v$v$v$v$w$a$9r$gq$1N$a$a$n\' /><c i=\'gp\' p=\'6$v$v$v$v$v$v$v$v$v$v$v$v$1M$S$$$$9j$gy\' /><c i=\'gH\' p=\'6$v$v$v$v$v$v$v$v$v$v$v$v$w$a$9v$gG$1N$a$a$n\' /><c i=\'gI\' p=\'6$v$v$v$v$v$v$v$v$v$v$v$v$1M$S$$$$9u$gK\' /><c i=\'gJ\' p=\'6$v$v$v$v$v$v$v$v$v$v$v$v$w$a$gF$gB$1N$a$a$n\' /><c i=\'gA\' p=\'6$v$v$v$v$v$v$v$v$v$v$v$v$1M$S$$$$7R$gC\' /><c i=\'gE\' p=\'6$v$v$v$v$v$v$v$v$v$v$v$v$1M$S$$$$5m$gD\' /><c i=\'h8\' p=\'6$v$v$v$v$v$v$v$v$v$v$v$v$w$a$hD$hC$1N$a$a$n\' /><c i=\'hE\' p=\'6$v$v$v$v$v$v$v$v$v$v$v$v$1M$S$$$$9j$hG\' /><c i=\'hF\' p=\'6$v$v$v$v$v$v$v$v$v$v$v$v$w$a$hB$hx$1N$a$a$n\' /><c i=\'hw\' p=\'6$v$v$v$v$v$v$v$v$v$v$v$v$1M$S$$$$hy$hA\' /><c i=\'hz\' p=\'6$v$v$v$v$v$v$v$v$v$v$v$v$w$a$hH$hP$1N$a$a$n\' /><c i=\'hO\' p=\'6$v$v$v$v$v$v$v$v$v$v$v$v$1M$S$$$$hQ$hS\' /><c i=\'hR\' p=\'6$v$v$v$v$v$v$v$v$v$v$v$v$w$a$hN$hJ$1N$a$a$n\' /><c i=\'hI\' p=\'6$v$v$v$v$v$v$v$v$v$v$v$v$w$a$hK$hM$1N$a$a$n\' /><c i=\'hL\' p=\'6$v$v$v$v$v$v$v$v$v$v$v$v$1M$S$$$$7R$hg\' /><c i=\'hf\' p=\'6$v$v$v$v$v$v$v$v$v$v$v$v$1J$hh\' /><c i=\'hj\' p=\'6$v$v$v$v$v$v$v$v$v$v$v$v$1J$7G$hi$he$ha\' /><c i=\'h9\' p=\'6$v$v$v$v$v$v$v$v$v$v$v$v$w$a$5d$5d$hb$a$hd$a$a$n\' /><c i=\'hc\' p=\'6$v$v$v$v$v$v$v$v$v$v$v$v$1X$3b$1L$hk$hs$I$hr$ht$hv$I$hu$hq$hm$3b$1L$hl$hn$hp$ho$lw$I$lv$lx$lz$I$ly$lu$I$lp$lo$I$lq$ls$I$lr$lA$lI$I$lH$7Y$lJ$I$lL$7Y$lK\' /><c i=\'lG\' p=\'6$v$v$v$v$v$v$v$v$v$v$v$v$1J$lC$lB$8f$lD\' /><c i=\'lF\' p=\'6$v$v$v$v$v$v$v$v$v$v$v$v$w$a$lE$l8$l7$a$a$n\' /><c i=\'l9\' p=\'6$v$v$v$v$v$v$v$v$v$v$v$v$1X$S$1L$lb$la$1R$l6$l2$l1$S$1L$l3$l5$1R$l4$lc$lk$1R$lj$ll$1R$ln$lm$1R$li$le$ld$1R$lf$lh$lg$1R$lM$mh$1R$mg$mi$1R$mk$mj$1R$mf$mb$ma\' /><c i=\'mc\' p=\'6$v$v$v$v$v$v$v$v$v$v$v$v$1J$me$md\' /><c i=\'ml\' p=\'6$v$v$v$v$v$v$v$v$v$v$v$v$w$a$mt$ms$9c$a$a$n\' /><c i=\'mu\' p=\'6$v$v$v$v$v$v$v$v$v$v$v$v$1X$I$1L$mw$mv$mr$I$1L$mn$mm$mo$I$1L$mq$mp$lU$I$1L$lT$lV$I$1L$lX$lW\' /><c i=\'lS\' p=\'6$v$v$v$v$v$v$v$v$v$v$v$v$9a$v$8L$lO$lN$3c$a$lP$lR\' /><c i=\'lQ\' p=\'6$v$v$v$v$v$v$v$v$v$v$v$v$8v$$$$lY$4l$3Z$4h$5B$5y$$5v$$5u$5x$2J$3i$2J$3i$5w$m6$m5$8U$m7$8U$3i$m9$m8$m4$m0$lZ$m1$m3$m2$l0$jX$jW\' /><c i=\'jY\' p=\'6$v$v$v$v$v$v$v$v$v$v$v$v$9a$v$k0$jZ$jV$4f$$$$jR$4l$3Z$4h$5B$5y$$5v$$5u$5x$2J$3i$2J$3i$5w$9s$9e$9f$jQ$4l$3Z$4h$5B$5y$$5v$$5u$5x$2J$3i$2J$3i$5w$9s$9e$9f$7y\' /><c i=\'4d\' p=\'6$v$v$v$v$v$v$v$v$v$v$v$v$jS$a$a$n\' /><c i=\'jU\' p=\'6$v$v$v$v$v$v$v$v$v$v$v$v$5Q$1R$$$$jT$k1\' /><c i=\'k9\' p=\'6$v$v$v$v$v$v$v$v$v$v$v$v$5L$v$5V$k8$ka$4f$$$$5I$2T$2Z$2Q$2S$2V$$2U$$2O$2W$1K$Z$1K$Z$2H$2w$2R$1H$2N$1H$Z$2P$3a$2Y$2X$2B$2D$2C$2z$2x$2y$kc$2T$2Z$2Q$2S$2V$$2U$$2O$2W$1K$Z$1K$Z$2H$2w$2R$1H$2N$1H$Z$2P$3a$2Y$2X$2B$2D$2C$2z$2x$2y$kb\' /><c i=\'k7\' p=\'6$v$v$v$v$v$v$v$v$v$v$v$v$k3$8h$8l$4f$$$$5I$2T$2Z$2Q$2S$2V$$2U$$2O$2W$1K$Z$1K$Z$2H$2w$2R$1H$2N$1H$Z$2P$3a$2Y$2X$2B$2D$2C$2z$2x$2y$8a$2T$2Z$2Q$2S$2V$$2U$$2O$2W$1K$Z$1K$Z$2H$2w$2R$1H$2N$1H$Z$2P$3a$2Y$2X$2B$2D$2C$2z$2x$2y$k2\' /><c i=\'k4\' p=\'6$v$v$v$v$v$v$v$v$v$v$v$v$5L$v$5V$8h$8l$3u$a$k6$2T$2Z$2Q$2S$2V$$2U$$2O$2W$1K$Z$1K$Z$2H$2w$2R$1H$2N$1H$Z$2P$3a$2Y$2X$2B$2D$2C$2z$2x$2y$8a$2T$2Z$2Q$2S$2V$$2U$$2O$2W$1K$Z$1K$Z$2H$2w$2R$1H$2N$1H$Z$2P$3a$2Y$2X$2B$2D$2C$2z$2x$2y$k5\' /><c i=\'jA\' p=\'6$v$v$v$v$v$v$v$v$v$v$v$v$5L$v$5V$jz$jB$4f$$$$5I$2T$2Z$2Q$2S$2V$$2U$$2O$2W$1K$Z$1K$Z$2H$2w$2R$1H$2N$1H$Z$2P$3a$2Y$2X$2B$2D$2C$2z$2x$2y$jD$2T$2Z$2Q$2S$2V$$2U$$2O$2W$1K$Z$1K$Z$2H$2w$2R$1H$2N$1H$Z$2P$3a$2Y$2X$2B$2D$2C$2z$2x$2y$jC\' /><c i=\'jy\' p=\'6$v$v$v$v$v$v$v$v$v$v$v$v$3F$ju$$$$jt\' /><c i=\'jv\' p=\'6$v$v$v$v$v$v$v$v$v$v$v$v$jx$$$$jw$4l$3Z$4h$jE$jM$$jL$$jN$jP$2J$5E$2J$5E$jO$jK$jG$7H$jF$7H$5E$jH$jJ$jI$kd$kI$kH$kJ$kL$kK$kG$7y\' /><c i=\'kC\' p=\'6$v$v$v$v$v$v$v$v$v$v$v$v$3F$kB$kD\' /><c i=\'7S\' p=\'6$v$v$v$v$v$v$v$v$v$v$v$v$kF$kE$kM$kV$kU$kW$kZ$kY$kS$kO$kN$kP$kR\' /><c i=\'kQ\' p=\'6$v$v$v$v$v$v$v$v$v$v$v$v$3F$kl$kk\' /><c i=\'km\' p=\'6$v$v$v$v$v$v$v$v$v$v$v$v$ko$$$$kn$a$kj\' /><c i=\'kf\' p=\'6$v$v$v$v$v$v$v$v$v$v$v$v$ke$8H$8Z$8Y$8R$8T$8S$8K$9q\' /><c i=\'kg\' p=\'6$v$v$v$v$v$v$v$v$v$v$v$v$ki$8H$8Z$8Y$8R$8T$8S$8K$9q\' /><c i=\'7N\' p=\'6$v$v$v$v$v$v$v$v$v$v$v$v$5Q$kh$kp$kx$kw\' /><c i=\'8G\' p=\'6$v$v$v$v$v$v$v$v$v$v$v$v$3F$ky\' /><c i=\'8q\' p=\'6$v$v$v$v$v$v$v$v$v$v$v$v$3F$kA\' /><c i=\'8u\' p=\'6$v$v$v$v$v$v$v$v$v$v$v$v$8v$$$$kz$a$kv$a$a$n\' /><c i=\'5A\' p=\'6$v$v$v$v$v$v$v$v$v$v$v$v$3F$kr\' /><c i=\'8B\' p=\'6$v$v$v$v$v$v$v$v$v$v$v$v$5Q$kq$ks$ku$kt\' /></9n></9m></9b>");',62,1675,'||||||||||v00|false|path|color|type|true|mobile|swf|||presentation_content||100|v000|colors||slide|slides|fill|asset|url||vZe40|alpha|stop||rgb|slideref|width||height|rotation|actions|resume|vN0|5lzgJd2k8tm|name|assets|linksto|linear|usehandcursor|transition|appear|scrolling|vE0|mobileurl|value|lmsid|htmlurl|png|normal|ww_|||||||||||_player|title|enablereplay|enableseek|wipetrans|videozoom|showmenuresulticon|trackviews|historygroupid|viewgroupid|transduration|starttime|slidelock|globalaudioid|elapsedtimemode|navindex|transdir|5lNuc3NSbLW10|vib0|html5url|mp3|string|iosurl|dataurl|show|link|apos|vectortext|720|5daOnGeauTh|540|events|xpos|LC_|ypos|vi80|2w_|PJIA111010|via0|v00uw0033401|data|textdata|left|vC0|Slide6IDV1IEtWwC_d1sm|objref|Pain|duration|255|vi90|vK0|actiongroup|||||||||||objects|Lib|shufflelock|yscale|depth|window|rotatexpos|tabenabled|shapemaskid|top|yoffset|xoffset|tabindex|f00|rotateypos|xscale|right|bottom|pngfb|animationid|direction|reverse|3w00e40ww_|v00MC00|v00IC00|v00MC00e30|onrelease|g403w00PC_|v00OCod|0wCOQC00|0xC7C7C7|button|onobjectevent|3w00ww_|gotoplay|3w_|vS0|scene|font|g40ww_|v00vwod0000ww_|OCodvwodPC_|00007w00|3w00xw007w00xw00IC00ww_|v00pw00|v002w_|v00g70sw_|v00sw_|0wCOww_|pw00QC007w00QC003w00PC_|e40tw00PC_|0000e402w_|||||||||||tw00PC_|vV0||5y6H78GAxMd|accstate|align|hotlinkid|alttext|JG_|6fYqCneMtt6|6Et8bAqEXKT|5sKfzONa2PF|center|shadowindex|6Kw0vNKhOTD|textlib|6rSSOK6ywom|5lNuc3NSbLW1010|vectorshape|5eSOdx831Of||MsgScene|5b0puB24NKz|5suwzdioD46|PJIA111010nw_|6fqWHtwiBJA|6UoGs0zEdxt|5jXCYRaS8t1|69QvdlPXIb8|5twv4Gh4ISM|67wWO63dQdJ|vi10|6H4SQJPNnFj|5i4shpHZoC3|5vK6cuudvHJ|timeline|linkid|vectordata|variable|event|exe_actiongroup|number|v00zF00|105|vZC01|Cancer|ltr|_current|btn_text|0x353535|btn_text_shadow|0000e403w_|||||||||||0xF4F4F4|0xB1B1B1|btn_border|151|v00zw0033401|3u1w00px00|setfocus|00009w00|110|actionlink|ontransitionincomplete|v003w_|btn_bg|0x444444|0xF5F5F5|v00pw0033401|html_text|0x555555|v00sw0033401|actiongroups|0xF2F2F2|The|btn_down|0xAFAFAF|ResumePromptSlide|MessageWnd|btn_hover|slide_text|wndtype|01|startingslide|j6wu|condition|prompt|if_action|eventname|btn0|valign|scrollarea|save_resume_data|and|0xF0F0F0|operator|dir|then_actions|v00Jw0033401|7iwM|adjustvar|v003B0033401|Articulate|face|vid0|||||||||||A6wu|LockedWarningSlide|vartext|v00bF00|LockedWarningSlide_Scroll|text|the|to|acctype|MsgScene_10|420|210|A1110706w|LockedWarningSlide_Text|ResumePromptSlide_Text|383|time|ExternalInterfaceErrorSlide|v00rw0033E401|1000|v00HGJM0000JG_|v00g70EG_|4w00JG_|1wgfJG_|v00EG_|0i20|169|v00AG00|CurrentStep|vs|CF_|G95w|PJIA111010gwz|v00Xw0033401|z0000010f10w00g4000003w0000000wCO0wCO|vH0|Biopsychosocial|vZB1|Model|j4wC|j8w00k4wg076wu|ResumePromptSlide_Scroll|vi00|64wg094wg078w00c8w008|alignto|i6wu|vZN10|vywRC|v007G00|A1a1A|fzw|fly|||||||||||egdwE|btIA1e40|A1e40|kKgw|fKw|v0E|5cwyWgcwbHi6w0P3cwbHe4wR|vZ501|PJIA1110106wC9qwvR000awhV0i20|Treating|fry|A8w00c8w00I8w00bcw|vK0Yh40A1110g0Dw|107|vE0Yh40A1110a0|GrdwvGE6wu|vK0qp20A1110e06w08nwU5000ewzU0bwSe16wSk25wr73bwSe18w8N4aw005bwSe65wr77aw0087wJz96wSk25wr73ew9haid0|Life|kwgw|PJIA111010Gw|End|G79w_Fi9w_F6bw|v00px0033E401|u5w_|PJIA111010gw_TSw5p000bwSe0i20|vC1lwIt0009wJ_0i20|a5w_|G9hw|A9w_Fj9w_F65w|G9cw0mHbw00c9w_Fibw00I8wvld|GF9w_Fjbw008bw|eg8wvuk5weC5bwqua5weC5dwE|7CwXr000fw80G6wu|vC0qp20A1110a06w|OK|m4wC|000bwK|fVD|vE0qp20A1110z0YA|v007z00|vlib0|68w00Q4wg098w00l4wC|close_window|E4wg07dwg0F6wu|_this|showrect|v001x0033401|g4wg098w00l6wu|A8w00c8w00I8w0088w00k4wC|gbwo0x4wg0r8w00c6wu|0009wS|v00ww0033401|||||||||||vN0Yh40A1110t06w|443|622|jeBz|64wg078w008|ffH|frE|scenes|AkwvlG9w_Fjbw00k5w|Total|vC0qp20A1110406w|contentheight|388|194|variables|205|411|contentwidth|vE0qp20A1110f0aw|vE0qp20A1110f0YA|typea|property|valueb|CurrentSlideId|v009w003|noteq|valuea|typeb|http|6IDV1IEtWwC_6T1lh6fg3tj_80_DX1440_DY1440_CX720_CY540|frame|actionlinks|vN0Yh40A1110n0|KC_|MergedMenuClicked|ActGrpOnFirstButtonClick|6IDV1IEtWwC_5dxUExJ3OTe_80_DX1440_DY1440_CX720_CY540|ActGrpOnLastButtonClick|org|165|buttonOK|html|xmlns|A1110606w|160|compare|set|ActGrpOnPrevButtonClick|slidemap|ActGrpOnNextButtonClick|vN0Yh40A111080Dw|6IDV1IEtWwC_6cH3AErhHzx_80_DX1440_DY1440_CX720_CY540|||||||||||v007w003E00N10iqB6A1A1g4000003w0000000wCO0wCO|slideid|w3|2001|error_msgs|vN0Yh40A1110e0|player|f447o9A10047o9A100Cql6A1|6IDV1IEtWwC_6ibD5L6cDz9_80_DX1440_DY1440_CX720_CY540|windows|6IDV1IEtWwC_5n3d7QAESVI_80_DX1440_DY1440_CX720_CY540|3Cql6A1|display|Text|6IDV1IEtWwC_5WHr7H9ZgWu_80_DX1440_DY1440_CX720_CY540|resume_player|167|www|6IDV1IEtWwC_5goS06v3plJ_80_DX1440_DY1440_CX720_CY540|Warning|168|vA|6IDV1IEtWwC_5VXEXpyJXi5_80_DX300_DY300_CX150_CY36|XMLSchema|you|btn1|6IDV1IEtWwC_6EUefG78vTk_80_DX312_DY312_CX156_CY47|170|A1110f06w|6IDV1IEtWwC_6N4tzUS9pdm_80_DX1440_DY1440_CX720_CY540|6IDV1IEtWwC_sl263shp180227_80_DX1220_DY1220_CX610_CY91|6IDV1IEtWwC_6PuXMvxEMFy_80_DX1440_DY1440_CX720_CY540|166|vw00370A1110g0|6IDV1IEtWwC_6GQrNk1eiiI_80_DX1440_DY1440_CX720_CY540|6IDV1IEtWwC_5tjRNe8KdbA_80_DX1440_DY1440_CX720_CY540|v005xFG0008w00r4w0067w0037w00h3w00k7w0043w00s3w0087w00m7w00t7w00u7w00v3w00b3w008i40|vfHrE|6IDV1IEtWwC_6EGer1r7CQF_80_DX1440_DY1440_CX720_CY540|Treatment|6IDV1IEtWwC_5fnlUG0ShH9_80_DX982_DY982_CX491_CY365|6IDV1IEtWwC_6ZNGxWX0kSt_80_DX1440_DY1440_CX720_CY540|Management|v00OwGG0006w0007w0017w0027w0037w0047w0054w0066w0073w0088w009cw00a3w00b3w0087w00c7w00d7w0053w008bw00e7w0017w0037w0017w00f7w005bw00e7w0057w0034w00g3w0087w00h4w00i3w0084w00g7w0054w006bw00e3w00j7w0037w0013w00k3w008bw00e7w0013w00k3w00j7w00f7w0037w0017w0034w00g3w0087w0043w00j6w0077w0057w0016w0077w0053w00l3w0087w00m6w0074w00g3w0087w0057w0043w00bi60|vw00000A1110e0|vw00000A1110g07D00OwGG0003w0086w00n7w00h7w0037w0047w00h7w0033w00o3w0087w00p7w004aw00q7w0014w0067w0043w008i60|RD_|v00ny00|6IDV1IEtWwC_63JerStY2uJ_80_DX1012_DY1012_CX506_CY373|6IDV1IEtWwC_sl263shp180241_80_DX868_DY868_CX434_CY10|vw00000A111021|v00vwGG0007w0003w0013w0026w0037w0043w0055w0067w0073w0057w0087w0093w0017w00a5w00b7w00c7w008i60|||||||||||vB1|bwContent|v00fB0033401|6IDV1IEtWwC_6dxXFgfitHr_80_DX1440_DY1440_CX720_CY540|4w00KG009w00KG00Cw00|v00Cw00|6IDV1IEtWwC_6YkPihBB4iI_80_DX1440_DY1440_CX720_CY540|6IDV1IEtWwC_5zrBvMyajIv_80_DX1440_DY1440_CX720_CY540|Slide6IDV1IEtWwC_d1cl5Blank|A1110806w|fonts|6IDV1IEtWwC_6KACJXBAVyI_80_DX1440_DY1440_CX720_CY540|pathlibs|pathlib|6IDV1IEtWwC_667jkzsF96c_80_DX1440_DY1440_CX720_CY540|6IDV1IEtWwC_sl270shp37892_80_DX1238_DY1238_CX619_CY316|vu0HjpfA1110R03w00oxFG0007w0007w0017w0017w0023w0033w0048w0055w0067w0075w0088w0057w0095w0063w00a8w00b8w0057w0093w00c3w003aw00d5w00e5w00e8w00b6w00f3w00a7w0095w0063w00a8w00b8w0053w0035w00g8w00b5w0083w0035w0068w00h7w0073w0037w00i5w0068w00j8w00k7w00l3w0038w00b5w00g3w0037w00m7w0093w00a8w005bw00nAHjpfA1c3w00qx00MB000w00E|v00Hx00|4w00e50JG_|6IDV1IEtWwC_5ZrQ4EFnXqn_80_DX1440_DY1440_CX720_CY540|A1110c06w|v00ly00|vn5A1e40IxDdXvvfMx00|v00401|k67wvGq5w0012wvli5w0074w|v00IxDd3wvfPx00|bwversion|PJIA111010gw_TsxHO000bwSe0i20|kk7w|kk2wvl52wvli4w|v00Mx00|ki5w00c8w00p7wvGm5w00q4w|kj5wvl94w|v00pG00sw00|vo0qp20A1110c06w08kwCH0003wLGo4w|k64w|2416|v003E2N20|vo0qp20A1110Q0cxLZiwY00007wg0n2wvlo2wvli5w00c2wvli4w|kk5w00a5wvlo6wflp3wLG45w00a4w|k62wvlr5w00si70|vn5A1a1e20|v00pG00|vN0Yh40A1110a0xw08cyva000dwcun9wTfhdwlA6bwfwadwHi2dwWYeewicl9wTfhdwHi2bwfw8i90|PJIA1110106w08EyHZ0009wJ_0i20|vN0Yh40A1110j0xw08EyHZ000dwaO0dwlA6dwjdH5wDB5bwfwa5wDB58wbtk5wDB5dwHi2jw9Y8dwlA6fwOTf8wbtkewic1dwHi29wTfhdwnqbdwWY7dwjd9i90|PJIA1110106w08Lxin0009wJ_0i20|vN0Yh40A1110g0xw08Lxin000dwaO0ewiclmwMlddwlA6hwMHhdwWY79wTfhdwlA6dwWYi9wTfhdwHi2bwfw8bwfw85wDB5dwlA6ewicgi90|PJIA1110106w08cyva0009wJ_0i20|PJIA1110106w085zUM0009wJ_0i20|v00Hx0033401|vn5A1110b06w08qwjJ000cw_|0cw_|vN0Yh40A111090xw085zUM0009wF6yewicg7wVrfdwHi2bwfwa8wbtk5wDB5dwlA6ewicg|v00hz00|v00hz00Hx00|vN0Yh40A111080xw08ix5A000ewxbx8wbtk5wDB5dwlA65wDBcdwlA6dwWYidwjd9i90|L3yYS000ewgjrcwt625wv2c5wv25cwt62cwy1tjwnR2awzt8cwfXl6wVKf6wVKfcwt628wdph5wv25cwfXgcwbJiia0|PJIA111010gw_TFyUB000bwSe0i20|vK0Yh40A1110e0Dw|vK0Yh40A1110d0Dw|Ltxmt000ewgjrcwt62awzt87wLGkcwFm68wdphjwnR2cwfX1cwt62cwwdb5wv2c7wLGkcwfX1ia0|PJIA111010gw_T3yic000bwSe0i20|LGyzg000cw1hn8wdphcwFm6cwy1t5wv25cwbJejwnR2awztacwFm6kwhpd6wVKfcwFm68wdph7wLGk|vN0Yh40A1110y0xw08owHZ000mw5LChwj2zqwKkDdwHi2bwfw88wbtk5wDB5mwMlddwnqb8wbtkdwHi2jw9Y8ew7gEew7gFxwEgGdwlA6fwOTfdwnqb5wDBcewy1cbwfwadwnqbewicgbwfwadwHi2hwMHhdwWY7dwnqb8wbtk5wDB5dwHi2ewicg8wbtkjw9Y8i20|vN0Yh40A1110l0xw08RwUM000dwWYe5wDB5lwBK2iwdFs5wDB58wbtkmwbE1ewiclewicg9wTfhdwHi25wDBc5wDB5dwHi2dwjdtdwHi2mwQoedwWY7dwnqb5wDB5ewicgi90|PJIA1110106w08ix5A0009wJ_0i20|v00bF00tz00|v00tz0033401|PJIA1110106w08owHZ0009wJ_0i20|1AwKk2jwQd36waO4ewlA5bwFr66waO7jw_|ljwQdmcw_|projectid|kcw_|cbwFri6waO7bwFr66waO9bwFrjjw_|kib0|vn5A1110j06w08YwJj000jwQd36waO76waO9jw_||nbwFr6cw_|vn5A1a1N00|tincan_version||vn5A1y1A|8bwFribwFrjjw_|kjwQda6waO79w4VdbwFrjbwFr69w4VdbwFrj|vZN20|8bwFr69w4Vd9w4Vdcw_|8cw_|c9w4Vd6waO7gw4Vd|v00VA00|8bwFr6dwaO9ib0|vn5A1110906w08YwJj000jwQda6waO7bwFr6cw_|bcw_|v00VA009x00|f8wKkgcw_|hcw_|ftwKk2jwQd36waO4ewlA5bwFr66waO7jw_|v009x0033401|vn5A1110m06w08qwjJ000cw_|ecw_|vE0Yh40A1110E00xBNYAtu000cwrZAbwZ86iwOsdbwrt74wmvcbwE0b4wmv5bweGgaweW27wzyhdwRjobwrte7wzyhbweGliwmvi9wTq8aweW2aweW2awLRpaweW27wzyhdwRjobwZ86ewuAhbwrte4wmv56wW1f6wW1f4wmv59wTqabweGl4wmvcdweWkbwrt7bwE0b6wjUk4wmv5aweW2bweGg6wjUk|v00NG00|v00NG007x00|PJIA111010KwBVZAtu0006w001i20|instance|uAGh000gwtQ1i20|vE0Yh40A1110t0Kw_TtAGh000bwR3nbwZ866wjUkaweW2bweGg6wjUk4wmv5bwE0bbwhxc6wW1fbwZ86ewuAhbwrt4aweW24wmv5bweGgiwmviiwOsd4wmv59wTq89wTqabwZ86bweGg9wTq86wjUk7wzyhbweGlaweW2iwmveia0|v007x0033401|v00rB0033401|CreateData|PJIA1110106wEcnwgl000awk22i20|v00LF00rB00|7Zwva000gwin0fw321gwp62dwX73ewUX4jwI85gwUB6fw3217wjd7owJj2fwNm9awoX5ewUX4fw3219wEXaow5pbewUX4gwp62iwZ8aiwItwgwp6k7wjd7fwFN8ewUX47wjdp7wjd7gwp62ewUX4dwDff|v00LF00|xsi|vE0Yh40A1110y0Kw_T_zT4000bwuk0bweG17wzyhaweW2bwE0bdweWkbwZ86dwR3f4wmv5bweGg9wTqa7wzyhaweW2bwE0b9wTq8aweW2iwmvebwrt7bweG1awLR99wTq84wmv59wTqabwE0bbwhxc9wTq8bweGl6wW1f6wW1faweW27wzyh4wmv5bweGgbwrtii90|vE0Yh40A1110r00xBNyxT4000bwR3nbwE0b7wzyh6wjUk4wmv59wTqabweGl4wmvcbwE0b7wzyh4wmvchwGT9fwHnsbweG1aweW2iw9Igbwrt7bwE0b4wmv5iw9IgfwHnsbwZ867wzyh9wTq8aweW2bweGg9wTq8i90|2yGh000gwtQ1i20|vE0Yh40A1110h0Kw_T1yGh000eweqKaweW29wTqa7wzyhaweW2bwE0b9wTq8aweW2iwmvebwE0bbweGl6wjUkbwZ86bweGgbwZ86iwOsdawLR9ia0|PJIA111010KwBVzxT40006w001i20|vE0Yh40A1110g01AeiFwgH000fwHns4wmv56wjUkiw9I1iwOsdbwE0bbweGghwGT9iwOsdaweW2bwE0bbweGg4wmv5bweGgbwrti9wTq8i90|3x3U000gwtQ1i20|vE0Yh40A1110t0Kw_T2x3U000bwR3nbwZ86bwZ86ewuAhbwrt77wzyhbwZ86bwrtibweGgbwZ869wTq84wmv5gwOs8bwZ86ewuAh4wmv5iwOsdbwrt7aweW2bweGgbwrte4wmv5bweGgiwmvibwrteaweW2bwE0b6wjUkiw9I1ia0|PJIA111010KwBVxytu0006w001i20|vz3U000gwtQ1i20|vE0Yh40A1110i0Kw_Tuz3U000cwrZAbweG1bwE0b4wmvc4wmvcaweW2bweGgbwrtihw9Y26wjUkiwUa6bwrte4wmv5bwrtibweGg4wmv56wjUkawLR9i90|zT4000gwtQ1i20|ygH000eweqKaweW29wTqa7wzyhaweW2bwE0b9wTq8aweW2iwmveaweW2bweGg5wjUObwZ86awLR9iwOsdaweW2bweGgdweWkbwE0bbweGgiwmvebwrtPbweGlbwE0b4wmvc4wmv56wjUkhwGT9bwZ86dwR3f4wmvc4wmv56wW1faweW2i90|vE0Yh40A1110x00xBNwytu0007wTqyiwOsdbwrt7bwE0b4wmv57wzyhaweW2iwmvebwrt7bweG1awLR99wTq84wmv59wTqabwE0bbwhxcbwE0bbweGgiwmve9wTq8bwZ869wTqa4wmv5bwE0bbwhxc6wW1fbweGlbweGg9wTqa6wjUk4wmv5bwZ86bweGgi90|0zgH000gwtQ1i20|vE0Yh40A1110y0Kw_T|vN0Yh40A1110v0owA4nwoC000lwlzCdwYw69wAch5wfCcdwF|vN0Yh40A111040owA4Bylh000fw7kJfwOrBfwQOAhwlRDic0|vN0Yh40A111010sxFsAyiE000awK|vN0Yh40A1110D0ExosBylh000bwru87wqp3fwQOAdwhpbew1fgbwruadwCh29wAch7wqp3cwzWndwhpb5wfC5ew1fg7w5x3fwOrJbwru8bwru8dwCh2bwru8bwru8mw4pddwCh2ew1fg8wwuk7w5x3dwhpbew1fgdwF|PJIA1110106wEcBye0000awk22i20|edwCh25wfCc5wfC5ew1fgdwCh2bwru87wME37wqpfdwYw69wAch7wME38wwukew1f1dwCh27w5x3bwMm09wAchdwCh2dwhpb8wwukmw4pddwCh2ew1fg8wwuk7w5x3dwYw67wqpf7wrM3fwOrJbwruaew1fl8wwukdwCh27wqp3cwzWndwhpb5wfC5ew1fg7w5x3dwhpbew1fgdwF|e7w5x3i20|vN0Yh40A1110b0owA45yuf000fwQOAdwhpbew1fgbwruadwCh29wAch7w5x3cwzWndwhpb5wfC5ew1fgi90|e7w5x3bwMm09wAchdwCh2dwhpb8wwukmw4pddwCh2ew1fg8wwuk7w5x3i20|vN0Yh40A1110o0owA4vzQ5000hwlRDew1fgbwruadwYw65wfCcdwYw6dwF|idwX997w7U3gwB|Tew1fl9wAchbwru85wfC5ew1fgdwF|PJIA1110106wEcuzIQ000awk22i20|vN0Yh40A1110l0owA4|y_3000fwQOAew1fl9wAch9wAch5wfC5bwruaew1fl5wfCcew1flmw4pd7wME3hw_BSew1fl5wfC5dwF|edwCh25wfCc5wfC5ew1fgdwCh2bwru8i90|vN0Yh40A1110L0owA4Hxbl000hw_BSew1fl5wfC5dwF|vN0Yh40A1110f0JCGinwoC000fwOrB8wwukdwCh2dwF|77wqp3fwOrJew1fgdwhpb5wfCcdwF|idwCh2bwru85wfC5bwrua7w5x3i20|vN0Yh40A111010yCnDnwoC0009whHQi20|e7wME3gwB|zdwCh2dwhpb5wfCc8wwukew1f17w5x3hwlRD9wAchdwF|idwhpbew1fg5wfC5bw7Cjdwhpb8wwuk5wfC5dwYw6ew1fg7wrM3dwjM0ew1f19wAchdwCh2dwCh2i20|vN0Yh40A111070owA4NwHw000cwbkIdwhpbdwF|vN0Yh40A111010zA5YgxvV000awK|vN0Yh40A1110m0LAQXhxyy000bwru87wrM3hwlRRew1fldwhpb5wfCc5wfC58wQmkdwX997wME39wV4ymw4pddwF|79wAchdwhp6cwzWtdwCh2mw4pddwCh2ew1fg8wwuk7wrM3i20|vN0Yh40A1110l0owA4hxyy000fwOrJmw4pddwCh29wAch5wfC5bwruadwhpbew1fg7wqp3cwzWndwhpb5wfC5ew1fg7w5x3fwOrBdwYw6bwrua5wfC5dwCh28wQmkdwX99ic0|edwF|edwCh29wAch7w5x3i90|PJIA1110106wEchxrh000awk22i20|PJIA1110106wC9_wj2000awhV0i20|vS0Yh40A1110g0owC1|wj2000gwlNB6wN8cewVu2ewVu2owAl7fwGce6wN85cwXy89wDfkfwjtlawx6hfwGc4eweDbfwjtgcwXyaewVu2i90|vS0Yh40A1110e0owC1rwvR000dw0uIew2O6cwXy8lwRH8ew2O6hwOhfeweDbfwGc7fwGc7ewVu29wDfk6wN859wDfkewVu2i90|vN0Yh40A1110706w08Twva000cwF6r7wjdp7wjdpgwp62ewUX4dwDffdwDff|v00JA00|v00JA003B00|PJIA1110106wC9xx6f000awhV0i20|version|vS0Yh40A1110h0owC1EyIE000dwZXLeweDbowfid6wN856wN8cnw_x9fwGceew5p9cwXy88wV8ffwjtlfwjtgcwXya9wDfk6wN85ew2O6fwjtg|v00WA00|PJIA1110106wC9DyIE000awhV0i20|vS0Yh40A1110e0owC1yx6f000gwlNJ6wN8c9wDfkewVu2awx6hewVu2owAlefwGc7ew2O6cwXy89wDfkfwjtlawx6hewVu2i90|PJIA1110106wC94yVr000awhV0i20|vS0Yh40A1110h0owC15yVr000jw72KewVu2cwXyaawx6hewVu2eweDbcwXy8ewVu2owAleeweDbcwXya9wDfk6wN85ew5pt6wN859wDfkew5p9i90|vN0Yh40A1110A06w08qwin000gwUB6gwp6hewXDidwDff7wjd7dwX73fw321fwDqpfw321gwp62nwZ_8fw5pqow5pbfwtue9wEXa7wjd7fwtuegwp62fw321fwDqpcwF6row5pbfwFNdfw321dwX73iwZ8afwtuehwhmlfwNm9ewUX4awoX5ow5pb7wjd7gwp62fw321fwDqpi80|k67wvGe4w|1507|k65w00c5wvl55w0035wvld7wg0n5w00a5w00c4w|j5w00a5w00c5w00a5w00b4w|k62wvlo2wvli5w00c7w|k67wg0r5w0035w00l5w00s5wK|t8wK|kk4w|g8w0018w00f8w00u8w00z3w|vN0Yh40A1110v0|v00pwvG000gwin0fw321gwp62dwX73ewUX4jwI85gwUB6fw3217wjd7owJj2gwUB6awoX5ewUX4ewpCofw3217wjdpewUX4gwp62dwX73nwd94fw321gwp62nwZ_8fw5pq9wEXa7wjd7fwtue7wjdpfwtuefwFNmewXDi|A111080cDwHkwCH0008w00u8w00v4wC|k66wLG46wflp5w00a2wvli8w00cib0|vo0qp20A1110a04CMtkwCH0005w00t5w00u5w00u5w00v5w00s7wvGm7wvGw7wg0x5w|G5awg0yib0|v00WA003B00|PJIA1110106wB9hwtu0008wC90i20|vE0Yh40A111080owC1gwtu000bwR3nbwE0b4wmv5iw9Ig4wmv5gwOs8bwE0biw9Igi80|xfagwtu000dw|v007G00fB00|v00dx0033401|vN0Yh40A1110r06w|73xva000qwn5ggwp6hfw321iwZ8aiwTWsfwtueewUX4lwWsfgwUB6fw3217wjd7owJj2lw7MtewUX4fw321owJj29wEXanwMHegwUB6fw3219wEXa7wjd7ewUX4gwp629wEXadwDffdwXOn|fkdw|xsd|xfaFwgH000cwWh4cwkovcwJ_dcwWh48w9Y55wLR7cwWh4dw|f2awhN3jwH74i20|vE0Yh40A111080owC1FwgH000bwR3nbwE0b4wmv5iw9Ig4wmv5gwOs8bwE0biw9Igi80|f28w27acwWh4awGTf8w27acw2n1cwJ_u5wLRpcwWh4i20|vE0Yh40A1110a0Zz9Agwtu000bweG1awLR9bwrt7bwZ866wjUkbweG1aweW29wTq84wmv59wTq8i90|PJIA1110106wB9GwgH0008wC90i20|v00zF00dx00|A1110a0CxBNZw6W000bwFr66waOr6waO9bwFrj8wKkAbwFr66waO96waO7cw_|ccw_|8i20|vS0Yh40A111040owC10x6W000kwLWMew2O6ew2O6owAleib0|vS0Yh40A1110f0owC1rwvR000jw72KewVu2cwXyaawx6hewVu2eweDbcwXy8ewVu2owAle6wN8c6wN85fwGc46wN85fwGceew2O6i90|PJIA1110106wC9|w6W000awhV0i20|7qxh1000bwrJNi20|DNxh1000bwE0bbweGgawLRH4wmv5aweW26wjUkawLR9i90|PJIA1110106wC9jyIE000awhV0i20|vS0Yh40A1110j0owC1kyIE000jwztDew5ptewVu2awx6heweDb6wN8cfwGhcfwjt1ewVu2eweDb6wN8c9wDfkowcC1cwXy89wDfkeweDb9wDfkfwjtlcwXy8|vE0Yh40A1110700x|vE0Yh40A1110a00x|Dpxh1000bwrteaweW2bwrt77wzyhaweW29wTq89wTq84wmv5bwZ86bweGgi20|7Oxh1000bwrJNi20|order|continue|feature|all|this|steps|LastErrorFeature|size|device|Message|amp|555555|18pt|complete|because|386|locally|does|browser|your|viewing|has|You|must|while|disabled|been|509|624|StoryPopupControls|flashresume|lmsresume|5x7dfAR7puc|LightboxControlsWnd|LightboxWnd|content|StoryWindow|467|620|StoryPopup|everyslide|212|Yes|off|191|415|No|where|Resume|external_interface|error|like|Would|375|not|Psychopharmacology|535176|Causes|272636|Analgesia|244034|Neuropathic|Art|Care|215692|Recommendations|592828|WHO|Basic|382788|Ideal|460182|Breakthrough|418860|Remember|for|Principles|Agents|502134|Common|Adjuvant|Analgesic|Etiology|Prevalence|32594|Notification|Physical|84886|Suffering|Options|299|support|Treat|Why|13662|Emotional|203370|Summary|Patients|Guidelines|EOL|687910|Mean|Illness|Terminal|Impact|Does|What|117718|658|debugmode|flashfonts|D00A1e4000|textdirection|815982|lessonduration|iosfonts|v00hF00vx00|v00vx0033401|v001G00|entrypoint|5lzgJd2k8tm_course_id|v00hF00|trigger_prev_slide|6IDV1IEtWwC_5WHr7H9ZgWu_80_DX1440_DY1440|377788|6IDV1IEtWwC_5goS06v3plJ_80_DX1440_DY1440|ba0b40d677cc1261107f0b2967cfac_22050_48|6IDV1IEtWwC_5VXEXpyJXi5_80_DX300_DY300|6IDV1IEtWwC_6EUefG78vTk_80_DX312_DY312|Slide6IDV1IEtWwC_d1cl1MailTitleSlide|last_slide_triggered|first_slide_triggered|trigger_next_slide|queuesize|next_pressed|prev_pressed|vlyzw|vqE00A1e4000||v007G001x00|vXD|vAD00A1e4000|v3|vN0Yh40A1110p0|vN0Yh40A1110u0gwBVlwIt000ewxbx8wbtkewic15wDB5bwfwadwnqbewy1c9wF6ymwMlddwWY7dwHi29wTfhdwnqb8wbtk5wDB5dwjdtdwHi2jw9Y8dwlA6fwOTfhwj2zdwHi2dwnqb5wDBc8wbtkmwbE1fw7MAdwnqb9wTfhdwHi2ia0|vK0Yh40A1110b0Dw|LTwM3000ewn2BcwfXlawzt87wLGkcwwdb5wv25kwaGg5wv2c5wv256wVKfcwt62ia0|v00Ew64000qwn5ggwp6hmwfRifwNm9awoX5ewUX4fw321iwZ8agwUB6fw3217wjd7owJj2fw321gwp62nwZ_8gwk3jgwp6k9wZ8l9wZ8lewUX4awoX57wjd7gwp62fwFNmdwXOn|v007G00JB00|v00JB0033401|vryKw|vw0U930A1110L03yRziwSA0007w0007w0017w0027w0027w0035wle43wGs56wF66bw0077w008awF69bw00a7w00b5wle47w00a7w00c7wGs53wGsd5wle47w003ewkze3wGs57w00fawF666wF6g7w0035wleh3wGsi7w00abw00fcw|kj7w00a6wF6kawF696wF6g5wle47w00l8wFNm7w0037w0017w00c7w0077w00a3wGs53wGsi7w0037w00c|v00fH00|v001G00qw00|v00qw0033401|vi70|courseid|v61Yh40A1110t0jw|HwwKQ000nwkC0lwzJ1nwpe2jwA03lwSA4rwFx5nw|W6lwzJ1awbE7ywBS2lwzJ1nwpe2ywdp8mwYa9fwtV5lwSA4lwzJ1ewavaywc_blwSA4nwpe2qwm7arwBVcmw0NdewavaawbE7mwQlenwpe2jwtbf|6IDV1IEtWwC|v00fH00ax00|v00ax0033401|6IDV1IEtWwC_6cH3AErhHzx_80_DX1440_DY1440|aa7c1762be591082a0ac0cb415671e_22050_48|6IDV1IEtWwC_sl270shp37892_80_DX1238_DY1238|6IDV1IEtWwC_5tjRNe8KdbA_80_DX1440_DY1440|6IDV1IEtWwC_6dxXFgfitHr_80_DX1440_DY1440|dda7009bbb0db563b3ffde9bf4bf84_22050_48|6IDV1IEtWwC_5ZrQ4EFnXqn_80_DX1440_DY1440|6IDV1IEtWwC_6EGer1r7CQF_80_DX1440_DY1440|6IDV1IEtWwC_63JerStY2uJ_80_DX1012_DY1012|6IDV1IEtWwC_6ZNGxWX0kSt_80_DX1440_DY1440|10df19e7895a278cc88c3000836131_22050_48|04e55aa992d8afe271d0f66bb35aba_22050_48|6IDV1IEtWwC_6PuXMvxEMFy_80_DX1440_DY1440|2ab0948092902aaafc38505ce64ff0_22050_48|d7332e5da2881d6d0aaed32d98bb7a_22050_48|windowswf|5jwYeWXiw9G_80_DX1386_DY1386_CX693_CY520|5jwYeWXiw9G_80_DX1386_DY1386|980|xml|framedata|5jwYeWXiw9G_None_336252_80_DX672_DY672_CX336_CY252|Select_22050_48|aaba52240126a1def18b9380968330_22050_48|6IDV1IEtWwC_6YkPihBB4iI_80_DX1440_DY1440|5jwYeWXiw9G_None_336252_80_DX672_DY672|ZoomClose_22050_48|ZoomOpen_22050_48|983d390cb8e9bafd383fd4724836b8_22050_48|6IDV1IEtWwC_5dxUExJ3OTe_80_DX1440_DY1440|747c0d36f7d994f30804f20cc9e099_22050_48|boolean|6IDV1IEtWwC_5zrBvMyajIv_80_DX1440_DY1440|UpdatePrevNextButtonState|ignore|6IDV1IEtWwC_6ibD5L6cDz9_80_DX1440_DY1440|6IDV1IEtWwC_5n3d7QAESVI_80_DX1440_DY1440|9336f7c36487a719c9d6f0af7d9e5d_22050_48|6IDV1IEtWwC_6T1lh6fg3tj_80_DX1440_DY1440|372788|6d0eaa3097104eafe1e39712c6a57b_22050_48|60f7789065699e3f5eaada438b5ab1_22050_48|6IDV1IEtWwC_6KACJXBAVyI_80_DX1440_DY1440|ae2c16fa780424c792e6de14ad8b7e_22050_48|6IDV1IEtWwC_6N4tzUS9pdm_80_DX1440_DY1440|6IDV1IEtWwC_5fnlUG0ShH9_80_DX982_DY982|6IDV1IEtWwC_6GQrNk1eiiI_80_DX1440_DY1440|c8f0738c7b2ff6daf8232859dc02e9_22050_48|e2c4c967bf4eb883f8eb27a1391c92_22050_48|6IDV1IEtWwC_sl263shp180227_80_DX1220_DY1220|ContentTransitioning|6IDV1IEtWwC_667jkzsF96c_80_DX1440_DY1440|PreviousStep|6IDV1IEtWwC_sl263shp180241_80_DX868_DY868|NumSteps|flwL0000cwMlidw9sjbw4ek9w002|A1110406w|122|123|v00Hx00uw00|121|flwM0000awH78awH794wRz33w9s49w00fawH7dawH799w00hawH763w9s79w002awH78awH794wRz39w002||119|120|v00bx00uw00|v00bx00|flwL0000awH78awH7lawH7dawH793w9s49w0024wRz39w002||127|v00dx00uw00|flwL0000awH799w002awH783w9s4awH7g9w002|flwL0000awH7dawH7e3w9s4awH7d3w9s4awH7g9w002|128|v00dx00|v00ly00uw00|124|125|126|flwL0000awH7mawH7b4wRz3fwwH8awH7m3w9s7awH7d9w00f9w00nawH7b5weGc9w002|v007x00|112|v007x00uw00|flwL00003w9s73w9s44wRz3awH7a3w9s4awH76fweG5|113|flwM00009w0024wRz33w9s4fweG5awH763w9s7awH78awH794wRz39w002|v00Dx00|kmcw0m5|v00Dx00uw00|A1110a06w|111|114|117|v00ry00uw00|flwL0000awH78awH794wRz33w9s4awH7gawH7bawH7e5weGcawH7b9w0029w002awH78awH794wRz39w002|v00ny00uw00|118|v00ry00|v00Vx00uw00|v00Vx00|115|116|flwL0000awH79awH7bawH765weGcawH7d3w9s7awH7bawH7e4wRz33w9s49w00f9w002|129|140|v00SwIt0007wjd7owJj2gwin0fw321gwp62dwX73ewUX4awoX5|B00|141|B0033401|vN0Yh40A111080|138|flwL0000awH783w9s7awH7eawH7aawH78awH7p|vN0Yh40A1110s0xxQPpwvG000hwIEFgwp62fw3217wjdpfwFNmewUX4dwDff7wjd7nwmf1nwnMHgwUB6dwDffewXDidwX73gwp6hfwtuefwFNdgwp6hfw321awoX5ow5pbfw321dwX73fwtue7wjdpfwtuefwFNmewXDi|v00pwvG000gwin0fw321gwp6kdwDffewUX4lwWsffwtuehwhmljwekIewUX4gwp6kawoX5fwtuefwFNdfw3219wEXagwp6h7wjd7lwfl3gwUB6fw3217wjd7gwp62i80|139|vC1jwxb000bwQP0i20|vC1Ox2|LdxlX000dwcundwnqb9wTfhdwnqbewicgdwHi2dwlA6dwWY75wDBcdwnqbbwfw88wbtk5wDB5jw9Yabwfw8dwjd9ewicgdwWYe9wTfhdwlA6mwMlddwHi2bwfw8i90|000bwQP0i20|000iwR8Bfw8H2dwDBafwK|vV0Yh40A111090gwBVOx2|vN0Yh40A1110n0Dw|PJIA111010gw_TIwfK000cw0m0i20|vV0Yh40A111070gwBVjwxb000fwzUnawaZh6wVH5qwJedfw5QbawaZhfwSA9ia0|vN0Yh40A1110B0Dw|PJIA111010gw_TdxlX000cw0m0i20|LIwfK000dwaO0ewiclmwMlddwlA6hwMHhfw7MAdwlA6mwMlddwWY79wTfhdwHi2bwfw8bwfw85wDB5dwlA6ewicg9wlVq5wDB5ewicg7wVrf5wDB55wDBc8wbtk9wTfhdwnqb8wbtk5wDB5dwlA6mwbEgdwlA6fwOTfewicgdwHi29wTfhdwjdtdwHi2bwfw8ia0|132|v00Pw00uw00|A1110306w|133|flwL0000dw9sjawH78awwHo|v00Pw00|v00tx00uw00|v00tx00|130|131|flwL0000awH7m3w9s7awH7d9w00f9w00nawH7b5weGc9w002|v00_w00|136|v00ox00uw00|v009x00|137|v009x00uw00|v00ox00|134|v00_w00uw00|A1110506w|135|flwL0000awH783w9s7awH7eawH7aawH78|kYdwvGBfww0ydwvGDgw|kbbw005iwu|2gw|miwu|kn8wvl99w_F4ib0|mbw005iw0m1gw|jrwOy000lw_Flbw0058wvl9cwu|ki9w_Fccw0mjhw00kgw|jrwOy000gw|kb5w|vN0qp20A1110d0YA|G7bw0088wvl98wvl9id0|vE0qp20A111060aw|jtyap000cwMlx9w00c5weGA4wRz94wRz77wjUi9w00c6wWNd4wRz97wjUj5weGA9w00c4wRz79w00k6wWNdib0|jOxnc0007wjU65weGA4wRz99w00l5weGA4wRz74wRz94wRz76wWNdib0|vE0qp20A1110A0YA|jRyap0007wjUi9w00c5weGAew00k7wjUi9w00cewRzF9w00L5weGA7wjUj6wWNd6wWNd4wRz79w00c9w0089w00q9w00n4wRz76wWNd7wjUi7wjUj5weGA7wjU69wRzr9w00k4wRz76wWNd4wRz97wjUj9w0084wRz94wRz79w00c9w0089w00qib0|jtyap0004wRz94wRz76wWNd6wWNd9w00IcwjUj4wRz79w0085weGC4wRz74wRzr4wRz95weGA7wjU64wRz94wRz79w00c9w0089w00q9w0087wjUj5weGA9w00ncwjUj7wjU69w0089w00k4wRz49w00caweGA6wWNd9w00L4wRz79w0087wjU69wRzrib0|vE0qp20A111090YA|vE0qp20A1110p0YA||j2xnc000dw9sTawH7Udw9sm5weGSdw9sa6wWNdib0|j2xnc000cwMlR9w00c9w008cwjUjewRzF7wjUj4wRz97wjU66wWNd4wRz97wjU66wWNd4wRz76wWNd9w00q6wWNd9w00c5weGC9wRz94wRz94wRz76wWNd6wWNd9w00IcwjUjib0|jqxnc0004wRz79w0085weGC4wRz74wRzr4wRz95weGA7wjU64wRz94wRz79w00c9w0089w00q4wRz79w0085weGC4wRzr7wjU6ewRzFewRzF7wjU64wRz99w00c5weGAew00V9w00n4wRz76wWNd7wjUi7wjUj5weGA7wjU69wRzr9w00L7wjU64wRz79w0089w00qib0|vE0qp20A1110C0YA|v00kx00pw00|v00kx00|vC0qp20A1110406w08iwM|vZCnxp0Zv_Aux|vZN10U930A1a1N00U930A1y1AU930A1e40pxe54wvFrxQJ||6pwTvHvsxJw5w_vCxfwtx1xYvMwZe40|X401|v006x8QQx|6wwWvtvgyXw6wZvsytweytxUvZwZe40|v00by00pw00||v00by00|D00083E2N10U930A1a1e20|v003G00yB00|v003G00|v00yB0033401|vN0qp20A111090aw|101|GGgwp6kewpCofw321gwp62iwZ8ahwIEFgwp62fw3217wjdpfwFNmewUX4dwDff7wjd7lwfl3hwIEFfwFNmewUX4gwp629wEXadwDff|vZC401ux|v00nw00rxQJ|Dnw08Py000|7Twva000gwin0fwtueow5pbow5pbfwtueowJj2hwIEFfwFN88w|v00zF001x00|jdzap0004wRz79w0084wRz95weGA7wjU67wjUi5weGA7wjU69w0084wRz77wjU69wRzr9w00L5weGA7wjUj6wWNd6wWNd9w00I5weGA7wjUj9w00q9w00W9w00c9w008cwjUjewRzF7wjUj4wRz97wjU66wWNd4wRz97wjU66wWNd4wRz76wWNdib0|v00XA00|300A1e40|v00XA00rw00|flwrp000cw0m5cw0mUgw|A1110i06w|vZA|A111040Twz2lwrp000cw0m5gw|v00By00rw00|km6wu|106|Sgw|kXfww0xgw|v00Xx00|vZA0080A1e40|v00Xx00rw00|flwrp000gw|109|108|kmfww0ykwvlGgw|kKcw0m5gw|kmfww0xgw|kNgw|kKdwvGDgw|vE0qp20A111080YA|000cwMlx7wjU64wRzr7wjUi4wRz74wRz99w00c9w0084wRz79w0084wRz4cwMlR4wRz76wWNd9w00L9w00l9w00c6wWNd9w00L9w00l9w00c9w0087wjU64wRz97wjUj6wWNdib0|000cwMlR9w00c9w008cwjUj9w00L7wjU64wRz79w008ib0|jWBnc000awH756wWNd9w00V7wjUi9w00l9w00c4wRz95weGA9w00c9w00L4wRz7cwjUi9w00k5weGA9w00I9w00bbwWNdib0|vE0qp20A1110h0aw|vE0qp20A1110q0aw|jUzZB000bw4eE5weGA4wRz77wjUi9w00V7wjUi4wRzr4wRz7cwjUidw9sm9w0084wRz94wRz79w00k7wjUj9w00L5weGA7wjUj6wWNd6wWNd7wjU69w0084wRz96wWNdib0|vE0qp20A1110o0aw|jUzZB000dw9sT7wjUj9w00I5weGA9w00c9w00L7wjU64wRz99w00l4wRz7cwjUi9w00L7wjU64wRz79w008ib0|jzAMO000dw9sT7wjUj9w00I5weGA9w00c9w00L7wjU64wRz99w00l4wRz7cwjUi9w00L7wjU64wRz79w008ib0|jzAMO000dw9sm9w0084wRz94wRz77wjUi9w00c9w0089w00n9w00I4wRzr6wWNd7wjU69w0084wRz96wWNdib0|vE0qp20A1110k0YA|v2EA1|103|104|v00By00|vZAP0M|D0w00Py000|102|jWBnc000awH7U9w00VewRzF9w00L4wRz99w00cjwRzFewRzF7wjU69w00b9w0084wRz75weGC4wRz77wjUi7wjU64wRz94wRz79w00c9w008|vZN10U930A1a1N10U930A1a1e20|v00401lG|v000w00lG||A1110a0qy00vz000008w0029w0035w0048w0053w0063w0078w0088w0053w0099w00a|vw0|158|A1g4000004w0000001wgf1wgf|vN100000r0A1A|157|f42JsbA1002JsbA100I4H7A1|156|3I4H7A1|v007w003403Rs00Lz00dA000|v007w003E00N10JAF7A1A1g4000003w0000000wCO0wCO|v00tF00|g40CF_|4w00DF009w00DF00GC00CF_|NCJMAFJMPC_|e40yF00PC_|yF00PC_|4w00e40CF_|v00g70xF_|v00xF_|v00AFJM0000CF_|4w00CF_|1wgfCF_|v009w003E00N10GEyaA1A1g4000004w0000001wgf1wgf|k0000010f10w00g4000004w0000001wgf1wgf|v401|A1110m0|152|3LYObA1|v009w003E|v00ND00|150|f48x4iA1008x4iA100LYObA1|vLGDw|v00pwFG000bw00i4w00dbw001bw0087w005aw00j7w007bw00cbw0017w005bw0017w0074w00daw00b4w0094w003hw00kbw001bw00gaw00a4w0094w003|v007w003401Rs00Lz00dA000|vZB1SvhuPwgG|155|v007w003402Rs00Lz00dA000|v000000s0505010f10w00g4000003w0000000wCO0wCO|154|f4AzalA100AzalA100mP7eA1|153|3mP7eA1|v007w003404Rs00Lz00dA000|v007w003E00N107r79A1A1g4000003w0000000wCO0wCO|tF00QC009w00QC004w00PC_|vi50|163|164|vC0llllA1110E0|vAXHuSA1c3w00ax00MB00gw00Ei50|v00fB00Xz00E|v00hwFG000aw002bw0036w004aw0054w0064w007aw008aw0054w009bw00a|vC00000A1110a0|162|A1c|vPA|v00hwFG000iw00lbw001bw0024w009bw00g4w003aw00jbw001bw0024w0034w0094w00daw00maw00a4w0036w006bw0014w0036w00faw00a7w005bw002gw004aw00a4w003gw00nbw00caw00a6w00faw00a4w003aw00jbw001bw0024w0034w009aw00a6w00o6w0064w003i00|vC0llllA1110I0|vw0RkjdA111020Bw00kw00000bw000aw001|v00hwFG000cw000bw001bw0024w003gw004bw0027w0056w0064w0037w007bw001gw004bw0084w009aw00a6w006aw00a4w003aw00b4w0094w0094w0036w006bw00caw00a4w0037w0056w006aw00abw0087w0054w0034w00dbw00e4w003bw0016w00fbw00gaw00a6w00f4w0036w006bw0014w003i00|v00EwFG0007w007bw001bw00e6w0064w00dbw00ebw002aw00a4w00h|vC0llllA111090|v00_B00Ex00E401|v00EwFG000bw0016w00o6w00o9w00p|vC0llllA111040|vw0RkjdA111030zw00kw00000aw00k8w00c5w00f|00c|vw0RkjdA111020Bw00kw00000bw00l9w003|vC00000A1110r0|159|v00hwFG0004w007aw002bw00baw00c4w007bw00d4w009bw003bw00e6w00f9w00g7w00hbw00bbw0036w00fbw0037w00h4w009aw0054w0064w007hw00ibw003bw00jaw00c4w0064w007|vC0Yh40A1110W0|vi20|v00GC00|1wgfQC00|g404w00PC_|v00NCJM|v00LC00|v00LC00e30|v00hwFG000bw000bw001aw0026w003bw0045w005bw006bw0079w008aw0099w00abw001bw0069w008bw0069w00a5w005aw00b5w00c6w003hw00dbw006bw00eaw0025w00c6w003bw0066w00f6w003bw007aw00b5w005bw00g6w0037w00haw0029w00abw006bw00ibw00g5w0059w00jaw0029w0086w0036w00kbw001aw00b6w00k6w003bw007aw00b5w005bw00g6w0035w0059w0086w003i20|vC0Yh40A1110c0Rw00uyGG000bw0077w00hbw006aw00t5w005bw00eaw0027w00h9w0088w00w6w00v6w003i40|vC0Yh40A1110M0Rw007yGG000fw00sbw0067w00haw00pbw0075w00caw00b9w00aaw0026w00o6w003bw001bw006hw00daw0026w00o6w003bw00e5w0059w008aw00bbw0045w0055w00c5w0056w00kaw0096w0039w008aw0099w0086w00kaw002hw00d6w00o6w003bw001aw002aw00b5w00c6w00kbw0016w0039w00aaw00b7w00haw0026w003i20|vr00000A1110R0|161|v00mzkl0006w0006w0016w0016w0023w0033w0047w0054w0066w0074w0087w0056w0094w0063w00a7w00b7w0056w0093w00c3w0038w00d4w00e4w00e7w00b5w00f3w00a6w0094w0063w00a7w00b7w0053w0034w00g7w00b4w0083w0034w0067w00h6w0073w0036w00i4w0067w00j7w00k6w00l3w0037w00b4w00g3w0036w00m6w0093w00a7w0059w00n|vC0Yh40A1110S0Sw00KxFG000cw00raw0025w00caw00b6w00k5w005bw006bw00g9w008bw0015w005bw0078w00q5w005bw00g6w00kaw0027w00haw00b9w00a6w00k5w005bw006bw00g9w0086w003fw00s5w0056w00kbw0016w0036w00kbw001aw0026w003aw002bw00gaw00t5w0057w00hbw006bw00ghw00daw002bw00g6w00k6w0038w00uaw0026w00vbw00i6w00v6w00o6w003i20||v00EwFG000bw00l5w00c6w00k5w005hw00daw00b6w00kaw0025w00caw0096w0036w00kbw001aw0026w0037w00haw0029w008bw00l5w00c6w00k6w003bw0066w00f6w003bw007bw001aw0099w0085w005bw0065w00cbw006bw00iaw0098w00mi30|vC0Yh40A1110A0|vY0Yh40A111020nw00axll000cw0006w001i20||vY0Yh40A111020nw00Kxll000cw0006w001i20|vC0Yh40A1110S0Sw00axFG000aw00n9w008aw0099w00abw001bw0065w00cbw006bw00i5w0059w00aaw00b5w00c6w0039w0086w00kaw00b6w00kaw0026w00o6w0039w00abw00l5w00c6w00kbw00l7w00haw00b5w00c6w003bw004aw00b9w00aaw00pbw00i7w00hbw006bw00lbw00gbw00e8w00qbw004aw0025w00c5w005aw0026w00f6w0039w008aw0099w0086w00kaw002hw00di30|v00SD00|LGwwr000cwnZS9wfX69wfX6gwDye9wFSn9wMPb3wdY5gw8Kg9wMPbawdpggwDyebwojB9w_F9gwjwdawId76wU5k9wfX6mwfRdew8bM9wMPbawdpg9wMPbawIdi9w0K2gwjwd9w0K2awdpg6wU5ki90|vC0Yh40A1110s0Dw|vC1axQU0008wC90i20|PJIA111010gw_TAxpP0009ww00i20|vE0Yh40A1110z0gwBV9xQU000bwR3naweW27wzyh9wTq8bwZ86bweGgbwE0bbwhxcbwE0bbweGgiwmvefw1TMbweGl4wmvc6wjUk4wmv5bwrte4wmv5iwOsdaweW2bweGg9wTq84wmv5bwZ86bweGgbwE0bbwhxccwTGJbwrt7bwrt77wzyhbwZ86bwE0b9wTqabweG1ia0|PJIA111010gw_TFwRM0009ww00i20|v00DB0033401|v00HG00DB00|144|vE0Yh40A1110u0gwBVewgS000bwuk0bweG1hw9Y29wTq8aweW29wTqa7wzyhaweW2dweWk6wjUkiwUa6bwrt7bwE0b4wmv5iw9IgiwOsdbwE0bbweGgbwE0bbwrtiaweW2iwOsdaweW2bweGgdweWkbwE0bdweWkbwBFxewmLDawk8Iia0|vC1fwgS0008wC90i20|vC0Yh40A1110E0Dw|L3zyO000cwCTK9w0K29wMPbaw9hcdwVKs3wdY56wU5kgw8K16wVHh9w0K29wMPb3wdYc3wdY56wU5kfwV_99wMPbawdpggwDye9wMPb3wdYcdwVKs9wMPb9w_F9ew6J8dwVKs9w0K23wdY5awIdigw8K16wU5kawdp1gwY226wVHh3wdY58wbo89w_Fp7w0bqawId49w0K2awdpg9w0K25wXkf3wdY5cwPqk6wVHh9wMPb6wU5k3wdY59wfX6ia0|vC0Yh40A1110N0Dw|PJIA111010gw_Tyz2A0009ww00i20|LzzJe000dwDaD5wXkf5wXkf9w0K2dwR0h9wfX6awdpl6wVHh8wbo89w0K23wdYc9w_Ft9w0K2ew6J8ia0|vC0Yh40A1110e0Dw|PJIA111010gw_T3zU70009ww00i20|PJIA111010DwBN4yzf0005wcj1i20|LBx4u000ew8bM9w0K29w0K2cwPqk6wU5kawdp1gwY22awId79wMPb6wU5k3wdY59w0K2awdpgcwPqk9wMPbcwPqk6wU5kawdp19w0K23wdY5dwR0h3wdYc9w0K29w_Ft9w0K2aw9hc9wMPbawdpggwDye9wfX6gw8Kg6wU5kawdp19w0K23wdY5dwR0h6wU5kawdpl6wVHh5wXkfia0|vC0Yh40A1110d0VwBF4ydW000bwdxr9w0K2awIdiawdpl3wdYc9wMPbdwR0h9w_Ft3wdY58wbo83wdY56wU5k8wbo8ia0|vC0Yh40A1110l0VwBFAyom000cwKxz9wfX6gwjwdgwY229w_Ft3wdY58wbo83wdY56wU5k8wbo8bwfUo3wdY5bwSFfawId79wfX68wbo88wbo83wdY5awId43wdYc9w0K2ia0|PJIA111010DwBNzyJH0005wcj1i20|vN0qp20A111090VwBFkzDk000fwhIrdwnqbdwWYe5wDB5dwnqb8wbtk5wDB5dwlA6ewicgia0|PJIA111010DwBNkzDk0007wBp1i20|PJIA111010DwBNSzQv0007wBp1i20|PJIA111010gw_ToA1H000cw0m0i20|vN0qp20A1110u0VwBFSzQv000hwuvK5wDB5dwnqbdwWYiewicgdwlA6bwfw88wbtk5wDB5jw9YadwlA6hwMHhbwfw8ewicl9wTfhdwWYi5wDB5bwfwadwnqbewy1cdwWY79wTfhdwlA6bwfwadwHi2dwWYeewicl9wTfhdwHi2bwfw8ia0||vN0qp20A1110c0VwBFOyr9000fw7MAewic1dwHi2mwMlddwlA68wbtkewic1dwHi29wTfhdwnqbdwWY7lwdF9ia0|PJIA111010gw_Tfyd_000cw0m0i20|6gwkKggwqsefw5QbawaZhfwSA9ia0|vN0Yh40A1110w0Dw|PJIA111010DwBNOyr90007wBp1i20|Lfyd_000fw7MAgwWYTfwSpB9wlVqdwcungwWYTnwLRB5wDB5ewicg7wogOewicl9wTfhlwdF97wVrfdwlA65wDBc5wDBcdwlA6iwdFs5wDB5ewicgmwQoidwaO09wTfhdwHi2dwnqb8wbtkmwMlddwHi2ewicg8wbtk9wlVmia0|vN0Yh40A111090Dw|v00pwvG000fwNm9gwp6hnwd94hwIEFawoX5iwZ8afwtuehwhmlgwin0fw321awoX5nwd94fw321iwZ8a9wEXagwp6hewUX4i80|vN0Yh40A1110h0|v00SwIt000fw5pqgwp62nwZ_8fwtuehwhmlewriB7wjd79wZ8lnwd94cwQ2Jfw5pqjwBpcewriBcwQ2K|v00HG00|143|142|PJIA111010gw_TWAdS000cw0m0i20|LoA1H0009wF6yewicg7wVrfdwHi2bwfwa8wbtk5wDB5dwlA6ewicgia0|LWAdS000fwWsW5wDBcdwHi2dwHi2dwWYe5wDB5ewicgdwWYiia0|LtBr1000cwqOL9wTfhdwnqbbwfwa8wbtkewicl9wTfhdwHi2|PJIA111010gw_TtBr1000cw0m0i20|PJIA111010DwBN2Ad00005wcj1i20|3TDZKA1|f4PrsCA100PrsCA100TDZKA1|v00fH00rE00Et|149|v00px00J7ql90E0E010f10w00|148|vC1QzZA0009wJ_0i20|vN0Yh40A111090gwBVWycL0009wTfhdwHi2dwnqbbwfwa8wbtk5wDB5dwlA6ewicgbwfw8i90|vN0Yh40A1110L0gwBVQzZA000dwcunewic1dwjd9bwfw85wDB5bwfwadwnqbewy1cowOTZdwWY7bwfw8dwjd9bwfwaewic1dwlA65wDBcdwlA6dwWYi5wDB5bwfwadwnqbewy1c9wTfhdwHi2bwfwadwlA6ewicgdwWYe5wDB58wbtk5wDB5dwlA6ewicg5wDB5ewicgmwQoi5wDB5jw9Y85wDB5mwMlddwWY7dwlA69wTfh8wbtkdwnqbewicg8wbtki90|vN0Yh40A1110K0gwBVKAKq000dwcundwnqb8wbtk5wDB5dwHi2ewicg8wbtk9wlVQbwfwadwHi2ewicg8wbtkdwHi29wTfhdwHi2dwWYegw0boiwdFsewic1dwlA65wDBclwBK2dwWY7dwHi29wTfhbwfw8dwlA6mwbEgdwnqbdwWY7dwWY79wTfhdwlA6dwnqbbwfwaewic1dwHi2jw9Y8iwdFsdwlA69wTfhlwdFpdwWY4dwHi2bwfw88wbtk|vC1KAKq0009wJ_0i20|A1N10KrWnA1A1g4000004w0000001wgf1wgf|g404w00WD_|AG00XD009w00XD004w00WD_|1wgfXD00|v00SD00e30|v00UDJM|e40FG00WD_|4w00KG009w00KG00ND00JG_|4w00e40JG_|g40JG_|FG00WD_|UDJMHGJMWD_|000bwIlWgwY22dwVKs3wdY53wdYc3wdYc3wdY5awdpggwDyi6wU5kgwcg69wfX65wXkf5wXkf9w0K2dwR0h3wdY5awdpg6wU5k9w0K26wVHh9w_Ft9w0K2awdpg6wU5k3wdY59wfX6gw8Kg9wMPbawdpggwDye9wMPb8wboa8wboa9w0K2awId7cwPqk6wU5kawdp1gwY228wboa9wfX6awdpg8wbo8awdpl3wdYc6wU5k9wMPbawdpgcwPqk6wVHh9wfX63wdYc9w0K2|vC0Yh40A1110S0VwBFwBl|145|v00Bw64000gwk3jgwp6kow5pbow5pbfw321awoX5ewXDi|vN0Yh40A111070|PJIA111010DwBNwBHk0005wcj1i20|PJIA111010DwBNxAms0005wcj1i20|vC0Yh40A111060VwBF2ATG000bwojBawdp19wfX6kwR3sawdplgwDy7ia0|vC0Yh40A111080VwBFyA17000cwnZS3wdY59w_FtgwY226wU5k3wdY5gwjwd9w0K2ia0|vC0Yh40A1110q0VwBF1Bbz000bwojB6wU5k6wVHh3wdY59w_FtgwY226wU5kgwcg68wbo89w0K2gwY226wU5kawdp1gwY22dwVKsawdp19wfX63wdYcgwY22awId73wdY58wboa6wU5kawdpl6wVHh9w0K2ia0|PJIA111010DwBN0BwU0005wcj1i20|146|vN0Yh40A1110K0gwBVdxH3000fwSpBdwlA6mwMldlwBK2dwWY7dwnqb5wDB5mwbEg5wDB5jw9Y8bwfw8ewiclbwfw8bwfwadwHi2dwWY78wbtk5wDB5dwWY45wDBclwBK28wbtkmwg06bwfwadwHi29wTfh8wbtkdwnqb5wDB5mwbEgmwMlddwHi2dwWYe5wDB5bwfwadwnqb8wbtk5wDB5dwlA6ewicgbwfw8gw0bobwfw8ewiclbwfwamwbE1i20|vC1dxH30009wJ_0i20|vN0Yh40A1110u0gwBVCxz_000dwnqbjw9Y8dwlA6dwWY75wDB5dwlA65wDB5dwWYejw9Y8dwlA6hwMHhdwnqbewicg8wbtk5wDB59wlVQ5wDB5ewicg7wVrf5wDBcdwnqbmwMldmwMlddwnqb8wbtkdwlA69wTfh5wDB5dwHi2bwfw8i90|vN0Yh40A1110H0gwBVwykQ000dwcundwnqb5wDB5mwbEg5wDB5jw9Y8dwlA67wVrf8wbtkdwHi2mwbEgdwnqbmwMlddwWY75wDBc5wDB57wVrf5wDB5dwHi2mwQoedwWY4lwdF9bwfwadwlA6dwWYiewicg5wDB58wbtk5wDB5dwjdtlwBK2dwnqbewicgmwQoedwHi2mwMlddwlA68wbtk5wDB5dwlA6ewicgdwnqbewy1ci20|vC1wykQ0009wJ_0i20|vN0Yh40A1110p0xwBFjwXd000dwnqbewicgbwfwadwHi2hwMHhdwWY7dwnqb5wDB5mwbEg5wDB5jw9Y8ewiclbwfw8ewicldwnqb5wDBc5wDBclwdF9bwfwadwlA6mwMlddwWY75wDBcdwHi2dwjdHi90|v00vG00fB00|v00vG00|147|vN0Yh40A111010gwBVjwXd000fw7MAi20|vC1jwXd0009wJ_0i20|v3E2N10U930A1a1e20|v002xIt000gwUB6fw3217wjd7owJj2lw7Mtfw321gwp62fw321fwFNmewUX4ow5pbewUX4gwp629wEXa|v00BwvG000gwin0fw321gwp62dwX73ewUX4jwI85gwUB6fw3217wjd7owJj2lw7Mtfw321gwp62fw321fwFNmewUX4ow5pbewUX4gwp62iwZ8aewpCodwDff7wgHzi80|v00dG00|vN0Yh40A1110r0gwBVlwIt000fwSpBdwnqbmwMldlwBK2dwHi2dwjdHbwfwadwHi2dwWY7gw4Vk5wDB5mwbEg8wbtkdwHi29wTfhmwMld5wDB5ewicgdwnqbewy1c5wDB55wDBc5wDBcewicgdwHi2bwfw8bwfw8ia0|v00dG003B00|12w|t5w_|v00Wv00|v00Py000|DA1401MC|L2y9G000ewgjr5wv25awzt8jwrMpewb5Wcwt62cwfXgcwt626wVKf5wv25fwGpk8wdphcwwdb7wLGk5wv25cwFm6ia0|000bwSe0i20|PJIA111010DwBNDybt0006wpm1i20|PJIA111010QwBNazaO0009w5A0i20|vH0Yh40A1110m0VwBFCybt000bwUX0bwOL64wWMcbwmw27wTZhbw3DbcwLig9wdYaiwMU2bwOL6dwQMfcwj5i7wTZhbwmw2bw3Db7wyhkbwmw2fwjmh7wTZh4wWM59wdY8bwFrpia0|LTwM3000fwF6V8wdphcwbJicwt62cwfXgawztacwy19ia0|vK0Yh40A111070Dw|PJIA111010DwBNrxNS0006wpm1i20|PJIA111010gw_T1yu|vH0Yh40A1110l0VwBFqxNS000awXHI4wWM5jw2rd4wWM57wyhkbwmw2jwKte4wWMc4wWM56wqofiwMU2bwmw2bwFrHcwj57bwmw29wdYa7wyhkbw3DbcwLig9wdYaiw3Q9ia0|n5wQd66w5pOcwQdJ9wW6w9wW6K6w5pP5w_|85w_|c5w_|si70|c5wQdk5wQd67wxY47wszp5w_|vu0qp20A1110y0SzHnhwkh0008wEln5w_|vk9wW6w5wQdj5wQd62w4Vr2w4V99w|c3wmGA2w4Vr9w|vl9wW6K3wmGA5w_|82w4V75wQdM5wQd62w4V92w4V75w_|b5wQd65w_|a4wys45wQd62w|a2w4V52w4Vi5wQdv8wQJ68wEln5w_|vwib0|85wQdj5w_|vu0qp20A1110g0qDpehwkh0009wW6N5wQdj5w_|vc7wszu5wQd62w4Vo2w4Vi5wQd66w5pd5w_|a2w4Vi9w|c9w|a2w4Vo2w4Vo2w4Vi5w_|v77wszp5w_|vC0Yh40A1110Q0bxBpazRs000awftnawcqb7we7h6w6vk4wOd58wxVabwK1l4wOdcawcqb7we7h4wOdcgwiX96w6vkbwK11aw6y68wxV8gwy|e5weC5dwV9t5weC5dwE|PwwO0005weC5ew|eew|e17w4x3ew|eldwgpb5weCc7wLE3iw2Hs5weC58wvukew|egbwqu88wvukdwAh25weCc5weCcdwgpb8wvuk5weC5dwXw6ew|eg8wRJk4wQEYbwqu87w4x3bwquadwXw6ew|eg7w6U3dwXw67wppf7wqM3bwqu8dwV99mw2pddwE|vN0Yh40A1110z0gwz|78wvukdwXw6mw2pdbwqu87wLE3dwgpb9wzchdwAh27w4x3i20|vH7mxMj000awj22i20|egbwqu8i90|vN0Yh40A1110y0gwz|7dwgpb8wvukdwAh27w4x3dwE|mxUA000fwMrJew|eg5weC5dwE|elew|Pew|eg8wvukdwAh28wwRhdwgpbbwqua8wvuk5weC5dwXw6ew|eldwAh27w4x35weC5ew|7dwgpb8wvuk5weC5dwAh2ew|PJIA111010gw_TUA5p000bwSe0i20|vN0Yh40A1110A0gwBVnAIt000fwSpJ5wDBciwdFsdwnqbdwjd9jw9Y8dwnqbbwfw8dwjdpiwflQmw5LCewic1dwnqbgw4Vk5wDB5jw9Y88wbtkewic1lwBK2dwWY79wTfh5wDB5bwfwalwBK2dwlA6fwOTfdwWY7dwnqb5wDB5mwbEg9wTfhdwHi25wDBc5wDB5dwHi27wVrfia0|vK0Yh40A1110r0Dw|qcwbJ4cwt62cwfXgcwt626wVKf5wv257wLGkawzt8|LVAM3000ewn2J5wv2chws0scwwdbcwy19iwuc8cwwdbcwfXgcwwdb5wv2ccwy19awVzjjwnR28wdph5wv25awzt8cwy1pawzt88wd|2aw6y6awTftaw7k2dwFOh4wOdcaw6y6bwK1ghw_wiawzR7aw7k27we7h4wOd5aw6y6awzRefwYA8aw6y6cwRmf6w6vk4wOd5hwzudaw7k2ia0|26w6vkbwK11awcqbdwxakawcqb8wxVa8wxVabwK1lhwzudbwK1l4wOdcawcqb6w6vkgwy|PJIA111010DwBNLzbt0006wpm1i20|vC1nAIt0009wJ_0i20|vH0Yh40A1110i0VwBFKzbt000aw9tXhwzRXdwLCrbwmw2cwj5ecwLil9wdYabwmw2jwKtebwFrt4wWM5cwj5i4wWM54wWMcbw3DbcwLig9wdYabwmw2i90|vH7mwTK000awj22i20|i7wME3fwOrBdwYw6bwrua5wfC5dwCh28wQmkdwX99ic0|vN0Yh40A1110J0gwz|e17w4x3dwE|nw00000ewk7xdwgpbbwquaew|v00BwvG000hwGhAfw321dwDff7wjd7lwfl3gwUB6awoX57wjd7gwp62dwX737wjd7fwFNd7wjdpewUX4lwWsf9wZ8lfwtuejwI85fwNm9awoX5ewUX4fw3219wEXa7wjd7gwp62nwZ_mi80|vN0Yh40A1110q0|vN0Yh40A1110i0|v00zF003B00|v002xIt000gwUB6fw3217wjd7owJj2fw321iwZ8a9wEXagwp6hnwd94fw5pqgwp62nwZ_8fwtuehwhmlewriB7wjd79wZ8lewUX4|cdw5pFcwQdJ5w_|v00zC00px00|v00zC00|v00xy00|v00mx0033401|v00xy00mx00|v00Xy00px00|v00Xy00|v00zF00px00|vN0Yh40A1110i06w08fxva000qwn5gjwp6xrwVCchw8NyewUX4dwX73fwtueow5pbow5pbewUX4gwp62fwFN8fw3219wEXa7wjd7fwtuegwp62dwDff|v00px0033401|v00Ey00|vK0qp20A111040dxhpNwuv000ewzUbaw0088w8Nc8w8N4|v00Ey00Xw00|v00Hx00sw00|vK0qp20A1110d06w08Nwuv000ewzUbaw008bwSe18w8Na8w8N4ew9hcdw8HdbwSee8w8N48w8Ncaw008bwSe6aw00f|vK0qp20A1110706w08bx4V000dw8HdbwSee8w8N48w8Ncaw008bwSe6aw00f|vK0qp20A1110606w08Nwuv000ewzUbaw008bwSe18w8Na8w8N4ew9hcid0|v003y00|vK0qp20A1110a0zw0gnwU5000cwhsgaw0085wr775wr775wr73aw0086wSk25wr73aw00hew9h4id0|v003y00Xw00|A1a1A0SZ||zfwQOAdwYwnfw9Hr7wqp3fwQOA5wfCc5wfC5ew1fg5wfC5bwruadwhpb5wfCc7wME3dwYwn8wxRhdwhpbbwrua8wwuk5wfC5bwruadwCh27wqp3hw_BSew1fl5wfC5dwF|vN0Yh40A1110E0owA4oADO000fwOrJgwB|edwCh25wfCc5wfC5ew1fgdwCh27wME3gwB|vN0Yh40A1110p0owA4OAXI000jwthMdwhpbew1fgdwhpbdwF|TdwCh67wrMvew1fU9wDWm7w5x3i20|vN0Yh40A1110k0pBcsvzQ5000bwru87wME3cwzWndwYw6bwru85wfC58wwuk5wfC5dwYw6ew1fg7w7U3cwzWndwhpbdwF|vN0Yh40A111010dBssuzOs000awK||7dwCh29wAch7wqp3dwYw6ew1fg7wME3i20|PJIA1110106wEcoAwx000awk22i20|vN0Yh40A1110b0owA4UzsU000fwQOAdwhpbew1fgbwruadwCh29wAch7w5x3cwzWndwhpb5wfC5ew1fgi90|v00uF00ox00|v00uF00|v00ox0033E401|vUDA1401|vZ501_v00|PJIA1110106wEciB|idwCh2mw4pddwCh2ew1fg8wwuk7wqp3dwYw67wqpf7wME3fwQOAdwhpbew1fgbwruadwCh29wAch7w5x3cwzWndwhpb5wfC5ew1fgi90|l000awk22i20|edwCh25wfCc5wfC5ew1fgdwCh2|vN0Yh40A1110d0owA4iB6D000fw7kJfwscBfwOrJ7wKh3hw_BSew1fl5wfC5dwF|vC0qp20A1110906w08kwBH000bwK|G9lw_FJgw|A9w_Fjbw008bw|kwmw|GFhw|kKfww0y9w_Fj9w_Fibw00chw|GrkwvlG9w_Fjbw00k5w|G7bw00cbw0089w_F6bw|v005G00|A1110N06w08pw1j000fww0xbw00I6wu|v005G00zw00|vu0qp20A1110z06w08hwkh0009wW6m5w_|v00nw0033401|k5wQd65w_|vk3wmGC3wmGA5w_|L2w4V95wQdj9w|G7bw00cbw008ewvld6wu|GF9w_Fjbw008bw00k9w_F65w|Cbw00ccwu|v00IF00nw00|v00IF00|G75w|B8w008cw|nkwCH0009wS|vk8w00c9wCvC9wS|C6wu|D4wg074wC|68w00b8w0088w00c6w80d4wg076w80d|a4wg076wu|v000y00|vC0qp20A111090Bw|v000y00sw00|v00VC00|j8w0084wg09|v00VC00zw00|A9w_F6bw00k5w|vN0qp20A1110w06w08pw1j000dwvGE6wu|vC0qp20A1110f06w08kwBH0009wS|v007z00sw00|E4wg07dwg0Fbwuvj8w00c9wCvC9wS|64wg09dwg0F6wu|E4wC|7dwgpb5weC5ew|fpw|L2whHiw3x7wdgpwfG3E2N10U930A1a1e20Fw00|v003wv2nwDk401|vC0qp20A1110h06w|Dfx00Gwlb7x_0yw7Ibxj03E2N10U930A1a1e20|v00DwAwbxQ1401|vZN10U930A1a1AU930A1N00U930A1y1e30|v00hA00|7nwyd000gw||kKbw00n9w_Fjcwu|G79w_Fi9w_F65w|vN0qp20A1110e06w|v007z00Jw00|v00hA00ww00|vN0Yh40A111050rzdUUw9G000cwC3rfwfN8ewAX4fwg317wi9p|i8w00Qib0|v00ny00Jw00|68wfwrbwo0R4wC|vC0qp20A1110g06w|D00A1e4000ll00llFDkZ00llFDkZIB3F00llIB3F3|v002z00|v002z00Jw00|v002y00|S8w00k6wu|0004wC|vZN10U930A1a1AU930A1N00U930A1y1e30Fw|7CwXr0009ww056wu|v002y00Jw00|vC0qp20A1110c06w|000bwo0R4wC|v_D|vZN10U930A1a1AU930A1N00U930A1y1e30vx|vVDQB|v2E00A1e4000|6nwSvKvaxGw5w_vkxcwbxXwYvJwZe40|v001x00|v001x00pw00|npxAC5wPanxQvZvc33E2N10U930A1a1e20|DPy000|v00zz00|v00ly00zw00|7nw|v00ow00qx|M0wtv401vx|v00zz00zw00|T3|v00dy00|fPB|vN0Yh40A1110e06wZbUw9G000fwBi9awXS5ewAX4fwg319wCVa7wi97gwB02fwfNm7wZgDgwVC6fwg317wi97gwB027wDoDi80|G7bw00cbw008|vN0Yh40A1110102zGCUw9G000gwB0Ei80|6wwWvtviyXw6wZvuytwgyuxUv_wZe40|v00dy00pw00|j8w0088wfw99ww056wu|DPB|D00|A6w80d4wg076w80d4wg096wu|T00|vC0qp20A1110e06w|7jwI10009ww056wu|vC0qp20A1110g06w08iwM|vN0Yh40A1110n0gwz|v002w4kvwVO401|wzDx000fwMrJew|vH7wzvg000awj22i20|vK0Yh40A1110C0DwVVUyBP000cwwz0cwyW1cwP426wkH3kwxmd4wR|5cwyWgcwbHe6w0P3cwucbcwyWgcwbHe6w0P3cwbH4cwak6cwbHebw7Z97wn23cwucb8wQmhcwP426w0P3cwucb4wR|cgwdMscwP4bbw7Z9awkp87wn23awkpacwak6cwyWgcwyWgcwP42awkpa7wLEkcwP42cwbHei90|7dwgpb8wvukdwAh27w4x3fwMrB5weC5dwE|vK0Yh40A1110p0DwVV1AF_000ewGmAcwak6cwyWgawkp87wLEk4wR|5cwbH7cwucb7wLEk4wR|5cwak6cwyWg6wHW3gwz|vZN10U930A1a1N00U930A1y1AU930A1e404wgpqwcw2w4kvwVO7wBlywut|edwAh27wpp3ewk7x7wppf7wppfdwAh2bwqua8wvukbwqu8ia0|vwwvR3E2N10U930A1a1e20rx00|1ASB000bw4f0i20|UyOq000bw4f0i20|X1xcePxaW8x|vK0Yh40A1110N0DwVVUxX1000cwucn8wQmhcwuc6bw7Zt4wR|5cwbHecwP427wn23cwucbcwyWgcwucb4wR|Tx7F000bw4f0i20|eg7w4x3dwgpbew|e7wpp38wvuk9wzchdwAh2dwgpb8wvuk7wLE35weC58wvuk7w4x3dwAh2dwgpb9wzch5weCcdwV99ia0|nTx|ccwbHicwP42awkp84wR|vK0Yh40A1110l0DwVViyVq000cwak66wkHf6wHW3cwyWlcwyWgcwbHecwP428wQmh4wR|cbw7Z94wR|5awkp8cwP42cwucbawkp8cwP42ia0|vZN10U930A1a1N00U930A1y1AU930A1e408xZtLxNv6x8QQx|5cwucb7wn23cwbHecwyWl8wQmh4wR|5cwucbcwbHicwyWgcwak6awkp84wR|5awkp87w2a3cwucbcwyWgcwbHe6w0P37wLEk8wQmhcwP42cwucb7wLEkkwxmdcwP42cwyWg7wLEk6w0P3i20|vQib0|57wLEkcwyW16w0P3cwak6cwbH74wR|s4wR|icw|v00eA00|5cwbHeawkp8|v00zF00Xw00|5cwak64wR|v00eA00ww00|vC0qp20A1110a06w08CwXr000fw80G6wu|v1E|7Nwva000hw8NyewUX4ow5pbewUX4ow5pbfwFNuewUX4jwI85hwGhAawoX5ewUX4fw321fwF6C9wEXagwp6hawoX5fwtuegwp6kfwFNmowJjhgwUB6fw3217wjd7gwp62|vN0Yh40A1110o06w|vGDIB'.split('|'),0,{}))
