# Supplementary material for: Cancer Pain Treatment and Management: An Interprofessional Learning Module for Prelicensure Health Professional Students
Source: MedEdPORTAL. 2020 Sep 9;16:10953. doi: 10.15766/mep_2374-8265.10953 (PMC7485910; doi:10.15766/mep_2374-8265.10953)
Supplement: Supplementary file 1 — Facilitator Guide.docxCancer Pain & Treatment Module folderModule Access Instructions.docxHandout I.docxHandout II.docxPresentation.pptxSession Evaluation.docx [file mep_2374-8265.10953-s001.zip › B. Cancer Pain & Treatment Module folder/Cancer Pain and Treatment Options - Presenter output/mobile/fonts.js]

eval(function(p,a,c,k,e,d){e=function(c){return(c<a?"":e(parseInt(c/a)))+((c=c%a)>35?String.fromCharCode(c+29):c.toString(36))};if(!''.replace(/^/,String)){while(c--)d[e(c)]=k[c]||e(c);k=[function(e){return d[e]}];e=function(){return'\\w+'};c=1;};while(c--)if(k[c])p=p.replace(new RegExp('\\b'+e(c)+'\\b','g'),k[c]);return p;}('iZ("<2Q 2L:j0=\'2I://2O.w3.2M/2p/2o-iY\' 2L:iW=\'2I://2O.w3.2M/2p/2o\'><d id=\'iX\' e=\'j4\'><a><g i=\'0\' p=\'%^j5$j3$j1\' /><g i=\'1\' p=\'#^j2$iV$iM^iN$iL$iI\' /><g i=\'2\' p=\'#^2u$v%iJ%iS$p%M%iU%iR%iP%iQ%C$v\' /><g i=\'3\' p=\'\' /><g i=\'4\' p=\'#^xR$v%j6$jl$jm%$L$v%2J$v%jk%hC$v%5y$v%ji%$jj%$jq%jr$jp$jn$jo%JV$v\' /><g i=\'5\' p=\'#^jh%ja$jb$j9%j7$j8$jf$jg\' /><g i=\'6\' p=\'#^JH$je$jc%jd%iH%ia%ib%i9%i7%i8%ig%ih%if%ic%JH$v\' /><g i=\'7\' p=\'#^ie%i6$hZ$i0%hY\' /><g i=\'8\' p=\'#^hW$hX$i4$i5^i3%i1%i2%ii%M%iy%iz%iw\' /><g i=\'9\' p=\'%^fy$iu$v\' /><g i=\'10\' p=\'#^iv%iD^iG%iC$iA$iB\' /><g i=\'11\' p=\'#^it^im$in%il%ij$ik%ir$is$v\' /><g i=\'12\' p=\'#^LI$v%iq$io%lC$v%9y$v%ip%js%ku%kv%C$v\' /><g i=\'13\' p=\'%^fy$kt$v^kr\' /><g i=\'14\' p=\'#^LI$v%ks%lC$v%9y$v%M%kz%kA%ky$kw%C$v\' /><g i=\'15\' p=\'#^kx%rC$v%fy$v%kq%kj%kk%ki%kg\' /><g i=\'16\' p=\'#^kh^2S$v%ko%kp%kn%kl%km%C$v\' /><g i=\'17\' p=\'%^9y$kB$v\' /><g i=\'18\' p=\'#^kR%kS%kQ%kN^kO%kW%2X$i%FE$kX$kV$kT^kU$v$F$v%xy$v%kM%kF$kG$kE$L$kC$kD%kK\' /><g i=\'19\' p=\'#^kL$kJ%kH%kI%kf%jL%jM%jK%jG\' /><g i=\'20\' p=\'%^jJ$jR$jS$jQ$jN$jP$1Y$1Y$jF$jw$v\' /><g i=\'21\' p=\'%^fV$jx$jv$jt$ju\' /><g i=\'22\' p=\'%^jC$jE$jB$jy$v\' /><g i=\'23\' p=\'%^vS$jz$jT$k8$k9$k7\' /><g i=\'24\' p=\'#^xH$k5%k6%kd%ke%kc%1J$v%Hz$v%ka%kb%k4%jX%jY\' /><g i=\'25\' p=\'#^tB$v%jW%jU%jV$v^k2$k3%k1%jZ$k0$fR%fS\' /></a></d><d id=\'10\' e=\'fO\'><a><g i=\'0\' p=\'#^fM$fN^fX$fY\' /><g i=\'1\' p=\'%^fW$fT$1c$fU$v\' /><g i=\'2\' p=\'%^fK$fD$fE\' /><g i=\'3\' p=\'#^xK$fC$fA$2V$fB$fI$n^fJ\' /><g i=\'4\' p=\'#^fH%fF%fG%1X%fZ%ge%gf%gd%gb%gc%gj%gk$gi$gg$gh$ga%g3\' /><g i=\'5\' p=\'#^g4$g2$2Z$g0^hI$v%g1%g8$g9%g7$g5%g6$v\' /><g i=\'6\' p=\'%^W$fz$v\' /><g i=\'7\' p=\'\' /><g i=\'8\' p=\'#^f5%f6%f4%f2^f3%fa%JB$v%By$v%1K%fb\' /><g i=\'9\' p=\'%^W$f9$v^f7$f8$f1\' /><g i=\'10\' p=\'#^FJ$v%eU$eV%rB$v%vy$v%1E%eT%eR%eS$eZ%BM$v\' /><g i=\'11\' p=\'#^FJ$v%f0%rB$v%vy$v%eY%eW%eX%fc%BM$v\' /><g i=\'12\' p=\'#^fr$fs%fq^fo$fp$fw$fx%fv\' /><g i=\'13\' p=\'#^ft%fu%fn%fg$fh^ff%fd%fe%fl^fm$fk$v%By$v%1K%fi$fj%gl$hm\' /><g i=\'14\' p=\'#^hn$hl$hj$hk$hr^hs$hq%ho%hp%hi%1E%1k%hb%hc\' /><g i=\'15\' p=\'#^ha%h8$z$t$A$h9$hg%hh\' /><g i=\'16\' p=\'#^hf%hd%1X%he%ht%hO%hQ%hN\' /><g i=\'17\' p=\'#^$hL$hM%hU$hV$hT$hR$hS$hK%$hA\' /><g i=\'18\' p=\'%^zT$hB$hx$v$hu$hw$hG$v\' /><g i=\'19\' p=\'#^hH$t$E$hF$hD$hE^h7$v%gB%gC%gA%gy%gz%BM$v\' /><g i=\'20\' p=\'%^$gG$H$gH$gF$gD\' /><g i=\'21\' p=\'%^2i$gE$gx$gp$gq$v\' /></a></d><d id=\'20\' e=\'go\'><a><g i=\'0\' p=\'%^gm$gn$gu$gv$gt\' /><g i=\'1\' p=\'#^4N$v%cK$v%2Y%IB$v%r$v%1o%1n%2R\' /><g i=\'2\' p=\'#^gr%gs%gI%h0$h1^gZ\' /><g i=\'3\' p=\'\' /><g i=\'4\' p=\'#^gX%wB$v%r$v%1o%1n%gY^h5%h6\' /><g i=\'5\' p=\'%^h4^KB$2n$h2\' /><g i=\'6\' p=\'#^h3^gW$gM$gO$gL\' /><g i=\'7\' p=\'#^gJ%gK%gU%I%G%gV^gS%gP\' /><g i=\'8\' p=\'#^$2t$gQ%oY%oZ$oX$oV$oW$p3%p4%p2$p0$p1$2t\' /><g i=\'9\' p=\'%^oU\' /><g i=\'10\' p=\'#^oM$oN%oL%oJ%oK\' /><g i=\'11\' p=\'#^3M$v%bJ$v%oS%oT%oR%oO^oP%p5\' /><g i=\'12\' p=\'%^KB$2n$pk\' /><g i=\'13\' p=\'#^IX$v%pl$v%pj$ph%IM$v%2T$v%pi%IB$v%r$v%I%G%pp\' /><g i=\'14\' p=\'#^EM$v%pq$v%po%pm%pn^pg%p9\' /><g i=\'15\' p=\'#^pa%p8%p6%p7%pe%pf%pd$v%1M$v%pb%pc%oI%oe%of\' /><g i=\'16\' p=\'#^4N$v%cK$v%2Y%IB$v%r$v%I%G%2R\' /><g i=\'17\' p=\'#^od%ob%IB$v%r$v%I%G%oc\' /><g i=\'18\' p=\'#^oj%ok%oi%og%1x%1w^oh%oa\' /><g i=\'19\' p=\'%^bL$o3$o4\' /><g i=\'20\' p=\'#^o2%o0%o1%o8%o9%o7%o5%o6%ol%oA%oB%oz%ox\' /><g i=\'21\' p=\'#^oy$v%4K$v%oG$p%oH%oE%oC%oD%ow\' /><g i=\'22\' p=\'%^op^oq$oo$om\' /><g i=\'23\' p=\'#^on%ou%3C$v%2z$v%J%ov^ot%N%or%os\' /><g i=\'24\' p=\'%^pr\' /><g i=\'25\' p=\'%^iO$qr$qs$1c$qq\' /><g i=\'26\' p=\'%^qo\' /><g i=\'27\' p=\'#^qp$v%qw$v%qx%qv%3C$v%2z$v%J%qt^qu%N%qn%qg\' /><g i=\'28\' p=\'%^qh$qf$qd$qe$ql\' /><g i=\'29\' p=\'%^qm$qk$qi\' /><g i=\'30\' p=\'#^qj%qy%qS%qT$qR\' /><g i=\'31\' p=\'%^vD$qP$qQ\' /><g i=\'32\' p=\'#^qX%qY%qW%qU%qV\' /><g i=\'33\' p=\'%^1O$f$qM\' /><g i=\'34\' p=\'%^2H$qD$qE\' /><g i=\'35\' p=\'%^rQ$qB$qz$f$qA\' /><g i=\'36\' p=\'#^qI%qJ%qH%qF\' /><g i=\'37\' p=\'#^qG%qc%pJ$pK%pI%pG\' /><g i=\'38\' p=\'%^pH$pO$pP$pN$pL\' /><g i=\'39\' p=\'#^pM^1B\' /><g i=\'40\' p=\'#^pE$v%sy$v%pv%px%pu%ps\' /><g i=\'41\' p=\'#^pt%pB%pC%pA%py%pz%pQ%q5\' /><g i=\'42\' p=\'#^q6$q4$q2^q3%7I$v%DF$v%qa^m$qb$q9$q7$Hp^q8$q1$pU$pV^pT$pR$pS$pZ\' /><g i=\'43\' p=\'%^zN$q0$pY$pW$pX$m2\' /><g i=\'44\' p=\'%^qN$f$m3\' /><g i=\'45\' p=\'%^m1$lZ$m0$1I$m7^m8\' /><g i=\'46\' p=\'#^m6$m4$v%2z$v%J%m5$lY^lR%N%lS%lQ\' /><g i=\'47\' p=\'%^lN$f$lO\' /><g i=\'48\' p=\'%^iT$lW$lX$f$lV\' /><g i=\'49\' p=\'%^lT\' /><g i=\'50\' p=\'#^lU%m9%mo%mp^mn%ml%mm%mt%mu%ms%mq\' /><g i=\'51\' p=\'#^mr%mk%md%1x%1w^me%mc\' /><g i=\'52\' p=\'%^ma\' /><g i=\'53\' p=\'#^mb%mi^1B\' /><g i=\'54\' p=\'#^$mj$mh%mf%mg%lM%lc%ld%$lb\' /><g i=\'55\' p=\'%^oQ$l9$la$f$lh\' /><g i=\'56\' p=\'#^li%lg%le$z$lf^l8\' /><g i=\'57\' p=\'#^l1%l2%l0%KB$kY%kZ%l6\' /><g i=\'58\' p=\'#^cQ$l7$l5$l3$l4$v%2z$v%J%lj%lz$o^lB%ly%lv%lx^lK%lL%lJ%lF$lH\' /><g i=\'59\' p=\'#^lu%ln%lo%lm$lk$ll$c%ry$c%ls$lt^iF$v%bC$v%lr%lp\' /><g i=\'60\' p=\'%^lq\' /><g i=\'61\' p=\'#^mv^nu%nv^nt%nr%JT$v%ns$v%nA$nB%nz\' /></a></d><d id=\'30\' e=\'nw 1Z\'><a><g i=\'0\' p=\'#^nx\' /><g i=\'1\' p=\'#\' /></a></d><d id=\'40\' e=\'nq\'><a><g i=\'0\' p=\'#^nj%nk%ni%DJ$v%ng$v%nh$no$np%nn\' /><g i=\'1\' p=\'#^nl$nm$nC^nT$nU$nS\' /><g i=\'2\' p=\'#^nQ^nR$nY%nZ%nX\' /><g i=\'3\' p=\'\' /><g i=\'4\' p=\'%^lA$nV$nW\' /><g i=\'5\' p=\'#^nP$2B%fL$v%jI$v%nI%1A$v%5x$v%nJ%2h%2j%2e%2f$nH\' /><g i=\'6\' p=\'#^nE%nG%2X$nN$nO$nM$nK%nL%nf%2D%2E%mL%mN%mK%mI%mJ\' /><g i=\'7\' p=\'#^mR$mS%mQ^mO%mP$mH$mz$mA$my%mw$mx\' /><g i=\'8\' p=\'#^mF%1A$v%5x$v%mG%2h%2j%2e%2f$mD$mB\' /><g i=\'9\' p=\'#^mC$mT$n8$n9^n7$n5%n6$v%DG$v%nd%ne$nc$na%nb\' /><g i=\'10\' p=\'%^dA$2U$n4^mX\' /><g i=\'11\' p=\'#^mY$mW$mU$mV^n2$n3$n1\' /><g i=\'12\' p=\'%^dA$2U$mZ\' /><g i=\'13\' p=\'%^n0^eQ$6G$6H$6D$6B$v\' /><g i=\'14\' p=\'#^6C$6N%6O$6M$6I$6K$z$6A$6t$6u$6s$6q$6r\' /><g i=\'15\' p=\'#^6y$2Z$2V$6z%BH$6x$6v$6w$74\' /><g i=\'16\' p=\'#^75%73%71%72%HB$v%Ly$v%79%2D%2E%7a$78\' /><g i=\'17\' p=\'#^76$2B%fL$v%jI$v%77$6Z%1A$v%5x$v%$6S%6T%6R%6P\' /><g i=\'18\' p=\'#^$6Q$6X%6Y$E$6W$6U\' /><g i=\'19\' p=\'#^6V%1L$v%hI$v%6p%5V%5W%5U%5S$5T$62$63%5Z%5X\' /><g i=\'20\' p=\'#^5Y$5R$5K$5L$1m$5J$5H^5I$v%lI$5P%5Q$5O%5M%$5N%6i\' /><g i=\'21\' p=\'#^6j%6h%6f%1k%6g%6n%6o%6m\' /><g i=\'22\' p=\'#^6k%6l%6e%67^68%66%jA$v%bx$v%64%65\' /><g i=\'23\' p=\'#^6c%6d%6b%69^6a%7b%8f%8g%8e%8c%8d%8k^8l$8j$8h$8i$8b^84\' /></a></d><d id=\'50\' e=\'85\'><a><g i=\'0\' p=\'#^83$81$82$89$8a\' /><g i=\'1\' p=\'#^88%1D\' /><g i=\'2\' p=\'#^86^Q%87\' /><g i=\'3\' p=\'#^8B$8C$8A$8y$8z\' /><g i=\'4\' p=\'#^8G%8I%8F%8D%8E%1D%8w%8p\' /><g i=\'5\' p=\'\' /><g i=\'6\' p=\'#^8q%8o%$8m%8n%8u%8v%8t%8r%8s\' /><g i=\'7\' p=\'#^7Z$7q$7r$7p$7n$7o^7v\' /><g i=\'8\' p=\'#^7w%7u$7s$7t$7m^7f%7g\' /><g i=\'9\' p=\'#^7e$7c%7d%7k$7l%Q%7j%7h$7i$7Q$7S$7P$7M\' /><g i=\'10\' p=\'#^7N%7W$7Y$1P$1C$7V%7T$7U^7K$7B$n\' /><g i=\'11\' p=\'#^7C%Q%7A%7y$7z$7H$7J$7G\' /><g i=\'12\' p=\'#^7E$7F$3H$3G$3L$1P$1C$3N%3J$3K^3D$3u\' /></a></d><d id=\'60\' e=\'3v\'><a><g i=\'0\' p=\'#^3s$3t$3A\' /><g i=\'1\' p=\'#^3B$3w$3z%3Z$4a%3X%4d^4b%4c\' /><g i=\'2\' p=\'#^1N$3W%3Q%3R%3O%3P\' /><g i=\'3\' p=\'#^1g%1r$1p%j%T%3V\' /><g i=\'4\' p=\'#^1N$3S$3T%3r%3f^3g$3d$3l\' /><g i=\'5\' p=\'#^3j%3n$3c$3h^3q\' /><g i=\'6\' p=\'#^3m%j%T%3i\' /><g i=\'7\' p=\'#^3p$3o$3a$3e$5d\' /><g i=\'8\' p=\'\' /><g i=\'9\' p=\'#^5e$5j$5k$5h$5i\' /><g i=\'10\' p=\'#^4X%4T%4U%5b$4Y%1T%1T%4Z%5l%5z%5A%5v%5w%5F$5G\' /><g i=\'11\' p=\'#^5C$5D\' /><g i=\'12\' p=\'#^$1f$5u%5o%5p%5m%5n%5s$5t$1f\' /><g i=\'13\' p=\'#^1g%1r$1p%j%2k%4n\' /><g i=\'14\' p=\'#^4i%4f%4g%4l%j%T%4k\' /><g i=\'15\' p=\'#^4w%4L$s%4O$4R%4S^4P^8H$4Q%4G$4A$4B$w\' /><g i=\'16\' p=\'#^4x$4E%4F%4C%4D%5c%4z%4I%4H%4j$4m\' /><g i=\'17\' p=\'#^4h^4t$4s$4v$4u\' /><g i=\'18\' p=\'#^4p$4o%4r%4q%5r%5q%5a%4W%5g%5f\' /><g i=\'19\' p=\'#^j%3b^3k\' /><g i=\'20\' p=\'#^j%2k\' /><g i=\'21\' p=\'#^3U$4e%3Y%3F%3I\' /><g i=\'22\' p=\'#^8J$cN$v%hz$cO$cM%cJ%cL%cU%cV%cT%cP$cR\' /><g i=\'23\' p=\'#^cH$cz$v%Bz$2q$2A%cA%cy%cv\' /><g i=\'24\' p=\'#^1j$1l$1s$1t^cx\' /><g i=\'25\' p=\'#^cF$cG$v%Bz$2q$2A%cE%cB%cC%cW%dc$dd$db%d9%da%dh\' /><g i=\'26\' p=\'#^di%dg$de%df%d8%d1%d2$cZ%cX$cY%d6%d7%d5%d3%d4%cu%c1%$c2\' /><g i=\'27\' p=\'#^bZ$bX%bY%c6%c7%c5^c3%c4%bW%bP\' /><g i=\'28\' p=\'#^1j$1l$1s$1t^bQ%bO%bM%bN$bU\' /><g i=\'29\' p=\'#^bV$bT$bR$bS^c8\' /><g i=\'30\' p=\'#^cn%co$cm$ck%cl%cs%ct\' /><g i=\'31\' p=\'#^cr$cp$cq^cj^cc\' /></a></d><d id=\'70\' e=\'R S cd\'><a><g i=\'0\' p=\'#^cb%c9%ca$ch%ci%cg%ce\' /><g i=\'1\' p=\'#^cf%ek%el%ej$eh%ei%ep$eq%eo\' /><g i=\'2\' p=\'#^em%en%eg$e9%ea%e8%e6%e7%ee^ef$ed\' /><g i=\'3\' p=\'#^eb^ec$er\' /><g i=\'4\' p=\'#^eJ%eK%eI%1M$v%Ew$v%eG\' /><g i=\'5\' p=\'#^eH%eO%eP%eN%eL%eM%eE$ex%ey%eu%es\' /><g i=\'6\' p=\'#^et$eC%eD^eB\' /><g i=\'7\' p=\'#^ez%eA%e5$dy%dz%dx%du^dw\' /><g i=\'8\' p=\'#^dE%dG$dD$dB%dC%dt^dm$dn$B$dl\' /><g i=\'9\' p=\'#^dj%dk$dr$ds%dq%do\' /><g i=\'10\' p=\'#^dp%dH%dY%dZ%lG$dX%dU^dW$e3\' /><g i=\'11\' p=\'#^e4%e2%e0$e1%1F$dT^dM^Gz$dN$v\' /><g i=\'12\' p=\'#^dK%dI%dJ%dR%dS%W$v%Bw$v%dQ%dO%dP\' /><g i=\'13\' p=\'#^9J%9L%9I%9G$9H$9P$9Q%9O%9M%9N$9F$9w\' /><g i=\'14\' p=\'#^9z%9v%9t%9u$9D%9E$9C$9A%9B$9R$a7$a8$v%a6$v%a4$v%xw$v%a5%ac%ad\' /><g i=\'15\' p=\'#^ab%a9%aa%a3$9V$9W%9U$9S$9T$a1%k$v%Dw$v%a2%9Z%9X%9Y\' /><g i=\'16\' p=\'#^9s%8Y%8Z%CG$8X$8V$8W%94%95\' /><g i=\'17\' p=\'#^93%91%92$8U%8N%8O%8M\' /><g i=\'18\' p=\'#^8K^8L%8S%8T%8R%8P\' /><g i=\'19\' p=\'#^8Q%96%9l%9m%9k%9i%9j%GU$v%4M$v%9q%9r%9p%wH$v%9n$v%9o%9h%9a$v%2w$v%9b%99%97%98\' /><g i=\'20\' p=\'#^9f$9g$9e\' /><g i=\'21\' p=\'#^9c\' /><g i=\'22\' p=\'#^9d%bf%bg%be%bc%bd%bk%bl%jD$v%dv$v%bj%bh%bi%bb%b4%b5\' /><g i=\'23\' p=\'#^b3%b1%b2%b9%ba\' /><g i=\'24\' p=\'#^b8%b6%b7%bm%bD\' /><g i=\'25\' p=\'#^2N%bE%bB%nD$v%ev$v%bz%qC$bA^bI\' /><g i=\'26\' p=\'#^bK%bH%bF$bG%by%bq%br%bp%bn%bo$bv\' /><g i=\'27\' p=\'#^bw%bu%bs%bt%aZ%as%$at%ar%ap%aq$ax%DB$v%1v$v%ay$aw%au%av\' /><g i=\'28\' p=\'#^ao%ah$ai^$ag$ae$af\' /><g i=\'29\' p=\'#^am^an\' /><g i=\'30\' p=\'#^al$v%aj%ak%cD$v%hv$v%az%aR%2N%aS$aQ$aO$aP$aX%aY$aW%aT$v^aV\' /><g i=\'31\' p=\'#^aN%aE$aF$aD%aA\' /><g i=\'32\' p=\'#^aC\' /></a></d><d id=\'80\' e=\'aK\'><a><g i=\'0\' p=\'#^aM$aI$aG%aH%qZ$G3$G4%G2%G0\' /><g i=\'1\' p=\'#^G1%G8^G9%G7%G5%G6$FT%qO$v%2u$v\' /><g i=\'2\' p=\'#^1q$v%iK$v%1b$1a%6E$v%By$v%V%U%Y$X\' /><g i=\'3\' p=\'#^FU%FS%FQ%FR%FY\' /><g i=\'4\' p=\'#^FZ%FX$FV%FW%Ga^$Go$Gp\' /><g i=\'5\' p=\'#^Gn%Gl$Gm%6E$v%By$v%V%U%Gt$Gu\' /><g i=\'6\' p=\'#^Gs%Gq%Gr$v%k$v%K%Ge^Gf%1z%Gd%Gb\' /><g i=\'7\' p=\'%^6E$O$Gc^Gj\' /><g i=\'8\' p=\'#^fP$v%KJ$v%Gk$Gi$Gg%Gh%FP^Fj%Fk\' /><g i=\'9\' p=\'%^Fi$Fg$Fh\' /><g i=\'10\' p=\'#^Fo%Fp%1S%2b%Fn%Fl%Fm%F9%Fa%F8%F6%F7$Fe%Ff\' /><g i=\'11\' p=\'#^Fd%lP$v%2T$v%Fb%5E$v%Ay$v%Fc%Fq%FH%FI$v%4V$v%FG\' /><g i=\'12\' p=\'#^FC$FD$FN^FO\' /><g i=\'13\' p=\'#^FM$FK%FL%Fu%V%U%Fv$Ft^Fr%Fs\' /><g i=\'14\' p=\'#^FA^FB\' /><g i=\'15\' p=\'#^Fz%Fx%Fy%Hv%Hw\' /><g i=\'16\' p=\'%(Hu$Hs$Ht$HC$v$HE\' /><g i=\'17\' p=\'#^1q$v%iK$v%1b$1a%6E$v%By$v%1G%1H%Y$X\' /><g i=\'18\' p=\'%^HA\' /><g i=\'19\' p=\'#^Hx%Hy%Hk$Hl%Hj%Hh\' /><g i=\'20\' p=\'#^GP$v%9K$v%Hi$p%Hq%Hr%Ho$q%Hm%Hn\' /><g i=\'21\' p=\'#^HF%HT%HU%HS%HQ%HR%wE$v%$y$v%$HY%1S%2b%$HZ%$HX$HV\' /><g i=\'22\' p=\'#^HW%HJ%HK%HI%HG%HH^HO%HP$HN\' /><g i=\'23\' p=\'#^HL%HM%Hg%GM$GN%GL%GJ^IH$v%xB$v%GK%GS\' /><g i=\'24\' p=\'%^GT$GR$GO\' /><g i=\'25\' p=\'%^6E$O$GQ\' /><g i=\'26\' p=\'%^kP$u$GA\' /><g i=\'27\' p=\'%^aL$GB$Gy\' /><g i=\'28\' p=\'#^Gv$Gx$v%k$v%K%GF$GG^GE$GC%1z%GD%GV\' /><g i=\'29\' p=\'%^JW$H9$Ha$u$H8\' /><g i=\'30\' p=\'#^H6$H7%1J$v%By$v%1G%1H%He$Hf^Hd%Hb\' /><g i=\'31\' p=\'%^wQ$Hc$GZ$1I$H0\' /><g i=\'32\' p=\'#^$GY%GW%GX%H4%H5%H3%$H1\' /><g i=\'33\' p=\'%^gT$H2$Db$u$Dc\' /><g i=\'34\' p=\'#^Da%D8%D9%Dg^Dh$v%BN$v%Df%Dd%KE$v%k$v%K%De\' /><g i=\'35\' p=\'%^vE$1W$1W$D1$p\' /><g i=\'36\' p=\'#^D2$D0$CY$v%k$v%K%CZ$D6%D7^D5%D3%D4%Di$Dx^Dy$Dv%Dt%Du%DD\' /><g i=\'37\' p=\'%^hP$u$DE\' /><g i=\'38\' p=\'%^DC$Dz$DA$O$Dm\' /><g i=\'39\' p=\'\' /><g i=\'40\' p=\'%^Dn\' /><g i=\'41\' p=\'%^Dl$Dj$Dk$Dr$Ds^Dq\' /><g i=\'42\' p=\'#^Do%Dp%CX%Cu%Cv%Ct%Cr^Cs%Cz%CA%Cy\' /><g i=\'43\' p=\'%^Cw\' /><g i=\'44\' p=\'%^yT$Cx$Ck$u$Cl\' /><g i=\'45\' p=\'#^Cj%Ch%Ci%Cp$Cq\' /><g i=\'46\' p=\'#^Co%Cm%Cn$CB%CQ%CR\' /></a></d><d id=\'90\' e=\'CP 1Z\'><a><g i=\'0\' p=\'%^2a\' /><g i=\'1\' p=\'%^CN^CO^CV^CW$CU\' /><g i=\'2\' p=\'%^2a\' /></a></d><d id=\'a0\' e=\'CS\'><a><g i=\'0\' p=\'%^CT\' /><g i=\'1\' p=\'#^CF\' /><g i=\'2\' p=\'#^CH%CE$CC$CD%CL\' /><g i=\'3\' p=\'#^CM%CK%CI%CJ%ED%EE%EC%EA%EB%EI%EJ%EH%EF\' /><g i=\'4\' p=\'%^EG^4y$Es$v\' /><g i=\'5\' p=\'#^2y$v%Et%2P%Er$Ep%Eq$v%gR$v%Ey$Ez%qK$v%GH$v%Ex$Eu%Ev$v\' /><g i=\'6\' p=\'#^GI$v%EK$EZ$F0$EY%$EW%EX%F4$F5$F3$1m$F1%F2%EP%7L$v\' /><g i=\'7\' p=\'%^$x$v$EQ$v\' /><g i=\'8\' p=\'#^DI$EO%EL$EN$EU%EV$v%aJ$ET$t^ER\' /><g i=\'9\' p=\'#^3y$v%2s%ES%Eo%dL$v%tI$v%DW$DX%2C$v\' /><g i=\'10\' p=\'#^3y$v%DV%DT%DU%fL$v%vI$v%E1%2C$v\' /><g i=\'11\' p=\'#^E2%E0%DY^DZ%DM\' /><g i=\'12\' p=\'#^1y$v%DN%2P%DL$DH%DK%DR$v\' /><g i=\'13\' p=\'#^DS^DQ$DO\' /><g i=\'14\' p=\'#^DP%2s%E3%Eh%Ei^Eg\' /><g i=\'15\' p=\'#^Ee%Ef$Em%En$El\' /><g i=\'16\' p=\'#^zI$v%Ej%Ek%E7%6L$v^E8$E6\' /><g i=\'17\' p=\'#^xC$v%E4%E5%Ec%Ed%Eb%6F$v\' /><g i=\'18\' p=\'#^hy$v%E9%Ea$LK$Lk$v^LB%LD%Lq^LR%LF%KA\' /><g i=\'19\' p=\'%^ny$KQ$KR$P$Kq$Kn$v\' /><g i=\'20\' p=\'%^Dw$Ky#Kt$v\' /><g i=\'21\' p=\'#^Ku%Kv$v$D$L6$L7$Lg$Lc$KV%KX%L0%KZ^KY\' /><g i=\'22\' p=\'#^BA$v%2y$v%KU%KW%Ld^Lb$Lf\' /><g i=\'23\' p=\'%^3y$L5$La$L9$v\' /><g i=\'24\' p=\'%^L8\' /><g i=\'25\' p=\'#^Kx%KL$v%2r$KO$KN$KM%KF\' /></a></d><d id=\'b0\' e=\'R S KC\'><a><g i=\'0\' p=\'#^KK$KH%Lr%Li\' /><g i=\'1\' p=\'#^Ll^Lx$LA\' /><g i=\'2\' p=\'#^Lu%Lw%Ls%Lz^Lp^Ln^LO$LQ^LN\' /><g i=\'3\' p=\'#^2W%LE%LL%IL%IN%IJ%IK%IQ%IO%II%IA%IC%Iy%Iz%IF%IG%ID%J4%J5%J3\' /><g i=\'4\' p=\'%^J8\' /><g i=\'5\' p=\'#^J9%J7%J1%nF$v%xw$v%2F%IV%IS$IT%2v%2x%IZ$J0^IW\' /><g i=\'6\' p=\'#^IY%Ib%Ic%I9%Ia^If$s%Ig$s\' /><g i=\'7\' p=\'#^Id^Ie%I2%I3$v%7x$v%I0%I6$I7%I5%It\' /><g i=\'8\' p=\'#^Iq$Iw%Iu%uL$v%yE$v%1e%Ik%Ih%Ii%lD$v%pw$v%Io%Il%K0$JY%JZ%K4%K3\' /><g i=\'9\' p=\'#^JO%JU%JR%Ki%Kf%Kg$Kj%Ke$K8%K9%K6%Kc$Kd\' /><g i=\'10\' p=\'#^zw$v%2g%Ka%Kb%2m%2G%Jn$Jk$Jl$v^Jq\' /><g i=\'11\' p=\'#^Jo%Jj$Jd%Je$Jb^Jf^zA$Jg$JD$v\' /><g i=\'12\' p=\'#^JE$JK^JI$JC\' /><g i=\'13\' p=\'#^$Ju%$Js%Jz$JA%Jx%Jy%Jt%Jv\' /><g i=\'14\' p=\'#^JJ%JL$JG^JF$Ji\' /><g i=\'15\' p=\'#^Jh%Jc%Jp%Jr$Jm%K7\' /><g i=\'16\' p=\'%^Kk\' /><g i=\'17\' p=\'#^$Km$Kl^Kh^JQ\' /><g i=\'18\' p=\'#^JS\' /><g i=\'19\' p=\'#^JN%JM^JP%JX\' /><g i=\'20\' p=\'#^K2%K5%wE$b%K1%Ja%Im$In%Ij%Ip%Iv^Ix%Ir$Is\' /><g i=\'21\' p=\'#^I4%I1%I8%qL$v%yE$v%1e%IU%J6$J2%IE%lD$v%pw$v%IP$IR%LM%cw$b%LP\' /><g i=\'22\' p=\'#^Lj%Lt%Lv%LC$v%cw$v%LJ%Lh%KP%Kz%cS$v%2K$v%Kr^Kp%Kw%Le\' /><g i=\'23\' p=\'#^KS%L2%L3%L1%KT%L4%Ko%Ks%KG%LH%LG%Lo\' /><g i=\'24\' p=\'#^Lm%Cg%uD%uE%uC%uA%uB\' /><g i=\'25\' p=\'#^uI%uJ%uH%uF%uG$us%ut%ur%up%uq%$uy%fL$v%FE$v%uz%ux%uu%5B$v%ww$v%uv%uY%uZ\' /><g i=\'26\' p=\'#^uX%uV$uW$v3\' /><g i=\'27\' p=\'#^v4%v2$v0%3E$v%bx$v%v1%uO%2r$b%2l\' /><g i=\'28\' p=\'#^uP$uN\' /><g i=\'29\' p=\'#^uK%uM%uT%uU%2J$v%1A$v%uS%uQ\' /><g i=\'30\' p=\'#^uR%tY^tZ\' /><g i=\'31\' p=\'%^tX$tV$tW^u3\' /><g i=\'32\' p=\'#^u4%u2%u0%u1%tO%tP%tN%tK%tL%tT%tU$v%4J$v%tS%tQ%tR%ui%uj%2d%oF$v%yw$v%uh%uf%ug$un%uo%um%uk%ul%u8\' /><g i=\'33\' p=\'#^u9%u7%u5%u6$ud\' /><g i=\'34\' p=\'#^7R$v%BL$v%uc%ua%ub%pF$v%zw$v%2g%v5%w2$w4%2m%2G%w1%vZ^w0\' /><g i=\'35\' p=\'#^w8%2S$v%Gw$v%w9%w7%w5\' /><g i=\'36\' p=\'#^w6%vR%vT%wD$v%lw$v%vQ%vO%vP%vX\' /><g i=\'37\' p=\'#^vY%vW%vU%vV%wn%wo$wm%wk%wl%ws%wt%AM$v%Ew$v%1V%wr%wp%1Q%2c%wq%wd%we\' /><g i=\'38\' p=\'#^wc%wa%wb%FF$v%ix$v%wi%wj%wh%wf%wg%vj%vk$vi$vg$g%vh%vo%vp\' /><g i=\'39\' p=\'#^vn%vl%EM$v%Ew$v%1V%vm%v9%1Q%2c%$va%$v8%v6%v7\' /><g i=\'40\' p=\'#^ve%vf%vd%vb%vc%vG%vH$v%aB$v%vF%vB%vC%vM%vN%vL\' /><g i=\'41\' p=\'#^vJ%vK%aU$v%gN$v%vt%vu%vs%vq%vr%vz%vA$v%vx$v%vv%vw%tJ%pD$v%uw$v%rV%rW$rU%rS%rT%s0\' /><g i=\'42\' p=\'#^s1$v%rZ%rX$rY%rK%KD$v%ww$v%1U%rL%rJ%1h%rH%rI%rP%rR%rO%rM%rN%sf%7X$v%jO$v%sg%se%sc%hJ$v\' /><g i=\'43\' p=\'#^sd%sk%sl%sj%sh%si%s5%s6%2d%oF$v%ww$v%1U%s4%s2%s3%1h%sa%sb%s9\' /><g i=\'44\' p=\'#^s7%s8$rd%re%rc%ra%rb$ri$rj%rh%rf%rg%r3%r4%r2\' /><g i=\'45\' p=\'#^r0%r1%r8%r9%r7%r5%r6%rx$rz%rw%ru%rv%rF%rG%rE%rA%rD%rn%ro%rm%rk$rl%rs%rt%rr\' /><g i=\'46\' p=\'#^rp$rq^sm$tg\' /><g i=\'47\' p=\'#^th%tf%td%te$tl%tm%tk%ti%tj%t6%t7^t5%t3\' /><g i=\'48\' p=\'#^t4%tb$v%Dw$v%tc%ta%t8%t9%tA%tC%tz%tx%ty\' /><g i=\'49\' p=\'#^tG%tH%tF%tD%tE%tq%tr%tp%tn$to\' /><g i=\'50\' p=\'#^tv$tw$tu$ts$tt$sB^sC\' /><g i=\'51\' p=\'#^sA$sx$sz$sG$sH$sF^sD%sE$sq$sr\' /><g i=\'52\' p=\'#^2l%sp%sn%so%sv%sw%su%ss%2i$v%st$v%sW$sX$sV$sT%sU%t1%nD$v%gw$v%t2%t0%gw$b%sY\' /><g i=\'53\' p=\'#^sZ$sL$v%xw$v%2F%sN%sK%2v%2x%sI$sJ^sR^sS$l\' /><g i=\'54\' p=\'#^sQ%DF$v%Z$v%sO%sP%Al%Am%1d%Ak%Ai%Aj%Aq\' /><g i=\'55\' p=\'#^Ar%Ap%An%Ao%Ab%Ac%Aa%A8%A9%Ag%Ah%$Af%$Ad$Ae%AG%AH$v%Jw$v%AF%AD%AE\' /><g i=\'56\' p=\'#^AN%AO%AK$AI%AJ%Av%Aw$Au$As$At$AB\' /><g i=\'57\' p=\'#^2W%AC%AA%Ax$Az$zE$zF%zD%zz%zB%zK%zL%zJ$zG%zH%zr\' /><g i=\'58\' p=\'#^zs%zq%zo$b%zp%zx^zy%zv\' /><g i=\'59\' p=\'#^zt%zu%A1%A2%A0%zY%zZ%AL$v%A6$v%A7%A5%A3%A4$zQ%zR%zP%zM%zO%$zW%zX\' /><g i=\'60\' p=\'#^zV%zS%zU%AP%BP%BQ%BO%BJ$BK%BU%BV$BT%BR\' /></a></d><d id=\'c0\' e=\'BS BB\'><a><g i=\'0\' p=\'%^BC$Bx\' /></a></d><d id=\'d0\' e=\'R S Bu\'><a><g i=\'0\' p=\'#^Bv%BG%BI%7D$v%ew$v%BF%BD%BE%C9%cS$v%cI$v%Ca%C8^C6%C7%Ce\' /><g i=\'1\' p=\'#^Cf%Cd$Cb%Cc%sM$v%dF$v%BZ%C0$BY%BW%iE$v%3x$v%1R%BX$C4%C5\' /><g i=\'2\' p=\'#^C3%C1%C2%B3%B4%B2$B0%B1%B8%B9%B7\' /><g i=\'3\' p=\'#^B5^B6%AT%lE$v%Ew$v%AU%AS%AQ\' /><g i=\'4\' p=\'#^AR%AY%AZ^AX%AV\' /><g i=\'5\' p=\'#^AW$Bn^Bo\' /><g i=\'6\' p=\'#^Bm%Bk%Bl%Bs%Bt%Br%Bp%Bq%Bd^zC$Be\' /><g i=\'7\' p=\'#^Bc%Ba%mE$v%Fw$v%Bb%Bi$Bj%Bh\' /><g i=\'8\' p=\'#^Bf%Bg$zn$xr$xs%xq$xo%xp^xx%xz\' /><g i=\'9\' p=\'#^xv%xt%xu%xh%xi%xg$xe\' /><g i=\'10\' p=\'#^xf%xm\' /><g i=\'11\' p=\'#^xn%xl$h%fQ$xj%xk\' /><g i=\'12\' p=\'#^xT%xU%xS%$xP$xQ$xY%xZ$v%8x$v%xX%xV%xW\' /><g i=\'13\' p=\'#^xG%xI%xE%xA%xD%xN%xO$v%$A$v%$xM%xJ$xL%wM%wN%wL%wJ\' /><g i=\'14\' p=\'#^wK%wS%wT%tM$v%eF$v%wR%wO%wP%iE$v%3x$v%1R%wy$wz%wx\' /><g i=\'15\' p=\'#^wu%wv$wG%wI%1i%wF%wA%wC$x7%x8%1u%x6$l%x4\' /><g i=\'16\' p=\'#^x5%xc%jH$v%Z$v%xd%xb%1d%x9^xa%wX\' /><g i=\'17\' p=\'#^wY%wW%wU%1i%wV%x2%x3%x1%1u%wZ%x0\' /><g i=\'18\' p=\'#^pw$v%y0%yW%yX%yV%yS%yU$z1$v^z2%z0\' /><g i=\'19\' p=\'#^yY%yZ%mM$v%yG$v%yL%yM%yK%yI%yJ$yQ%yR$yP%$yN\' /><g i=\'20\' p=\'#^yO%zg%zh%zf%zd$ze$zl$zm^zk$zi^zj\' /><g i=\'21\' p=\'#^z6%z7%z5%z3%z4%zb%zc%za$v%7O$v%z8%z9$ye%yf%6J$v%KI$v%yd%yb%HD$v%Bw$v%yc%yj$yk%yi%yg%yh%y4\' /><g i=\'22\' p=\'#^y5%y3$y1%y2%dV$v%y9$v%ya%y8$y6$y7%yz%yA$v%xF$v%yy%yv$yx%yF%wE$v%9x$v%yH%yD%yB\' /><g i=\'23\' p=\'#^yC%yo%yp%yn%yl%ym%yt%yu%ys%yq%yr%ue\' /></a></d></2Q>");',62,2968,'||||||||||glyphs|||font|name|v2z||||RACvRAKvNAQvJAVvAAZvrA1wbA3wYz5wAz5wcz5wYy3wJy1wzyZvqyVvnyQvkyKvkyCv|Vy|||||||Qy|||vVy||||||||XM||||IBYe||QyYe|2zh9|Vyh9||9yVf|3CUb|vBy||rAtvpADvhALv9ASvWzXvIz0wjz2wXy5woy5wQx5wtx2w6x0wUwXvHwSvDwLvAwDvCwtv|Times|New|kyThkyLhmyGhpyAhyywhHyrhUyqh6zphtzphOzph0AqheArhmAwhuAAhxAGhBALhBATh|6ESe|BySe|Ty|egIoeVJoeHMoefO0gPPDhPPRk|6ELgzFCfVG|Nw|||||||||||Ejj6ERj|iKuniKsmbKql4KokPJVjwJljWI5jlIQihHQiyGQiMF4j|vXy|Nwib|yEsv|Knd|9KCv9KKv5KQv1KVvUJZvLJ1wvJ3wgJ5wUI5wwI5wgI3w1I1wUHZvLHVvHHQvEHKvEHCv|wwib|SDKh|3CNj3Cgk_BCkWBXkJB9lxBmldBslWAxlrAxlZzxlFzslmzmlaz9l_yXkWyCkSygkSyNjSygjWyWi_yAiaznimz9iFz4iZz|jB3g|hrA|tjF|IBf8|Qyf8|FGjsFojJEojMDojPC3kTBJkRA0m|PP|EHAnEHpmsHHlgHZkVGskzGXj|hWA|hdB4ixB9iJBniWBAi_BWi3Cgj3CNj|kLKh||EMYe|XJYe||MEwd||JPEkJPdgJNQdKLqbiIqbREqbSCQdUAdgUAEkUA6pVCurWEStiIStHLStINurJP6pJPEk|gIF|DApbEAgbLA8bSA0b5BXalBRaJBPa5CMaFCMadDMaADPaXDRa8EXalE0bpE8btEgbrEpb|vy3g||Byf8|6Ef8|vow|TD|Byba||Zy|6KCv6KKv2KQv||grE|EwSb|3xtvYxnvlyTuCyyuCyVs|FwAi|fBoe|wwrv|Ewrv|vOy|dw3g|dJC|Charset2|||||||||||EydpEybgGHbgGHdp|FwSe|Ewib|oFrv|zCBi|DCBiDD|zwrv|jA3g|PL|3D3g|kyebky6bny0bqyWazySaJyOaYyNaczLaAzLaYzLabANarAOaAASaJAWaNA0bRA6bRAeb|6Bia|zwSb|vSy|XMLSchema|2001|vfz|Yw|3yNf|K4r|ZI|xwSb||xwib|||vXyMvDywvDyWu|MDn|PA|Txri|jy3g|xwrv|zwib||http|PH||xmlns|org|RAib|www|vANf|bwFonts|IBRg1DKftE6fVFuepHueaKueDL8g4NOh4NXk|TI|QJ|vhx|tzF|aw0i|VC|cKimcK6l3K5kWJ3jzJuiaJRhsIxhLHdhBGdhqFdh8EOhTCniIBgj|tRE|||||||||||texItfxwthxjtkxbtnx3tsx0tyxZsFxZsQxZs9yatuyntYyDtrzSt5A4uLAhuCBhufChuMC8uhD|kyThkyMhnyGhqyAhzywhJyshYyrhczphAzphYzphbArhrAshAAwhJAAhNAGhRAMhRATh|uiJ5vcJbv7JgvIIsviIEvEHQv_G|D8usE|tFDKt2EttfE3ttEEstE4stEvr9E6rSDIqnDpqUC5qhCSpGBDp0BmpmA5pKzMo7zroEyZn9yvnSxRmzxbmzxglzxtkTxKjby_iPyqirzShnAxhjBchzCch6DchFDihdEnhFEwh5FFhpFPhJFZhTF5i2Gdi5Gji9GoiaGwicGDidGOifGYifGbjfGtjdGFjcGRj8GZj5G5k0G9kXFckRFckIFckrF1kbFSjMEGjmEujODkjfD9jxC9jUB9joBijVArjBAIjhAZj7AlkZzIkZz8lZzKlgA8mAAxm3BRmyB8naConOCEnsDVn6E9oKEuonFOoSFgplGJpEGmqYG|AHibAHbbDH5bGH_aQHXa_HTadIRasIPaQIPacJParJRaHJTaQJXaZJ_a1K5b6Kbb6Kib|AHYlxGHkAF1kEEnjBDnjECnjZBQjiBhkTA1lsANlgAKm4AGn4AEo4AHpeAGqoAFrNArsbBctRBGtvC8uuD8u|v7G8wgFiwhEiwBCiwjBQv2AlvazquiyutSx4sqxGqqxPoqx2nTxElkydkbzej3AfihBKhvCch0EchDFchMGJhVHeiEI6jnJ_jJJal3Kmm3KIn|BATj9B2jFBxi9C0iBCJh1DqhtDjhVDchlEchyEchOEdh2FehkFihCFmhQFrh2Gwh8GBheGGhgGKhiGOhjGVhlG0ilGdimGqimGNi|3K9o3KLoLJ0psJgp4Jgp|7Bed7B7eNAsesAMeyzMeFyMekyse0y8e0ygd0yncly3cGyLbAzLbtALbOA3c7Bmc7Bed|tWEStpFytVFdtrGJsZGcsAHsr|mGNimG6jlGljkGAjhGIjeGQj9GVj5GZjZFZjRFZjGFVjvFQjgFMj2FHjMEEjvEAjbEAjODAjqDKj3DTjFCekfCAkPB9lnBKlRAAm|1Agp1ApqfAkruAes0BUszBytqCVthDfuwEfuvFfugG5u1HWtBHKt9IxtwIntTIdt3JdtaJdtfJgtlJjtoJqtrJxtsJJtuJVtuJbuuJoutJxusJGuqJOupJVulJ|vLCiwzBiwQAiw9Aawvz3wZyUvsyIv4ywvJxkvyxbvnx1vixLuextuex|YGTrYGXszGMtaGAusF8vKEIvKD|xHqnzHqlDGikIFajTDajXCajeCxjxBTj2BskAA1ljAPl2AAm1Aqn|SHOtNG_uCFEvrEiw2DiwxBiwtAIvpz6vKy6u4y6tMxMrtxpqtxWotx8nRxJldyikZyijJzhiQALhXBchoDchBEchBFKhBGfiAHgj|dJsqdJRrIIXsbI0uhHNunGxv8FWvWDiwvCiwwBiwFA7wPzYv8zJvuytv1ydvBxYupxNuexBu9xju4x0u4xyt4xct5x_s7xMsbxDsfxuslxrsrxoszxosMxos9yFsyyVs9zctMzvtDANtuB2uDC2utD2uaEPtUEAtoFatVFLsbG8stGxrtGLqtGVp4GjpIFJo4FgosEPnEDsnRC4n|BHmaBimnAQlAzllYyIkky3kXxcjzxlizx8hzxVf|AppVA8qVAOqVAjr_ALr4BasgBtssBLsLBWs2C5tuC5t9D5tSDHszEhsaFBrNFUqfGZpJG1pXG_n|Calibri|vdI2w0I5wBH5wcH5wZG2wKG|||vDGVvwGPvwGDv|xXesyYdfzid3AEc9BjcgCZbyDZbcEZbSE4cxFbc7GocJGAcaHPcDH2dMHcdWHldZHqd0Ivd2IEd4IMd5IYd6I7e6Iqe6IIe4IWe3I7f0IhfZHqfTHvfOHzfHHzfwHzf9HlfOG7fhGSeMFBe2FnelE9etD9eEC9e1CneqBBe0BZeDAkfqAQfeAkgeAUgeAJhCAji_AViCBnjfCQj3DckTDAkIEZkyFmlmGQlaHimOHXmrIznQIqodJhpdJsq|HIDvHIPvzIVvrI||mHWlPG4l9GGkwFfkFEfk0EfkuDzkZCSkyCnl7CTlPBymvBdniBYn5BGo||JyMv|t2GAtNF4ugFAuLE3v5EtvrDSvGC5wWBlwaBlw|wIAVwyAQwoAQw7AQw1AQwPzRwCzUwlzYw4z1xOy6xwydxiylx4ytxXxCxOxOxOx_xOxfyWxwy2yYycyozmy2AuyIADyGBDysCDy3DvyHDny8E5yCEQxUEoxaFZwiFlwuFmvGFHuTF|JyPtJyotOy9tUyVs3zNsfzFsxzDsPzAscAAsAAAsSADs8BFsjBNsuBVszB9tFBotFBPt|EIShHIxh6JphxJghsKghWKghdLihxLkhILphTLthXLBh|LIhZLSh|zlwbzYvoyyvUxRuox8uaxctYwfsYw9rYw9q7x0pjxTnIxLm5yClHyAkhzyj6ALiXAXh0Cth5D||gGGxhFH2ioI2j|OATpOA4rZAPr8BxsvB2tSBytpCRtYC7uHD7uEE7uAFstwGMsAHtr|AHThAHLhDHGhGHAhQHwh_HrhdIqhsIphRIphcJphrJqhHJrhQJwhZJAh1KGh6KLh6KTh|PHOtEG5vuFIvlEiwaDiwOBiwRARvVznvkzBuMyOtwyLsgyIrgycq|gyThgyLhjyGhmyAhwywhGyrhVyqh9zphxzphUzph7AqhnArhwAwhGAAhKAGhOALhOATh|JWvSJ_vKJ1wwJ3wjJ5w|I5wHI5wtI3wfI1w6I_v_HWvWHQvSHKvSHCv|FBPtFBhuCBHuzB4vsBrvlBNvaB7w|BAHjLBoiVCOh3EcheFchCGchxHGhtI7i2JViEJHjUJKk9KMl9Ken|JVvSJZvJJ1wvJ3whJ5wYI5wCI5woI3waI1w1IZvVHVvSHQvPHKvPHCv|bGyn|Ey_zAy5AtyaAnyfAdyjA4ynAUxoAIxqApxqA9xqAZwoAOwnAJwjAFwgAEwaAEw4AHwYz|wGfuCFdvvEMvpDiw9Ciw4BiwcA|||||||||||vkzJvIybv4yFuKxTtpx5tpx6spxXqTx5qlyepdzGo6A6ooBQnHCynhEyn|bGmp|1Emp_CmpdCxpsBHpYA2qsAoqdATq_zmr_z_r_z2tFAHtlBkuzCkuyDkuoEQtfFjtbGgs|bGtmbGHl0G4lRFtktF3k5FFjvEsjVDfj1Dfj6CfjmBtjDAHj3AYjvzdk7zskLyGkAyGksyGkmyCkgyykbyqk7yhk5y6k4yWj4yHj4yij7y4jaySinyGiByti5zciBzWhfAIhVAuhHBlhtCchgDchKEchMFxhPGShsHwi5I9joI7kHI4lHInm|AtwKARw|aQgnaQpm0QHlSPZkwPskbPXjFOGj8OojrNojAMojHL3kPKJkMJ0m|MJCvMJKvIJQvEJVvuJZvlJ1w5J3wSI5wvI5w8I5wUH3wEH1wuHZvlHVviHQvfHKvfHCv|6LBo6LhqFKHrdK5tlJ7utI8v8HJvQFiw4EiwoCiw7BOvTzhv1zkubymtNx_rnxCqnxTonxbnOxNleynk6zmj_zkiiBMhCCchnEch3GchjHIhAIciqJajgK7kHKvl6LTm6LBo|ISCvISKvESQvASVvrSZviS1w2S3wPR5wrR5w3R5wPQ3wAQ1wqQZvhQVvdQQvaQKvaQCv|sBersBFsSBothC6unD6uJD6u_D2ugEZtuEUtIEPtRELt|BAHjLBoiRCOhXDch2FchVFchAGphfHBhMHYhiIjiFIPi1JijgJVjYJ9jzKEibL7iMLOhlMthTMlhqNchZNchiPchcQGh6R7iFRVidSHjsSKkISMlISXm|fHgnfHpm4HHlVGZkzGskeGXjJFGjdFojwEojEDojLC3kTBJkRA0m|EGt7FGtcFGtgFJtlFLtnFStqFZtsF9uuFkuuFCu|RAsjWBji0DMh7EcheFchCGchxHGhtI7i2JViEJHjUJKk9KMl9Kfn|CKcBCWccC5dYBudJBTdCBvewB6fwB_f|RFecRFxcPFIcNFTcKF_cIF5dEF8dAFaduFadnFaddF6d3F1dQEYcCESciEOc_DKczDKc|AEuhIEuhNExhTEAhXEJh0FRh2F2i5Fei5Fxi5F4jYEkjPEAjAEAj|wBuh|AQkuAyleAym_zxn_zIo_zQpbAQqoAPrTAzsmBitaCKt|vIMovIFnhIGm4IGlBHWk7HakiGLjuFjjgEjj9DjjlCIjxB5k|HXrfIYqvIYpvIMo|CaudEaujFau7GNtYGnttHFs|PJviPJ1jFJhjwJwjhJwj|uFCuuF2vqFjvmFzveFHv6FPvSEWvDE1wjE5w||sBuh|whzjxhzDxhzCyhA7zhBEz5DEzeEEz|EpzNFbzfGQyJGtyWG_x8Hwx8H|0xAjNwAjEwkjww4jwwxiwweiyw2iAwRhEwJhIwAhOwxhVwuh1xuh|Xyuh|DawEDdwiDgwXCgwTBgw6B_vlAHvSz7vnzyu9zGtXyOsXyBr|XyAj|UA0vpAov5AKvNz4wBzowpzIwlz|sBAj|ZEuh5FuhbFxhhFAhlFJhqFRhsF2iuFeiuFxiuF4jlFkjcFAjZEAj|||jHwjRH3k3IKkhIolhI6mhIinUHdowH7pOGMp5Gpq6FLq8E4rXC4r6C4rmBSqCADqbAiqWzzqLzWqAzgrAzJrAzgs3ADszAZsoB|||ZE8t_FatRGqtIHGtkI8uYICuiJivFJZvFJSwFJPxfJFySIwz1I9AdHPAYFbBHEzBZCzBjBzB8AgBZy_AdyvAtx0A8xkzPwFyPwSxPwmxWwUw2xqwix|TF7mTFJk5FXjkE9jVC9jaC9jDBpj5BEjKA3knAukcA2l1ACl1Adm1AAnOAmozB8pYC8pID8pfEVoOEFo9FeowFPnHFgnTFJmTF7m|w8H7wpGEvHF9vsE7v|vyxzvWxaviyNuNypu2y0uHxrtkxSskxbskxgrIxxq5yOpFydpbyFoVxYnExenExemEx3l1y8kqycj7zziQzVhOAAhNBehYCehADeh7EihGEmh8Fuh|hJuhyJuhGJKhPJ_hPJvi|tRoe|rRoe||2xAjOwAjGwkjzw4jzwxizweiAw2iCwRhGwJhKwAhQwxhWwuh2xuh|5UBv5UJv0UPvYTVvOTZvET0woT2w9T5wLS5wpS5w8S2wUR0wKRZvBRVvxRPvtRJvtRBv|vXJ2wJJ3wvJ5wbJ5wTI5wEI3wpI1wfI_v6IWv0IRvXHMvVHGv|fBBvfBJvaBPv6BVvYAZvOA0wyA2wiA5wVz5wxz5whz2w1z0wTyZvKyVvGyPvDyJvDyBv|||||||||||_yAj|tKGvqKNvlKSvgKXv5K|XydeXy6e_y0e1zWdazSdkzNdzzMdPzKdbAKdzAKdOAMd2BNdbBSdkBWdoB0esB6esBde|qYGTr|OLdtOLttNLFtMLQtJLZtHL6uDLduzLkupLuufLDuMKXuhKfvyJyvQIQvUH1wYGfwRFfwWDfwnCCvQAYuKzItFyss3yDquxNouxomuxWj6y|_y3g_yDefzBdwzzc3AWbCAgbrBYagCEaoDEaXDEarEKaXEQacFYauF3bAF9bGFfbKFobOFxbPFLbRFYbRFec|_yuh|qPBZrACXsHDrtOEXtbGXtmHXteIEt7JltKJ|smKEsLKms9L3soL3svL3sAL6sFL8sILhsLLpsMLEsOLSsOLdt|hKy4gTzLe1BpdDCJcdE0c8G0c|G0cPHacDIkciJAc_JPcwK8d3LsdgLGdtLTdxL_dBL4eDLeeGLneHLAeJLMeJL1fJLlfHLzfFLMfBLWfxL3grL8gmLcgeLcg0LcgDKVffKBfEJff2JUeaIBejHie6GieOEieIDQeDClfSBng5BohGATigAlkgAemgA6oFAzp3B|DyrdDyOcYyxcizfcJzfc|iCue|KwueCwuevwqepwmelweehw5efwUddwGddwnddw4dfwSchwEclwvcpwmcvwjcCwfcKwfc|WEue|WEBvWEJvSEPvOEVvEEZvuE0weE2w_D5wCD5weD5wZC2wJC0wzCZvpCVvlCPviCJviCBv|wBCvwBKvsBQvoBVveBZv5B1wRA3wCA5wfA5wTz5wDz3woz1wezZv5zVv1zQv_yKv_yCv|wBAj|tKfcBKfcHKjcOKmcSKvcXKEcZKSc|K4d|KGdZKUdXK5eSKeeOKmeHKqeBKuetKue|mJ8s|ePTdpPrdCP7dPPOc2QCchQpcAQkcTQfcgRfc|||kBfcQBfcbClczCqcRCDc7DQcjD8dvDrdEDRd|hJ8s||zBkuzBqvcBNvSA8wVz8w_y8wEyNviyqviynuiyhtEyXs|yAsYzAsTAAsdBXszBhtzBku||YSfcbTfcoTjcCTncLTxcVTGc|TUc5U6d5Urd|HdsqIwrRIPq9J_ptJ9pFJgoRJnnRJtm|3MtqJL3stLytdL1v5L|t5GGtTGltvHJs|mLARnBAHoBArpBADqVAurdBlsKBVsfCttXCKtDD|tnE|VKHi|Mz8|hrBPgLCfg3EHfLFHflHHfMIqgbK9hRKHi|vrIvvAIOuJI5uTIzt|PIzt9IPuWGBvHFnwlDnwVBnwPAQvJzhvZynudyttRxhstx5rtxNptxpncymlXyjjfA|F3iZE3ieEqivDNiTCpjlCXjWBFkvBnlcBbmVA|7Bjp1BNpZAfqVAJqVA5rVAPr9BmspBVsOBgtbCDtICPtdD|tND|1D3g|JIttVHNuxGAv9FnwhDnwLAnwmz3vZxLtZxprZxjqfyVo|5A3g|fO3g|RJtmRJtkLIgjFH3i|jL3g|||tTE|tKFCtBGdttHjsbIBrNIqqnJfpJJFn|XBba|rHbaBIbaQJta3LLa3Mpb3N3cJN9dnOfenOTf|dChn|xExkNFxkYGmk7Ibk1JKjXJhjvKti3LFh3Llg|nOTfnOvhNNSibNdk2MclVKbmdJKmxHhnlFhn|hJ7kJK7kiLGjTLdjTLdi|VLrr|9H7k|TLdiTLtghJtg|9Htg|RCxk|fy3g|9DNs|jvhAzvrAWvvAhwzABwzANxzAOyJzPzTyPATw|XPz8|vCVyXBVzpBGATArBfAXBDzrCSyHC5yXC1xXCvwXCYvUCpvRCPuJC|3Llg3LdfGKxehKRdBJvdVI9d0I2d7HXc9GXc|vEXc|jN3g|dDNs|9K3g|NItt|CHf|DHfVEHfZFUf1H5g9Izg|x7jzyei7zlh0ANgVAdgYBYf|xnl|xnk|vvADvyzPuBy|t1yLstxvrtxJptxHn2yTlDy3kKzHiRAjhtCvg5EHf9GHftHHfrIRfpJ|vJGfw1GjwlFnwzEnw5DnwOB|zJRiRIvi9IhitH3iLG3ijF3iaEEi1DdjeCckrBbl0BwmBARnBAjpBAHrNBRsZC|tiGRt1HHt7Iht|npzqnPyRmpy6m|vbJbahMba5R|hHTivGtiDFgiLE3i7E3iRC3i_Bvi7BXi7B|v1v|||vJMvq|Bvqvy|tvB||ttCntrDLsrDzrrDTq1DmqDCRp1CnprBVoJAso||t5A|j7BFkxB9lXBFlxC5m7DxmRD_mzErn9F0oLFBo9GnpzG9qzGfrzGHs_FGtpFFuwEfvDDRvxC6wrBnwpAnwlznwfyfw9x7wTvDv|rw5tHxDtxyPtnz|1D3iTDTgaFhgtGHf5IHfHKHf1M2hnNpinNHk|KDd|ZC3i|Bz8|XEz8|zrdBAhcCBubDCHaWDfadFP9DGP9XHP9fJ3azKjaTLRa|fLFu|sCFtsdGXrxGerRGxqRGLpRGDoiGVnLFbnWECm5E1m7Dvl9CZkkBgkvAzjYzzipzzhpz1gpzBe|J3d5JPcbIzc3Hzc3FzcUDqdJCheJCZfJCTggDxhPDbiEEMitFljrGVjpHtkeIcl3JXlCJXm9KXn9Knp9KHqHJYrdJdthIculHbvXFNvxEnwDCnwfBnwOz6wlyRvxw7v|xxfsLyZsWzit5BDtdCDthDDt8Ejt|lrKrlrKZkrKLjHJViXI3ixH3idG3icFHibEjjtDdkLC7ljC9mTBbnJBZn||VIri|DEri|nJ3g|fhKjg|zKTaNJza5JzaJHzaNGvbdG3cSFadvFhe9F3g|nNHknNPl|5KnnfKzmlK|8xGB8zHb8ZIb8BJb89Ki8JKp89Lx8|HBri|bC3gvCDeNCCd3DBcmDTbFD9b_DGajEbaLEL9vF|BIXl|K3n|iJtvgJDv8JLv1JSvOIXvzI0wbI2wPH5wfH5wHG5wkG2wZF0wMFXvzFSvvFLvrFDvtFtv|eLVkeLrl9LZl5Lvm|1H8l1HxkyG8k3GKj8FKjnEKjMD0kaDhkICLkfCclWBRlBBtmpBbn|HCbnVDbnKE1nzFSm3GBmzGjmOGXl1Hzl1H8l|7C5ksCzj_C|iwDricE|lzShmzIhszBhzzthMzphZzkhiAihDAgh5BghzBghSBih9CkhkCphvCthyCBhBCIhzCSh|7HjnbHYmdHAmgHbmgHUlgHclZGMkHGkk|FkknFkkHEJk0E6lpDOlPCtmlConTBioGBjp|gTHkhTIEhwJbi9KKitKqjOK6kOKRk|g9H|ghImhpJIh9KpiVK5jgL6kEL7lELrm|gCF|tZHLu|GuvLFWvvElwWClwnBlwfA_v8zDvoyXuExeuhxdtWwcsWwUqWwOp7xEokxtnMxnmcyhlUyikBzjjzAAixBRhNCqh1E|guF|gTG|RAEpNA_pLAkqKAGqKAYqKAbsnBQs0CstqDstrEsteFjt1G9tEG_sfHPsEHGs1IxsdIxspIxsuIEszIKszIZszIdtwIzttIUtnIduiIyu9IRu1I7vTHhvHHtvbHFvIGQv0G_vkF8wtEewDDlwKClwhBlwbA1w5zJvmy5vDxtugxvtVwxsVwdrVwbq5x1phxSnIxJm8yAlPyykuzwjrAKioBXhECthUD|GHHmGH2mxHzlpH3l6HJkPGnklGckTF0kbF0krE0kQDjkdDCkKC6lfCClUBhmyBXmjBGn5Bpo_AapUAWpUACqUAfr0BLr8BfsrBBsKBXsbC7tFCjtkDjt5EjtIE0tkFIsOFcshGHrDG1r_GmqdHDpsHTozH7oGHnnGHHm|OKRkOKXliKQmOJInLIloIHZo5GjpuEEpfCEp||8C0kwCmj_CPitDgi|DShyEsh7FehJF|kzShlzIhszBhzzthMzphZzkhiAihDAgh5BghzBghSBih9CkhjCphuCthxCBhBCIhzCSh|AqpVA9qVANqVAerZAFr1B3sdBospBIsIBVs0C5tuC5t9D5tSDHszEhsaFBrNFUqeGZpIG2pWG|VHEhVHLhTH1iRHiiNHGiJH1jDHqjxHPjpH9kiHuk9HIk0HVkRGVkIGVkzGSkrGOkgGLk5GHkUFEkIFBkrFBkWEBkkE_kLDnlcD1mGCHmfCynRBpoFBmp||7J0wRIpxgIryHHtzKG9AOFSArEcB5DzBhBzB|zzBZylBXx8BfxQA|gKG1h_G2hbH5hoH8hyHdhJHhhPHmhVHshVHEh|ghG||gvG|mHXlPG5l9GHkwFgkFEgk0EgkuDAkYCTkxCol7CUlPBzmvBeniBYn5BGo||gcJjhXJDhoK9iRKHi1LpjeL6keLVk|fJuvbJPvMIYvlI5wpH5wXG5wEG3wlG1w9GZvZFUvWFNvTFFvVFuv||guI|hVEzhJFhhxG||gqH|EIShHIxh6JphxJghsKghWKghdLihxLkhILphULthXLBh|LIh_LSh|gGGxhFH2ioI3j|kGjt5GOtBFlu5FTupEkvJDMvTC2w2ClwaBlwYzlw8zWvkyuvRxMumx1u9x6tYwasYw9rYwbq7x3pjxWnHxOm4yFlGyCkgzzj5ALiWAXh||Bth4D|ELrmELxnqLIodLSpMKZqkK3sDJ1tXI||rNK6sLKksJKxsGKOsDK3tzKntvKHtqKZtlKeueKsu8KGuZJRuPJ|ukJhvRIyv8INvrH|tN9etNBejNjfaN1gYMtgKMVgsMVgfMVgZLFgILoggL6gQKPf8KzfsJjfqIjfiHjfmGMfrFcgIEYgZDHhqDFiTCCjwCFk9CHl_BJmPBKnPBDoPBHp4CvqlCjrRCRrlDns4EFsPEWsKFWsPGWsAHHslIssUIbsrJVrOJHr9KsrrKsrEKsrIKBrNKKrNK|pU5lpUrnwTupDSxr5R3tzPBuwNuvtLnw7JnwNGnwKEuvHCBu9B3tDzxrKyupRxrnRx5lRxLiKyIgDzFe9B7dHCBbKEIaNGP97JP9tLP9wNIazPBb5R7dDSFewTIgpULipU5l|CalibriBoldItalic|nEidgESd4EfeUDEeADTehD6fRCdfpCjfLBjf6BjfIAdfiA6f5ATeUzEeSzfeQzSdYzid2AKceAmcqAZbJAKb1BubtBobVBhbzChbcDhbCDob0EubdEKbqEZbrEmctEKcnEid|jzVhkzLhrzEhzzwhOzrh1AlhpAjhNAghlBghVBghgCjhDClhQCrh2Dwh6DEhaDLh8DVh|rAtvpADvhALv9ASvXzXvJz0wkz2wYy5wpy5wQx5wtx2w6x0wVwXvIwSvEwLvAwDvCwtv|vyG9wGFkwFEkw|CkwFBUvkArvozyutyEtZxhstxWqtx5ptxHnLx9m2yCkDy9jdzHh6Ang0B3feC4etD5d1FwcBGXbvIXbAJXbxK9cuLncbMLcUM6daNpdtNHdtN9e|CGeTBVfeBzhBAdjBA5lBAZmeBDoTBhq0Dwr9ELsJFtthHbu7JbuZKbuxMtt5OLsePwrnQhq0RDoFRZmFR5l|NEFe|BJFefOFefOlifORjvNLkLMFlVKRl|NErr|9HXl|9Hrr|bfH|bHFJc7Erd|b7J|lOrr|FR5lFRdj0RzhnQVfePGe5OrdxMJcZK|BSqZB4rWBorUBIrUBVrUBwsaCPstC5t5D5tsD5tID2tZD_s9EWsmERsuEOsDEKsLEKsTEKsYESs2FZs2Fdt2Fwt_EUtWEfuPEBuJEXuBEdvtEvvlEEvcEMvWDUvFD0whD6wVCcwtCfw2CjwDBjwIAjw0A6wkzWvRywvny5v8ysuVxPtVxVsVxKsWxwsXxhsZx2s0yOr2yyr5yir7y5r|tzsk|iDsk|9HVhiHKhtHChFHthWHohcIjhBIih_IghzJgh7KghvKihUKjh5LohjLshoLzhuLGhuLPh|jH_hjH8ihHnifHCibHUi8Haj2HsjYGJjQGXjJG9kAGjkrGskgGsk|WDlh|SGlh7HlhdHwhjHGhjH_h|IAieJA9eQA1eYAVdbBQdqBKdOBIdaCGdKCGdhDGdEDId0EKddEQdqEVduE1ezE9exEie|PxskCxskwxkkrxbkrxQjrxzjux8jxxJiFxkiNxWhZxEhaylhsylh|5Alh|2Cmn||reHgseHwsaHVs6Hit|GItVG5uMGruEGNurG_ueGavNFqvlFGvMETvbE4wvDcwQCkw5Ckwuzkwby0vVwHtVw6rVwaq4x3pfxYnExQm2yIlGyFkjzBjdAOi8B_hlCvhyD0h6F0hKF0hjG6hUGbhnHmhSHwheIKhCIXhOI7i_Iii1Jri5Jzi5JMi|jNIokEINkrI3leIkl_HklMHklyH8lkHYk0HKkIGvkeGjkMF7k0F7kdE7kBDtkZCPkvCnl2CXlKBEmrBlneB4o1BOoYAtpTA7qTACqTARrpBvsYB8t6D8tYD8tzEWsaFHsCFqs2G9smGYrGGKrXGKr5HKr9HTreH|5JMi5J6j|IzjWI|SBho|rAtvoADvgALv9ASvWzXvHz0wiz2wWy5wny5wPx5wsx2w5x0wUwYvHwTvDwMvzwEvBwuv|WIiu3JGu7JYubJdvbJnvbJyv4JHv_IQvLIWvwI0w6I2wIH5w5H5wuG5w6G3wLF1wxFYvkFTvdFLv7FDv5Frv|uLPhuL2igLni3LIiBKcj||NFKn|9KYu9Kfv6Krv3KDv_JMvVJUvOJYvIJ|ZC3cDD3c3EvcwEXcwEzdwEce3EFeCD6fZC6fmC6fVBFetBcetBzdtBXcVBvclC3cZC3c|HD6i|cxprhxJt9yHu1zFvzAFvJBFvpC0v5Dmu5Dpt5DOsRChspCmr1BLpGz7ohzknVywmVyHlVydkZzcj2BbiLCbieDbiEDfiRDiiDECiqFViHFVilGViNGbi|Ivmw|Ewpr|myZi|1Hib|8AgmDAAkDA9kDAPjoACj9AojLzojpzojmyzj|sAXs7A2u7Afu7AuufAEuoANuzANuNANu3ByuRBTtECCs|bDYsbCxuSAAvSzmwZymwmymw_x_vCxCvCx2vCxuu0y9t|EUjcEYi1DYi4CYiwBtjZA_jZAJkZAdlbBHlpB8m9CZm8E7pJEdqjFjrjFjsjFUt_D7vFCmwDAmwxzmw5yQvAxFvixFvCwFvgwmw|xYrrymsryYsryrt1yUtxxtuxxHuxx|uPxgv6yxvByxvizxv2AcvPASutBau7CutDCxs7DzrEDVp|oSFqr6FIs6EquoCsvGAtwyytwOwtwTvFvXuQuXuGtXuMswv9s4wyrTwyrzxyr|YMib|NMRbdLSbAKvcXJ7deJUf||rGTm|TFTmOFPk|nHbi|pEgn|GGpfaHGdaHfdaHFcIGicfGWbNERb|2J2s|jE9dPDtclDecUC_bFBRb|PBib|Dwsv8ysvPyLuizfuQzBs|YC|dwsv|AyhtezhtHzKt8Aau8APu8AsvGzVvdzmwAymwXxmwuxVv2xsv2xPu2xauuxKtXxhtAyht|4Gnc|FbiFHbiuITijJzjjJzkjJwlJIamiIImGHImcHImUGpmAG5mAGDlAGllHG6lOGSk9HwkwHakBH1kGHTjGHIjGHojnHajWGTi6GTiCETi7DWjFBZkCAVmmzfpmzCrmz9tfA4u8B_uGC_uSD_u0FouaGOtDHgs|3IFstGzuSEtvfDmwrBmwhzmw3y8vSwVtSwRrSwwp9ygntz|kGBBjTDbi|bBZrJACtJAauJAKu7B2vxBlv7Dsv|ySFscSGtcSfucSNuDS2vcTsvsUsv|PUsv|9_RbwYYbdY4cJXiciXZcTWEdoWxf|hVib|9_ib|VG|TE9f|MT9f|eMsv|EMsvPNsvqO6vUOSugPbuEPvtjQ9r|XEib|1ILpFK5l0NdjkObiCPbilQbiPQIiiRdjiRlkiRdl_Qcm|4P4ssO|PA3paCEm7DqlCEwj0GGiRGbiLHbixIbi2JHizJbjzJ_jzJKkbJWl|IqdII8dqIScqItcqIecCIUbPIxbPIpbPIbbGI4bvIXa9IXahHXazGzbEFocVE9exE5foDyi|||OCbi|vXLDvXL5vXLmuFM8s|gOfnPOylSOmlVO4lVOOkVOqkJOckxO|vHNmw7NmwDMmwhM|tsOcusOpuAOyuFOFuOOFuWOFugPnu0QJtHQCs|cRXsQQytVPBu_ODvkO|cQEEb0GZadHiagIianJia2KUaKKtbKK9cKKHcnK3d1KqduJqd|hBhq2AFuVy3xixsArvLB0uLCBsLCGrLC1rbCzqPBzqcBzqIAYqlAkr|zUr|7Dyj|EFyi||mFyj|Lxyj|ZxyinzyiXznivAbiZAIhrBch5CRfYC0eKD|JAyj|zis|zBsfATswATsRATsbBystBjsHBjsOBjsXBps0Cys7CRs7Cvt7CduIBXuiBvvtA3wFzzw6yOwtxNxVt|jhO|jlH|jTG|JHtm5Ikl5IGk5ImkUHbkHH|vPGmwjGmwNFmwrF|v5FEv5F4v5FpuIFAs|VzNb|Vzbb|bCEcbCfcSBYbxBEb3BEbNAEbdAKb||jfGkk7FZkEDImeDbnZAwqgABrSzSs|FBye|kKYsQJMtYIIu4IEvrH|BGLm2Hgl2HLk2HlkTG9kIGYjsGYjXFYjmFjkqEVkXCSmsBPoEACqfArrNy|nz6m|PD|jBN|jPMFkxKBmzI4qfHos7G|UA6pSDWkwFzjaHbiHIbitJbi_JKiwKhjwKckwKcl1KDm|XHZsyH6uyHeuyHruFHAuMHIuWHIu5IIukIwu5JRtRJFs|9Fia|LzQkSzxkSzokSz2kyzNjezwjMywjzywjFxIj|xx9j|lwCYmmDUnEEUndFUnIFJnbGxn|GZm|GZm9JCi9Jaf9JwdkICcwHHbrGHbEEHb9DceHBJgHBakHB|VwSvtyxvDzUuHBLtjD5sYEqqeGeojFHoNEQogEZoDDZokBZo6AonVyPlVyKjVy4ggBudEDTajGTaKITa1KIckLwekLYgkL2kUJ4nsI5q|FhsyDsuRAwvfz8wVwmw|EFXlvEYliDIl|pBgs3Bot3B9u3BLuvB4vRBkvlDsv|XI|DCbigDbiJDEibE4jbEJjbEmkJDQkgDhlDChl_BhlxBQk4Bmk4BJj4B4jxBEi_BbiDCbi|ozet1AettAHtWA7uWAMuWAovtARv0AiwoziwLyiwiyRvSxovSxMuSx7uiyHtLyetozet|Vwmw|LD0f|1AVrDzntDz9uDzKu|BKtw|wTRbuSQb_R2cgRncVQTcqQBdWPnf|Ktw|1DxdrCBcLBfc4BUbEzRb|Pzib|uPxBufy_tOyds|z2vnAlvMBsv|evsvtwqvTwfvvx|svsvAwpvZwdvBxYuUxwunyOtVyZr|FAmwhAIm7zikKyxjSxxjtxxjNwFj||FvqzOwVywx6y4yvx4yXw4yFw_xrwWxjwyxXvbxzv8xrv2xbv2xRu2xbuuxJtXxftyyftazftFzLt8Afu8A0v8Anw3zMx_x9zYvWz|pBEPsiE9tdBmw|4BbizBjjRBukfCcmwCAoECMpSCBtLEvr7F|q8HgorHOnXH_m8InmjIWljIvljI6lBHBkUG4kUGrjUGXigHziFHbicIbiRIbikJJiQJejQJ0kQJNkAJvlaJGm5Ilo0H|8VM99UNq9VOI9KP3azQqacRKa|cRfg|bcCuaoEG9AGR8aJR8CKR8LL||VerdanaBold||9JrwDGrwuEHvlCXuOAstgzZrqyMpAxynAxFkAxYhnyMfbzzdKA|Hw8j|NSd|NXf|KibvMAc|wCrfTCbeTCvdTCOciCjcKBQbGARb|CHib|UN||zDQkxEZkhFZkUHZkpJwjWK2iWKTfWKaeZJhd0Jnc6HncDGncYFuc|tHLHuqMmv2Osv|NXhsMBjVKfleIHl|dKMrYK|ITib||rQwh|TPwh|_RQa|mPwg|NOwgXOzfXOYeXOXdnOmdQNMcYMwclMnceKnc|3AwsGzTtGzbuGzquOzAuXzJu7AJuoAJuHAtupBQtcCss|FCWshBZu6AMvfzmwtymwXxmwzxZvbxzvbx2vbxvuIxNs|tFha|PPQfKPWesPceaPudCOZc3OrcdN8cnMRblLRbBIRbxGkdVDefpCJibBBlbBxobByrYCltJE8vzH8vIJ8vnLbu2NetuOhr|dPhrxNXtuLcvrJtwBGtw2Etw5Cpv8Alu7zqs6yvq6yho6yUkWzHhKBueUEFc3IQahLQaOMQaGOxbuPRbSPRbdQRbvQHbNQxbqRQa|UQib|tJ9p|SI9p4Jeo4JEn4JImsIcmRHHlaGHl|DLEh|JDCk|sGCkgICkaJ2k4Ktj2LEh|uCrfWCXdWC4dWCGcJCocxC6c8C_bLBRbBARb|MAib|qvsvCwqv0xevDxZuVxxukyUtUyXr|pDHl|wBfs0BMt0Bgu0BNurB3vSBlvvDsv|_BreuCGcuCpcuC2cbCPbVBAbiBAbYAAbeAHb|uSbmjRbmMQsmeQJmRPlnBPLn0PKp|vN_upLTv7KawRItwqHtw9Etw7Cev5A|ESBl|UJbm|3KBl|JOnf8PTd8P3d8PvcKOaclORbgNRb4NRbTMRb|2Nib|gLjr|t7z_rayZpayZnayhlizTiqAsg5CNeND6dMF8cuIQauLQaINQavPybeQRbzQRbYQRbdRGbuRubWRQa|_Eib||tMepNM8oNMtnNMWmoMDmLLbmjKbm|pvsv1xsvFxUuiyku0zOr|f1DTd1D9d1DCcBCgc9CVbHARb|JBTr8BKt8Bju8BMuyB3vZBmvwDsv||eA8b|0JibeMibQNGcqP2eqP1gqPChpO5joNzkoLvlpJqm5HqmFFqmrDVl|nQlhvQbgvQEfvQ8eaP|cRNRbvLRbIGRbFDigfBPjfBaofB3rLCbtfEivoHivaIivSI9vyJ0vYKyu|XQlh|JDYkqFoltGol6IolsJIkPK0kALEilMfhlMNflMeepLldtKrcAIrcyHrc5GHc||uSQa||azMv|azPtazotfz9tlzVswzNsIzFsZzDsfAAsDAAs|5zYz0z4AVy9APyeAGyhAyylAlynA9ypATxpADxpArxnAgxmAbxiA7xeA6x8A6x3AaxWz|mIJo|4CPt4Chu1CHu_B4vTBrvNBNvBB7wqBtwaBRw|xQePyXdDz1dTAvc7CZbSDZb5FZb2Ghc|GBcIHbdpIMdUIBeoJqfHJug_Jxh6KMifK_jfKll|vWyTvAyKvfyBv5ytvXxkvTx5vPxSuPxsuPx7uQxWtRxJtUxDtXxwt0yut6yrteyrtpyrtIyyt0zFttzOtXzXtzA3ubBauZBausDauwEBtAF0tfG3sWG5rfHQpAHzoCH9nPGEnGF0oyEno4DnorBnojAWnbztnwyHmRxVlyxRkfxNjfxvifxbhDx0g|AAsgBDsyBFsJBNsVBVs_B9t4Cot4CPt|fKllfKDm5KXnXJfpzJtqcJHrAILsZHOt1HBu5GovOERvwDiwOBiw8BiwwAcwVz7wpz|uBJo|vXKXvSKRvOKLvKKCv|1JPq|pN3vxNpvxNCvyNPvqNWviN1w0N3wKM5wgM5wNL5wvL3wdL2w4L||KLdt|OUh1PLh5PFhaPyhjPvhtPrhJPqhZPphmQphKQphXQqh9RqhiRuhrRyhuRDhxRIhxRRh|VETe|UETe|hDIclDxcrDqcyDjcKDfcWDbcdEacwE9c_E9ctF9cNFac6GbciGfcvGjcCGrcJGycNGJc|QAPq|dzyvazHv5zOv0zUvSyZvJy1wsy3wby5wMx5wjx5w1x2wLw0wEwVvxwOvxwBvywovFw2v|AH2lAH6jjHNh2HrgyGCf2GNejFqeAE3eDD3eDC3eWBqedBMeMAnfkAZf6AKgVzvhVzjiVzcj5AYjhAIkIAdl8BKlPB1mvCjmwDjmFEjmJFZlOGDlAH2l|WxOo|ryOokyVpkyEqkyKsFz2u_Amv8Dmv8FmvaG7udHUsdHirdHfqKGop0G7oVCXkpBpjZAGihAqhhA4ghAVdUBncwDQa2GQaVGQaGH_a8I4bpJCbhKZbnK|dwtw|VHcrVHvqEHXpnHmpRGTokGnoxFVnLErnJDXmLCpn0CUniBmoQASonAmp8AWpVztqVz8rVzDsVArtWBfuXDfuVFfuVGrtVHCsVHcr|RomanItalic|QKHhTKMgTKcgTKmeFJbdrI0crG0cSE0cSDYcTCTdTC5fTC9gvD7h8E5iqGikIIumnJJn2KXo2Kkq2KVrcJntnIRuPGFvgFtwpDtwvCtwIBiwVA7waztvAyfvayfvhxfvNwtw|3Lyi|lLHh|bBK2cSK2chL2cCLPbXLAbnMQa|XMQa|gHOggH9g1HEfPG7fnGMeYFoejFceHE0eUD0eeC0eoBMeyAvfyAOgyAohLAVhYAqioBTiQBkjuCMj9Dck3EGkCFTjrGWigHYhgHOg|zvv5Ajv|zHye|v5AVvZzOv_zFv|oKndoKEdmKSdlK4eiKiegKvebKHe7KTe1K5f|WCuvRCGvKCOvDCVvrC_vgC2w_B3wJB5wkB5wOA5wvA2wdA|yBnQz1nGAsmKBWlPAsl6AXkpzpkWyOjryajbytiXxMhXxXgXxVfiy|eGy4eqzpdbAKcmBmcxCZb4EZbAFZbGGkcMHGctIidbJWdwJMeSJBfSJzgSJkhBJ2ilJMiSIpjnI2kFHCkYG9l1GFl7HbmZHLmPIjnnJZnYJCofKlpzK3qzKXq|zKXqzKds5KdtEJduMIVuVHBvEGYvnFiwLDiwdCiw0BZvPzEvZy0v7youHxutfxzsfxorfxsqyxHpSxVoqyfo|5yyeOxyeFxfewxXdwxodwx5dyxUcAxGcFxxcKxncRxjcYxfc5yfc|BJfcOJfcYJic7KkccKtciKCclKQcoK1doKnd|JLmt|jIJtsIJtyINtFIRtJI_tOI6uQIkuSIxuSIRu||3Cnu3CTu_BdvWByvJBMvxBZvdB2wWA8wrA8wZz8wFz2wmzZvazMv_yyvWydvSyTuSynuSyTtWyxt_ybtaz_smzNsFzIsZzCsrACsWACsdBIsxBNsJB_sWBbt_Bxt3CTt3Cnu|fBJt|vjI|DyEcDywcGyqcKykcUyhc2zdcizbczz9cXz9cjA9czAbcPAdcZAhc7BkcbBqcfBwcfBEc|YIfc4JfcaJjchJmclJvcpJEcrJRcuJ2duJmduJEdrJRdpJ2elJbehJjeaJne4JreYIre|fBre||DyjdDyJcXyucfzfcBzfc|CJVuCJbvAJovyJBvtJKvoJTvhJXvbJ|v3J|SIRuSI9vQImvOIzvJIJvFISvyIXvsI||pDUt||pDUe|v4zYv_yUvUyMvPyDvMyrvKyfvKyYuKyGuMyuuPyhuTy9uYy0u2zYt9zUthzUt|vBJ|vaz|BJUtJJUtQJYtXJ0u||J9u4Khu6Kuu9KGu9KYu||1GUt|Azahizjh6zlhXynhQyhhJyahHyYgFyJgFyngFy6gGyWfHyKfKyDfNyvfSypfYyjf5zdf|EDicIDfcODdcUDbc0E9c9E7clE7cxE7cOE7caF7cpF9cFFacOFecXFhc_Fnc1Gsc1Gyc|fBDk|XwuiSwfiQw6iOwYhOwRhOwIhSwDhWwxh3xuhdxqhsxqhIxph2yphuyphKyqh|yrh7zvhgzyhkzFhozLhrzUh|AHvYAxv||1Hzl|mExvjEIvcEPv6EWvVD_vJD2wpD3w5D5wDC5w9C5wSB3wzB1wnBZvbBVv5BOv|RFUhTFLhXFFh0Gyh9GvhiGrhxGqhMGph8HphwHphLHqh_Hrh7IvhgIyhkIEhoIJhpISh|HLdt|PCdt|LCdt|NCmt|3Hrl|fBLm|fBPt|lmIbmkInmfIwmbIEm4IIm_HLmSHLm|SHDk_HDk4IHkbILkfITkkI|kmIdloIqloIJloI|JHvZJxv|5Hzl|mNxvjNIvcNPv6NWvXM_vMM2wsM3w9M5wHL5wdL5wUK3wAK1woKZvcKVv5KOv|3JPtbJPthJTtoJWttJ3uyJbuAJouCJBuCJVu|xRRhxRYhvR6iuRfipRui|_AbivB3jIBRjVBCk5CSm|NCluHDftqFTqgGJpvHJnfIvmqI0mvINlvIwlvIlloIfliI8lRH|lqB1o|tzOuXAEv2CEvlDEvKEFu7GGt8HlraI|oaIDmaIdlvHrkRGEjXFEjBEEjiDQk|wwhj|qLpi|TzanFzNkdzgkOyLjOxLjtxLjFwQj|koHRk5HskPG3kPGzjPGXiaHzixHbi4IbiLIbidJLiIJijIJgkIJtlTI1n2IAoIFNrmD_u0AMyIxoBAw3CtvLCHuLCcuLCStoCvt1CvtyBvtYA|ttAuu_z3v_znv_zzv6AHvbARvyA_vVA6w1Baw6Bhw6Bnw6BCwYArxrAzyiz0AOxKAQw|6A5b|GI_a||1I6l1I8kpHyjNGYiQFYiIDYioB7m5zip5zcs5zltGzYtgAzu4BzuXCzuuF7r1IHn1I6l|kKBezKLdIKfdUKDcUKdcUKUbGKGblKqbRJqbuJqbGIxb|vPFDvPFYuPF4uhGDs|SGIqqE8upCsv1BmwMzmwuymwxxkvBwiuBwwsBwfq9yGnKz5ljCtjlEbi2GbiYGbiBHxieISiSIEj||uPDmwPBmwzzmwdxEu|QBCenCLcnCqcnC1c7CQbNBzb5BzbMAzb6AGb|GbiCIbiEJijGKpkGKjmGKMoiJcrXHEtTF|pFea||mCQkMDjjPELiSFbi|tILs|TA3pWDRkyFwjaHbiGIbiuJbi0KLiyKijyKbkyK5l2KCm|XHZsAH3uAHjuAHwuHHFuOHOuWHOu4IOujICu0JZtSJFs|SCbi||4Hwl4HikmGCjFFViwEViKCVizBEkpAmmpAeopApp8B9qUBVqYCVqODVqAEtqmF0qUFeprGsoLGfn4H2m4Hwl|vryzwOxrxaxkyaxbzaxbA4yRAozOBWBOB6EOBFF2BdHjAdH8zdHyyEG0y3GuxqE8xwDYwGz|JxHj|Bx8j|lzrmQzJkQzmkQz1kzzNjizxjVyxjKyxjhyBj|lKYs_IYuNHNvXGmwgGmwKFmwpF0w5FGv5F5v5FmuHFAs|JHrm6Iil6IEk6IlkUH9kGHZjmHZjUGZjfGkk1F0lIDBmnCaoVADq7AWrCztt|uuHAvhInw3Jbx3Jey3Juz7IwAcHzBqF9CFDLCvBLCCzLC2yiCuwRBQv4B9vjA9vvz9vRyBv8y0wrxGwZw4xHw0zBvjy2vjyoujyNtVy5tvzpsqBBrOzgrRybqVx5pVxMnVxBlPzUjJBbiTEbi2GbiNGqiwHEicI8j|3JMi||PFcjLEcjyD5kSBmlyASnezmqezosezptPz|r9EAujCCv_AmwJzmwvymwCxsvKwxuKwXsKwyqiyVnTzfliCFjbEpiTFpiTGpiyHSidIijzIkk|7I8u3Iku3Itu3IHuaISugI_uoI_uxI_uLIMuaJluSJZs|oKktvJTuzIDvDHmwQGmwhGmwZF1wGFIvGF4vGFku0G6t|iJJkAJxlAJfmAJgoRHRp6Gqr4DBruB4sIALspA|spAftpAztGAPtYA3u3Cku|RLJk|toABu9BBu1DBueFasWHZoRHClRHkkiHMjLGcjPFcj|hM8j|nKctuJHuzIxvFHmwTGmwsGmw7G|Is8C7u4CDuEB6vcBFvfz|wzVlSzDkSzkkSzVjDzHjozsjVysjsysjGxzj|ysHC|BIy8CTz8C|KzHC|sKYmsKfpeJvr0IKtRF2vHDmwEBmwyzmwey1vWwHtWwzrWwjpcy3nvzOkFBvjPDbiQFbiRHbi8JwjsKQksKYm|YHVlYHukfHKjyG_isF_icD_ijBbmqzopqzzsqz0u9APuUABv|FUsDGLrgHCqMH4phIxnhI1mhIOkIH9k8HwjnGwjIEwj3DplqBinHAQp|GxZi|nzoukAwvYBwvLCwvAD4vqEDucFMt|UxxzyxIAyx3ByxoBJxDBVxTBiy|j3ASjTzSjvzSj6z5kKyjknxNl|Vwsl8yGjxzRiBAbiuBbi6CbiuCCiTC1jTCJjTCxkaCDm|NzpmnAJknAiknA7kdA|hIMrFHQtFHnuFHDuJHLuOHSuWHSu7ISumIEuCIquAJNs|1K8tZI_uSHPv7HmwsGmwWFmwCF0wjFHvjF9vjFDuwFNtMFJsYGXogEbtrCNuDAmw5zmwoymwUxTvoxnvoxEuoxutcy7r|TCbi|SBHlxDKjQEZi8GbivHbiRIbiPJgjNKkkNK2mNKpp2IUsjFmwHBmwWAmwkAbwLz0w0zCv|LIyi|vAurOzutOz0uOziu|zuucAFuxAFu2BFuUB9uKCEt8EVryFaqsGFonH7noIPj|BBv9EBv2GpsYHcpYHVl|iyWiZzsi8ByhjCEgNDoe|Azfquz|8yxj|||ulAOvxzmwJymw4ymwGxXvhxwvhxSuhx2uOxls|tAxj|XN7a|zIws7I0u7Iuu7ICucIKuiISuoISuwISuIIGu2JluRJTs|Gzvp_BeprDComFMnjGCmhHrlhHnkhHKjSGljsGYiHFYi5EYiiCCkwAfmGzvp|quzvruzSssAPtrBMuQCMuYDMu_Eju0GSt2Iks|mIMsLEmwtBmwezmw6yYu_wyt_wRr_wApnycnNzPkVBvj1EbigGbiUHbiGIRisJvjsJoksJFlqIQm4HkosEgpJCUpAzfq|RC_swB||mzzmRzUkRzbkRzVjCzJjjzujQyujxyujKxDj|sEoe|DACpjD3lwFfjMGdiyHdi2IdilIwiEIPiEInjEInk6IilLH_l3H_lJG_lsGLlcGwl9G2l7GLk0GFkUFykJFyktFykdFFkRETk1ERlMClnhBJpEAJqbA_ryzJtsz3u|xx4j|LCdi|VCxj|8AvsDz1uDzuuDzKuKzSuRz_u_z_ukA_uUAuudBaulCCs|3Fxj|cDyi|kFyi|TN|lBBi|pBBi|lB3g|FJLnFJNllJEk1JvjtIXi|HtinHgiLG3ifG3iZE3i3Ezi9D3jzCYjZBRkIB2mrBfnrBFo|rBz8|rBli|vyz8|BnhoDxgNEHfzGHfHJHf8LshBMdjBMvm|FJFnFJRlmJIk3JzjrIXiXHrikHfiJG3ifG3iZE3i3Ezi9D3jzCYjZBRkIB2mrBfnrBFo|Bvc|HExkRGxk0IujbJribJLg|vMHgvMviSLMjdL1l8KPl3JBmGHXmhGhnLEhn|JBxk|bJLgbJHfKIZehIfezHOdRGldZF8d5FXcfEXc|JBXc|HyvcHyb9|Bb9|vTy3gPB3gPB|JBhn|lEba9GbaGHzabJXafKJbjLvcVLKdvMZevMHg|vBliNBVhdCrhFCZghDAgVDbgKEXfzFHfBGHfHJHf8LshBMdjBMvm|JBLc|JBvj|1JXf1J5fJIuepITdRHvdhH7dxGXcNFLcXELc|bErthFrteGhtbH7tUHJsBIjs|IDrpJXqpJTp|rEbavGbaZHzarJXanKFbjLncKLod9Mpe9MJf9M|hVKbjFJnkFHTk|vhE|rDvjFEvjHFojJGhjtHVidIxiDIQh1J7h1JXf|JM7qJMxrgMDsPLJtPKtuPJdvcICvBG|JBrt|zAHozATp_ARqpBPr7CwsRCdtODCtLE|tRF|PIvm|PIvmPIHlAIUklI5kRHtjlHRiCGsiTF3iRE3izD3iLCBiXB7jtBSj|ABkOAllBA5mzAvm|pJTppJPn_HXmzG3mVD3m|JB3m|JKjvNJLvzI3wlHnwFFnwNDnwgCRvLAjvGzfuBybt0yzrrxXprxNnrxXl_xrkxyXixzUhxARgVBgghDHfZEHfVGHfeImgzJ1hoKeidLrjAL5lXLLmXLHo|tBG|tkHRt3IHtJIrtnJbtUJWspKFsJKps||vTyz8PBz8PB|nzA3pSA8q9BdrMB4snCXsjDttfE|tRG|nxKTmbKOlRJJkdJUjBI3jFHziJG3izF3inE3isDzixC3jUBUjfBJkVAOlzATmzA|v7D|v7DXclwXclwba1Nba1NXc|Pzri|dwri|dHXvNG5w4GewnFnwFEnwFDnwNC8wVBVvfBmvBAPucAWtPz1tPzHr|tNHttJIXskJ4sXJdreK9qxK5pxK|FN1oFNNp3NirtMPsoLXtjK3vQIJvlHnwzFnwJDnweCIvLA1vGzUtByLs0ydrrxHprxZnrxdm0yIkBybjFz4iJAZgdCkgJDHfzFHfpHHfVIkgpKZgsL4ivMbj4NJkFNfmFN1o|fGXcfG||lP1llPJj_OdiDOJgNNtfXMdezLodbKzc9IzcjGzcZEhdDD|dKCcfRBpgpBWhZArjZA1lZABmmB8oLBHpCCVqtD7sRETsdGDt9IDt9KDtxLRsVM3sLNQqBOBpZO3olPxmlP1l|Articulate|||DcdnD3dLC3drB3dbArdXyPdVxje|zxRaLyvamA9aZBP9LDP9hFP9AGaaTHxaQIebNJXbkK_cTK1eTKpf|v3Cjl3C|vXyba3Cba3CNjnLbaxPbahFvklQ||NL|FS5lFSJnVRPp9RVrMPmtnOPurMBvvKnw7InwTFnwYDDv1CTuDArtdz|rryUpFxNnFx3lFxFimyBg3zxeqA1dNBxbJDGaFFP99IP9zKP9wMEatOtbQPYcbRreWRwgFSBiFS5l|Pz3g|tIFAtzG9t3HxszHVrMHcrZHvqZHXp|hIXt|txD|dHXv|ZHpoxHpo_GnorGloZFloREloSDwoTCHo8C3ppBrp_A0qzABqzAnrzAXrPAqs3BVstBgtTBDtpCPtXC|BZfPCQfDDHfDEHfrGHfEHagRIFgzJxhhKpiBKDjVKRkVKjm|VKzsVK7tVK1uVKXu1L|fzbhFzZgaAIgHArglBcg|dIXtVHnusHPu|GfvnGBvLFXvZE9wbEnwfDnw9Cnw7B8w5AVvgzlvryNuXxQtrxTsrxrrrxTpbySoXyRn3AenbBDmvComPD9mVE9mbG9mRGamvHbmZHdmXHvlRHMkLH1kmHqjZGPibGripF3i1E3irC3ieBCi1A9jpzHj|tdHrt|ZG3g|ZGri|LC3g|Pznc|LCrb|thF|tjG|CFsjD4tDDvt5ELtzE|LCri|LC5rLCDrTC8s|FHXk|gPZb8HZb8H|v7E|Verdana|vLyba|CbaDMLrHMLrHMbaPPbaPP|4NNn|yANnyAlp0BvquBFrjCps5D8tbEwthFTtBGTtkITt4KbtRLusBMPr|vh9gPh9|v7EZb|vZb||vLy|FJz8|BMz8|FJfi|NJLt|JJLtrJduXIHurI9vLHxv3HVvbG8wjFnwhEnwtCnwaBEvTzVu2zHtdytsQxWqrxnprxLnrx5mTxDkjy9jaz3i1AZgkBkgDCHflEHfrGHfHHqgXI9hBJfi|zbavGZjRMbavQba|vXB3eTB3eTB|vTETmlwba|HTm|vTE|LMPr|QNgnQNkpdN2rDMMsyLYtyK4vaJIvPHkwhGkwYEkwTD1wPCKvIB7v|IBhC|t4JmsoKJqoKtn|tuF||tMH|IBOsWCltODytGELtNFLtbILtxJ8sTKwqTKln|Kpt3JVu7HpwNDpwUBpwjAYvKyvvGxZu||TKlnTKgkPJLiMIdhAGdhlFdh5ELhRChiIB8j||QyhC|IBKgRCMfgE7fHFuejHueoKue6MPgQN7jQNgn|oKtnoKak4JziNHYguFYg9DYgSBziAAakAAtnAAHqTBlsaD|QNlnQNtpdNbrCMUsBL2uwKfvdJSvWHtwmGtwVEtwQD7wLCNvIBbv|IBKgVCLffE7fCFuejHuekKue4MOgQN6jQNln|hKAlgKjj8J4i0IRgKFRgrDRg4CciJAyjyAAl|LMXuiLyvNJZvhInwCGnwnCnw|z4uDxNrDxznDxojUzXgaCueUFuelJuecLvg4Nvi4Ndm|vSyYeKBYe|lNtnlNDrcL2u3JtwuFtwTBtwLz2uDxDrDxtnDxjjLzVgTBueuFue3JuecLVglNjjlNtn|WB5cGy5cGy79WB79|TKqnTKnkSJOiSIdhBGdhmFdh4EMhOCiiIB8j|IBVsWCstODGtGEUtNFUtaIUtwJksTKLqTKqn|NJ|jxTsZxht_yEt|thC|5Hpr5HJsCGFt7GBulFcvzEPvyD5wxCnwtBnwhAnwgzcwfy1w9xvv|jBji|nBji3ChhsDugREHfJGHfrIHfLJkg3LZgWL3iNM9jdNDkFN5mFNLn|jxjAHxtA0ywAlyzAHyzAjzzAPzjAjA3AJAFz7BfzqBIyJB9yXBBx1Clx6C3xbCNwbCBwbCnw2C3wVBLvRBxv|rz3g|LEJxpEHyXDDztDzAPCiB9C1ChBuCpAXCbzXCFyXC5yTCxxPC7xHC|t7DqtZDRsZDLrZDjrODZqDDDqfDiqTCZpfCDpDBhpJARo3Axopz9oLyNneyhnJxNmox6m3xrl3xxk3xhizy_g3AHfPCHfDDHfzETfvF3glGjg|5GTiLFHikFyiVEpitEii1EbiED7ifD3iZC3iNB3i_AzibA3jbAZjbAZkXAylHB7m5DLm3EbnOEDnxF3o2GBozG7pQGPp5Hvq5Hpr|vyzC|t7G|t5H|BbrzC2s7DVs0EstVE|J9lmLymJMXnJM7q|xKXnxKblnJDjdI3i9G3iTE3i_DDi5DbjxC2kZBVkIBZlrB1nrB1orB3pJB7q|rBPt|rBzC|uQJHvxInwNGnwLEnwuDGvdCZuvBPt|tVHytJI5tiJhsTJtrcKmqxKfpxKXn|FNLnFNvpeN3rPMDsZLPt7L|JDft|B7dXB7dXB||vPy|vdJ|||IJv|vzT7dvT7dhM||t6Hrt|HTszI0s7J9roJ5qFJ1pFJ1o|tdG|vPybaZDbaPKjsxRbaHWbaHW|FJ1oFJXmnJSl5JNkvIXjVH5j0HAi7G3iVE3iNC3iGBIjzAllzAZnzA3pQA8q5BdrFB4sdCXs2DttTD|||tiHLt1IvtNI7t|IJvbI5wdHewfGnwjFnwzDnw4CKvBA5vvzZtpyRsOxjrbxNpbx1obxjmKxNkhyfjkz7inA|gVBlgrDHfnFHfbGHf7HSf3I1gTIjg|7L3g|NDft||9I3g|tBF|tzG|pRA3rtBYr5CRs5Dqt5E|DILiXG3itF3ihE3ikDyinC1jIBRj1BFkGAKljAPmjA|njAXoAA|BJVnBJTmoJXlbJ|kLIikjIBjFHbj|fJRv|kMBXlvBTmvBVnvBXoLBUp|BRqxCzr3DhsTDIsHE7tRF7tzG7tsHWslIJs3Jns|lC9u|lCzC|ZNTnZNZraMaunKnwbHnwfGnwyFdwRE3wiEMvLDtviD3vRCFupC9u|GNi7GNidFNiwEcjPDDjkDlkRC3lBC_llCVmlCVnlCJoxCEpJCzq8DlrzD7shEDs|E7t5G7t7H7tOHDstI7sSIlrfJzqqJEpBJJoBJVn|BInj3I7joHYiJGNiNFNiHENiUDbj5DBjzCik1C|JDlb|JDVf|xzHc|rwVf|xzVf|JDvqJDTreEvsLE7tLF7t9G7tFG1t9HXsBHJs||fJRvhI9wdHgw9Gnw3FnwbDnwJBNvfAbvdz4ubyZsFxor7xPp7xRn7x3mFxykby1jazWh9APgBBag1DxfTExfnGxfoHIfpITfZI3g|JDZi|rHVf|rHZi|9yzC|BH3mBH7kHGmjNFBi1EBiXCBiGBYipAjj|ylk|JHBtvH3u2HyuBG1vXFrvhFRvuE6wHDnwPCnwHBnwFA2wDzJvRy6v3yvuBxCt7xJs7xBr7xRpRxMozyHnJz4nTAtmlCgmPD3mhF3m|ZH|vVHvvSHYuPHpuNHBt|GNi1GNiXENieEijxDPj6DBkHCnlwCimlCdnlC1o|9yz8|LIjnLIzmHIMlDIZknIik7IDjzHcj|TyLg|zfgrBUfTCxfzExfbIxfOJ8hpLLipLdmpLvnpLnopLdpqLTprLxqsL3rtLBrtLbsvL3txLStzLFuFL|HFzoJDzoqCbp7BPp7Bhr7B9sKBKslCjtLDjttEjt8F4tPFRslGjsZGHrhHQqBHZpBHzo|vfyz8rCz8rC|fInm7IFkiHDjtGBiTEBi5DBibCEjhBHk7Bnm|dCbi7DJgpE7gHFxfdHxfXIxfcK8gtLLgjMSh9NZizNvkZN1mZNTn||9CVf|9Cbi|AzvOzBuByDtSx0s7xpq7x|n7xjmAxNk1yfjYy4iTzVghBdgHCxfBExfHGxf8IbgBJRgwK4irLjjRL7lfMXmfMfp|3L5vLJRvjI6wTGnwtFnwZDnwuCZv|fInm|||7BfpdBlqDB6r1CTrFCmshDRs3E4tREjtHFjtbHjtxIRsTJns3LHr|rwZi|sKxtr7xXp7x3o7x3mMxukpyViyzPhHAJgdC7gLDxfxFxfhHxfQI6gnKHgwLMhFMRijNrkZN1mZN1o|ZIPt||pjNzrFM7twLbunKfvRIPvjHnwzFnwHDnw7CNvzAbvsz5uly|BXkLBOlvBFmvBznvB5quCCrtD7txF7tBG7tnHIs9IhsEIyr7JPqmJPpBJPoBJDn|ZN1oZN||LIVf|XMVf|lCtolCnppCdqtC3rLCIr1DlsADKs7E7t3F7t3G7tMGHstHfsVHvrlILqyILpLILoLIFn|VIPt1ITuJGDvpFnwBDnwbCnw9BVv7ArvtzBuPyLtuyAs9ypr9y||lCVf|CBjvCgk|xsd|00|instance|RegisterFonts|xsi|vjEnnlwbatBbaDGljTLbavQba|BJDnBJJmmJRl7JZkDIik7IDjmHcjBGNixFNixENiMDbj|vjE|ArticulateBold|HInnHI|xR5mxRvlsRVknRjk8RRjVQnjqQ4jXPNi9PNifONiENcj1NDjGMmkjM5l9M3m|JHhjHGViRFLi|EBi|H7g|xxfszyLsxz1tvAjtFBjtLCjtADQspElspElrpEzqSD9qjDLpwCtpJBbpMAXoPzHo0zbodyHnGxRm7x|l7xxk7xdjFxgibyjh4zIgZz5g6BPffCxfrDxfDExfNFIfXGTf|uxzDtxz5r|xzZi|v5HbwhGhwtFnwFEnwbCnwSA|DBiHCBi5C6jvBDjvBnkvB|k2CmlBCJloD_lbEfm8Fym5GRmUGnnHHVneINoNIFpNI5r|NI5rNIpsgIotLHnuRG2vXFJvGE2wpDnwVBnwFAnwoz9w7yXvhxHv|5yVf|BVf|PH7mPHtlKHTkFHhkpHPj9HljGG3jbGNipFNirENiQDgjdDLjTCvkxCflpCbmhC7nhC1o|L1n|L7o|f1KpgBKPgZKjhlLPhBLnibMbhuNmgNOxfBQxfxRxfsSMfnT|f6UHgRUnhhVAiJVNjJVJl|fdFMfZFxfVGxfXHxfIIMftJ|B9i|3C9ilCHhOCdhfDLgSDngtE|lCz8|v5C|vjwbaVAbaZEDr1FDrLIbaHObaxSDrBSDrHWbaX_ba|vHLzeDLzeLH|vxybaxFbaJKJqNKJqZPbaZWbaZW|vDP|vfyz8rCz8rClmvClmvHVfrMVfrG5nbN|vzN||vfy|TH||vvCborCborC|vxy|1NVf|||NS|NIVf|REFr|VEFr|vFI||vNC|dRM|vNS|dJS|v3KJj|RFDr|RF|tBDr|HzVf|HzJdHzjc4AgbtAdaaBy9TBT8PCx8LDb8TEb8DFb8rGh8fHn8THx8|JBDpJBRnjCkmVCPknEljpFjiSFxhjGLgjGXfjG7f_FzeFF|d8FGdDEld|zFDp|TKpfTKlgyK9hdKZhJJGidJnjCI1k|HHkrHllHGbm7G6nzF1ozF1p|BwVf|b3HJbFGAbfGrbLFrbVErboE1cTDDcTDXd|TDVf|vlwVfNAVflEPrpEPrFHVfxMVf1QPr5QPrrTVfrXVf|JJjzG|vNB|HzZi|BwZi|TDZi|xHVf|xHZi|ZAVf|JHRj|LIRnLI9nzIhmnIplXHDkvHRjMGjj1GNiXENiVDNifDijBCPjcCAkPBllFBfmvB9nvBXnvBToHBOpTBJqiCsrJCbsoDFs3E7t1F7tZF7tFGIslHhsPHzrhIRqwIUpLIXoLIRn|1Czj7CTiwC9iVCrhuDSg3EhgQEVfBFxfrGxfjHxfJHFf|ZBVf|ZBzj|LIz8|XMz8|LIRh|TIbu|PIbuVHlvEGSvnFnwRDnw5CnwPAJvxz3vJyVtVxLswxcr7xFp7xTn7xdmuxIkRxbjFy2itzVgLAdg1CxfTDxfFFxfNGagVHPgJIRh|fyVf|fyZcfyZ8rCZ8rCZc|LIfnLIhmFIslzIDkfI1kXHrjoH6jRGNiZFNiRENi8EkjrDTj2DHkFCvlvCqmlClnlC3o|vfyVfrCVfrC|lC5i|pC5i3D5hmEjgFFxfrHxfTIxfWJ0gZKvgELlhjMbiDMmjXMxkXMTl|C8htDHg5EkgJEZfxFLflGxfpHxffKxfBLhhXM1jXMZl|JHRjbHFjMGBjlGxjPFxj1ExjeD2lrCzmrCjp|bC5ixCBh|7CVf|7C5i|v9yDrxCDrxC|bBM5dbNbebNRfbNLh|L0jPKhkRIFk|Kmb|ZFbapHbaIIsa|JJa|DxpznyHzPzHzzAHz4BqzBB9zVBKydCjymCOxvChxvCPw|lwVf|BKCtCJBXCdAXCvzXCJyPCXxHClxvC|RIJkTJPkOKclJLBloMem3NTmsNKnRNBoRNFp|zG3x7GfyEFjz9FnAsEbBLD|xyba|LEzs1HzsfISrtJ9rtJtp|PIjgPIReQHeeRGDdZEDd||VCzs|tJtptJ1ouI8nvHfm5Ffm|VCfm|GLiAHri9I7iuIChPI5hPIjg|RNFpRNlrgNysHMLtELwuBKhv9JEvJH|ifGTi|VCDd|ivF|mKBSo_BWpeC_qQCSrvDRsEEmtOFStqHSt3JStcKmtlLSs1MSrDM_qTMTp8NLo8N4n|8Nh9|KBh9|9QSm9QlpCPbr3P0tQNeuFMov4LXvwJtwqHtwhFtwHDVv6Ckv1BeuOz_sfzdrJyrpJySm|Jyh9|KAvtJ|v6H|rVOitQN7uyM8v|9Qh9|ocQIqyP|IKBiIKegcKOeJJmdSIzc9IUbkHBbvGibyFiblDib4CGcPA1ePAwgPAZhdBUiDBOjCCukhDYk6E7lXEhlXFhl7HhllIZkzJEkEK1kFKIjGKojIK4jIKBi|vEM|vTBGbTB|RAk|WIen|WIAk|4AatxAotkBCt8CPt7DPtvGPtpIOrjKMpDKcmcJ3nYHrnIGOndFOnQDOnHCwnyBenpAsm3zwloy4kJxEiJxEgJxad|ahCP8AFP8eHP8DIk91KQ95LRaoM6c5N6eON5gONgj|Xzat|v2zh9KDh9zNQrzNh9oQh9|ONgjONem6NGorM5r3LOsGJxuAHuvvFrwGCrwTBrwaBlwuAgwXz4w|NFh9gIh9vJt9LKE9TLda7NTaHNVbgOXcgOnegO_frN7hCMgieLYi|jCFkjlGEidHRhJH|gdI8gdIQedI6d2HgcTFqb1EqbnCqbVAXbrzscAy|kCeljDGksE|2FUp|kCUp|iFNs|GEf8xANgryNgXAf8|bCNs|ryT9vzt98B89NCP8eEP8wHP8qJpakL|bkLCe|kLCekL5gNKghfKrinJljxIckpHZkiGKl2Fsm|3Cqi||ZFqioHqieIhi4J7iOJGhwKchPKug7LMf7LMe|3CSb|eL3jxNyjSO5lcQEmcQ||7LMe7LXdRKndzKPcYJtcdJ2ccIYbbHSbGFSb||||3Gqt2IqtjJdtBK||spLssgMSrFM5r3Nkq3N7p||3Cqt|3N7p3NLnEMYmeM8m8LAlpKblmJ4ljIZkPGZk|3CZk|0Pen|zNZb3CZb3CniXLniXL3l3C3l3C|v2zh9zNh9||VEot5HotJI4tlKLsILTrpNOqfO1p6Pgn6PCk|6PCk6PXhaO7geNieoLed1KucwIbc0HUbVEUb|3Cot|xNgnkygnkyQkxNQk|6E5c|v2zh9aDh9eJWl5Ph9iTh9|vhQ|vhQqcYJLp8ILpTBqcTB|JM9ZLeakN4bEPxcXQXefSlhfSFk|vLN|vxLHpFBHprz|ZQ|wYeDAYeoFolcKYezNYeTGln|v2zh93Ch93CjtqNjt|vNE|JEh92Ih9|fSFkfSLnUQgqyPNsiNauKL8vPJAvVH|vFEh9HIh9|AK4nBGVbBC4n|SA5c|RHrnkyrnkyGkRHGk|jTyBoSNBvRTBCQ_BGP_B0N_BpLwAOJ3zGJmwiJqwYIrwCItwiItwUFtwWDGvZBTuBAmtdzSruyGpLxtnLxEkLxShtyFfczsdCAUbYBoaXDC9XFP8iIP8KKP8GMC9DOpa_PUbnRpd6SDfSSQhSSEkSSOo9RFrsPwuBMFvEMnxpNkyaOizbQizPQizGR5zxSVyUSMy|MJ0izIuhEHhhKG3hGF3hbD3hUBLiBAqkBAnnBAnqDB_rGCBtWEBtaGBtqH2tGIvsMJFr|MJ3urIcv7HMvPFkwhEkwfBkwrz_tExErExwnExklgyEjVyYhXzPgXAIfiC5fFDueaFueyGueBHOeFI5fMJHf|MJFr|_Rve|IRveeR7ekQxdqPXczOycvN3c9MMbQKsb8JsbkFsb6DVdUAlgUAwkUAWocDnrxFQtxJQt_KQtrMxtVNet0PNs|GrwNEIvACZu0Bvtsz0sByOpLxAnLxCkLxafWA1c6ET8FJT8BLT8CNl9EPO9_RVa|jTMy|Rju7QavWNPvJLrwFJrw|MJhC|1vhz|avhzCvrzkwFz2xTzJxTzQyTzvzzzaAfzvAEyRA1yXAax2Bjw2B3v|WDpwWDozoCWASAsCiysCHxsCHwkCHvcC1v0C|SA79|6E79|WDYe|EMhC|vxYe|2Bmh|vxmh|4IQd4InccHyblGJa_EJaADJaHCFbPBBcPBXdPB5fpC_f0DSg0F3iwGxhiHvg4Itf4IQd|xJJvbI1w9Hcw7GnwPEnwjBnwozFutxXstxdptxBn1yVlBydkHzQiNArhqCzg3EHfdGHfLHHfTI9g|JDgKKrhtLfiQLmjbMtkbMNl|J1t|ttG|tzHNtFIzt|IPfpJZf|zFloHEloIDuoJCDoTB0p1BppuA5qXzNqXzTrXzrsaAQspAdtNAut9BLtDBTt5C|g3FlgvGHfZHHfnIHfHILf||LIzitIri5IliJHfivHfi7Gfi6FVi5EzjnDukFCplfCqmRBrnHB9o|7Afh|tvF|PE3g|bJ3g|PFhb|TB3g||FCnc|bMNlbMnm7M9n3MXnVLHo|HAHoDA3pCAipBAxpBANpBAZrQB_s3D|9JvmdJ3meJRlfJDlfJjl|fJjlfJTjpIZizH3iRF3ihE3iXCejBBpk|Avm|tzC|tDF|txGBtrHbt3IzshJlrUJNpvKdovKDm|tDE|zEvcfBvcXBb9fFb9|vKDmvKFlcKPkVJZjnJmjRILi7IpipH3ixG3inF3isEtixDTiRCzjLBFkaBfmBARnBAppBAhqPA6r1BXrvBAsZBdtKCCtvD|vfCz8bFz8|bKzdBDXnfMXn|kDNHm|DNHmDNRoXMLqfMFsVK|tNJ7vcILvDGnwDEnwdBnwlzwutxFstxfptx9n8yklPyvj5AdixBNg9DegNEHfzGHf7IHfqJ8gJKBgFLuhBMni6NHjDN|vFA3gBD3g|Kfn|5KHr1KXrXJvsRJ3tJJItBJluuJZunJBvlJ|hLLkhLRl|tFD|tyEwtrF1t6GesNGrrbHqqBHppLHlo|zpj|xAvg3C1gaDSfhEHf3FHfdGHfkHXfrIbgjJNgbKnhKKlihLjjhLLk|yPviyfvBxHucxTtPw3tPwZrPwlquxdp9y5opzqnFALmoCsm7E9mfG9mPG9mhHbmLHdmnIfmrIVluIGlxIrlxI9lxIxjxHOixG3iTE3iHD3ipCpi7BLi|9Hlt|5HltlGPuVEBvtDnwXBnwRAnwWz5w|nBri|Xv|DwPsdyBrwzzqPAxpSBGoVCPnLD3nBEjmfFFlVF|bKrt|BM3fBMJgwLFirKBk5IXmJGjoOESpTCpr7Ant|7Art|7KHg7KtekJqdxInc|GncxFncvEodtDpeHCZffCTgSB2itBdjbBvkVANlLA3nBAloBArpBAhqLA4rVATrfBusBB5t9CstJCPtzDPtfEPtUExtxFft3GNsBGjs2HIrvH5rRHrqtIbpVIPnlJrmCJ7lTJPj|PAVahClaCD4aXEP9pGP9rJP90LgbBMJcBM3f|kDGeklHtjWHFivIRhUI0hhJbghJpfhJ|dmIbdrHncBFnctEncbDIcVB1dxALd|ArticulateItalic|DPAjDP2lePTmSOIoXNnq|YP|DP7i|1Lar|JD4kfDjkNCHkjC2lRBHlqBhm8B7nTAYnTA0pTAeraCCsuDZtTFZtiHZtHIht4KAs1Lar|Symbol|MIanMIup7H7rvFMsbDMsTAMsez7rCxupCxanCxTkezfjTAChbDChvFCh7HfjMITkMIan||bMGopM3owMknDMBmEMPlFMYkFMVjFMRiFM7i|sMzsIKKuSICv1Htw5FtwWBtwQzCuKxLsKxLpKxlo7yknwyim2zzlBzRknAdkaBAj_B5jiA|hzzUgQyNfQy4eQy3ddz8cDzdbrAsabBJ9qCg9FDP88FP8NHP8qJ8a3Ltb3Lwd3LbeTK1fHKTffKygLJihRI_hYHGiwG9j|JFi7Kvh7KHg||JIri||jEri|g2FlgtGHf5IHftKHfWLYgnNdinNFk|dKLmlK9moKMlrKnlrKZkrKFjEJSiRI3ixH3idG3icFGibEhjtDckLC7ljCamTBdnHB5o|1ANh|tCFTt7GLtzGBt|7G1wRF7wsFcw3FhwFEjwfElwSDmwtDnwfDnwbCnwsB2wJAJvhAdvRzJuEz5urzttrzRsrzlszzurHzDqRzRp|t5F|oPCrpJCWpDCpqyCSqtCjrqCIrnC5snCjsnC|tvE|nNFknNjlgN3m9NPm|ZJPfZJ3e5JdddIncRGncFFncMEVcTDrdgDgeFC5flC4g1C3h1CZh1CBj_CtkXDllnFllnGlldHTk3IpkGIEjhJTiDJThZJTgZJPf|5Nzg5NXhTMFjFMnl7M8nBLVoJKzqRJdsyIwtfHPutFBvHDnwnBnwnAnwczbw1y|ARcWCkbREP9nHP9DIP9IJbaNKzaALpbnMfcPMBdfNXefNTg|fNTgfNVh7Naj|MrkKMMltM5n2MqoDLLp1LVqzJPtAH5vBFnwhDnwHBnwAAOvtzdvNyeu5yftNxXrtxDqtxbptx3oCxOmLxxl1yfkjyZiKyJh9ztgJznf|vbx|vTBba1Fba|nJJlnIPmaHmnZFVnrEVn9DVn8Cun7B3npAjmHzzlizykVyxjVyliVyHgnz9fRzDdPArcNBfbfDxaJEP9LGP9ZJP9xLCb5Npd5Nzg|vTwxv|Rx1tpzPt7BPtbHPtrJNl|Uymh|Ywmh|GHQvSG2wVFbwYEkwcEkwBBkweAWuUywtUyqq|vqx|vqxVtlHmhExmhExYeWKYeWK0hXABtbLBt|MB3a|MBYe|Uy3a|YwYe|UyYe|MJ0iCIvhDHhhEG3hGF3hiD3hXBFiBAekBAfnBA7qBBCrBC5tXE5tbG5trHCsII7sMJjr|jJ5iGIXh3IThtHOhEGOhjFOh4EoiRCZiIBUj|IBthpD5gIExf0GYenHYe7IYesI_eOI0ftJ7f|tJ5i|ZyYe|ZyneZylbtAJ9_B58QE58OF58zGb8lHg8_Ho8|MJHttIJuhHev5GLvgELvdBLvqzytExkrExjnEx7lfyxjTyWhXzMgWAHflC5fMDueaFueEGueEHNeEI4fMJHf|MJjr|zzOygA3zNBtzjDTzRETzjGTzgHwzeIazMIyyiJYxxJ6xMJgwMJev|EM2uEMoyFKqAHIsCCEsCfDsCYBfCGA3CqzJB|qzOy|GHYe|vhBFrWEFr|VN8gVNFhnNYiRMekVLalJKlm6JXmwHxn4Fxn|vhB|WEijhBijhBYeWEYe|WE|3CYk|CEYkrGYkAHDkKIikrJAj9KRisK2iMKehMKdg|MKdgMK2flKbeXJjd5JMcmIicqH5cuGUb2FUb|3Cxn|cFh9fHh9FID94KY9bLHauMzbbNScVN9eVN8g|YMYe|GHht|YM|MB7pMBtqPBerTB_rfCEsACft9DytLDQtYEQtFFQtpGDtaHptwHht|GHmh|MBmh|ABEoABXpHBTqPBOrcCssDC6thDqtXDKtbFKtiGKtCH9tWIzs4KGr|4KYe|ABYe||4K5uDIeviHSvZFtwnEtwHBtwbAQuIybtIy|IyYe|1xYe|gLajYJ8iyICh9H3hQF3hoD3h_BIiAAkkAAunAAzqYBdskDTtQFTtIGTtBHEtvIptdJ2tRJKsoKnsXK0sgLMr|qLMr|qLaj|qLWu_JCvHI|vpHnwZFnw7EnwACQv2BhvYzbuQy5tdyqrDxKpDxunDxjjVzXgcCzeZFzeqHzeQIZeeKnfqLZf|6zjfXz5fwBQe5DyeFEyesGyeNHRe6J8f5KRf2LygyLGh3MNi3Mqk|bJOr||6zei|bJauOIru8IVuvHmvUGEvbG_vfFdwkEtw4DtwNAtwbzXuBxptBx2rBx6pqyVnfzImNA1mkCllvE5lHGRkbJKk|bJhkbJjjRIGivI1iSHGhfHjhoGchyF4hDE4hvD4h6CnhKAFhfzei|zNYeCDhCyAhCJD9vXwYe2AYegFAryKYe|tWF|t_Got3IMs3Irr3IrqtHWpUGopfF1pEEUoFDJoGCxoSBjoDzJnHyAmLxqlLxKjLxHiayMhCyQgvz5gmAnfGBZe|t1E|GxLr|PxLrazNsQAotvC|lbFbmaGmmQGwmQIZmVJ5o|Kdp|aKUi3J3iuHwhWFYgqEYgRCYgMBzhHA9iHAmjHApkkBXkZBulpDPlcE|CyeDEye9GyeJHWehJhfkKPf|kKUi|bJ2nTH6n5GgnkEqniDJn3C3oiBPoyAypyARqyAjsqB3tiCPt6EPtDFPtSGdt6IDsbJOr|LBYe|WGYe|QH0bmHTaAGKaPFBafFBapDBaACpbLBdcLBme|MJ0iBIvhGHjhMG6hHF6hgD6hWBNiBAskBAxnBAAqDB9sFCKtYEKtaGKtqHbtGIEsMJOr|_H0b|Zymh|1xmh|RB|WGmh|RBmh|MJOr|OQhONqiBMljEMIjGMakIMDkIM4l|QJimQJ9lJJ9kDJ8jiJwiYIShiIyhEHdhpGdheFdh2EOhTCniIBgj|QUimQUblJUakDU8jiUxiYTThiTyhESdhpRdhcQdh|vSyf8KBf8|QU|MJf8|EMf8|MJcuwIgvaHTvRFtwgEtwdBtwqz7uExMrExBnExrlfyLjTy2iWzSgYAIfkC5fJDuecFueyGueAHMeCI2fMJEf|IBRg1DJfmE6fIFuedHueYIueaKdfoLXf_LehJNMf8P7fAQuedSue1VuemWbgIXThIXXk|MJ|NEFrtAFBfyFBUAFr|QNnt|ENNoENmq2NPrtMgttLfunKjvSIUvlHtwlFtwuDtwMB4w2AHvSy8v|0zda5AH9UBf9IDP8oFP8UIP8TKvaSMacSM2fSMlgxMthcMBizLBjZKyk9KtlmJnmdIunBG4pREBq6D5sBBnt|syNs2AqrFB2qgDGoFEjnBHtkGIPiMJ8hMJcfMJqdBIrcqHrbkFrbXDrbjCXbIAqc9zrd||0zrd|uNh9|uNYb|Qzh9|SyWr|3zWrjAJs_BhtGDRthFRtmGRtmHxtnIdtbJtsSJPrcKUqyKZpyKMoyKBn8KNmKJZl0JuldIVk4HGkYFrkxErkcDrkYBDkJAOkQz_k||QN||qO1e7NWc0LccVIubHGubgEubOCuckBudkB4fkBvg2CjhNC6iDExiCFLipH2jcJljsKHj_MlkgOIlzP3nzPvp|vZh9BT|EO1e|fyPq_zeseC0tvEOtuGOthJOtRKLsqMHrqMXpqMqoGLInXK_mqJBmhIhmXG5mCFUl6EBl5BYkEzpjbyRhbymfbywcBAIa|CT8IGT85JT85Lk95NN9EOsa|vpxh9vAh9gF9sZJh92Nh9NRlsxWh9|_PUbnRpd6SDfSSQhSSEkSSsn5SGplRUr_PmtAOVuFMHvLKtwiItwUFtwWDGvZBTuBAmtdzSruyGpLxtnLxEkLxShtyFfczsdCAUbYBoaXDC9XFP8iIP8KKP8GMC9DOpa_PUb|vpD|vbQ|vpL8dKG|MCYb|kLV|kbU|EYHpEY3nYX1mhX|ABf|AeiFBgjkCikUDikqFik5GgjNGeiNGAf|vXw|vzDun|v7FrpgA|kwT1mSS3nSSIpSSlswTntbUpuLVpuhXpuYXntEYlsEYHp|vVJ|AYc|ihyBfhyacJzwaaBS8UDS8FGS84IxavJccvJAf|1Uh9|i2IGkCGkmUDkm6BkmHzGkhy|MC_hpDWh5EVhNEThiFTh8HThwIbiVJvi4LhjiM7kZMslENNmENNo|vJAfvJ|hmm|NGAfNGYc5GWbqFUaUDUakCUaFBWb|6tVZNusYrwKVrwZSrwyRMu8Q4t8QIp8QhmARDk0TZiKVZiwYZiXZDkm|wRh9|Hpm|2yPq|vNISirE|vOB|v9N|6FskyGskCHckHIXjrJfj7KCisKNhOKYgOKGf|gUYePP|vXwYe1AYejFwsyKYe|YHhC|vND|vjxYeiAYeqD8sHHYe2KYepO8snRYe|zNYeFG|3Csk|7Jf8byEAyvEAqGf8|RR|vXyf8PBf8PBun5KYeJNYeNFPm|vvK|vFDyoPBiqPB|pFh9sHh9QIy9cKP9jLvayMgbeNscXNEdXNsfXNVhHMzjsLdliJ3m|OKGfOKIerKYd5KbdjJGcEIecKH3cRGUbDFUb|3CZm|VN|iGZm|sEhCLBazfAwvMyRrMygnMyGifA0fLBlbsEf8|vqNTk3CTk3C|v2zh93Ch93CbiqNbiqNh9rQh9|vqN||v5y|v5yHt3BHt3BBb5yBb5yh92Hh92HBb4EBb4EHt2HHt|BQPq|zPvpzPQqXO7sjOqtcNkuZLivlKSvKIpwsGpw_Dpw0CYv3Auv2yAu|mQseuOTcDMacNKsbHIsbYGsbzF0cbEzc6DKd3CTetBDgUAniUAFkUA2nxBNobCvqcDzrgEIsHFft7HOtJIOtUKOtOM2tIOhsnQPq|BQluLPIu3P1voOlviNIvlM_vfLbwaKpwSIpwoGpwmEJvlC0vSAxtoz4szyRpLxCnLxFkLxRhxyEfkzqdQAVbhCqakEF9nGT8TIT8JKT8xMj9mOL9BQSa|BQse|||v2zh91Oh91OZb3CZb3Cbi1Obi1OTk3CTk3Cjt1Ojt|||vSz|vSzFrvDFr|B2szCcuvD9wqE1yBFyzMG3BYH7C|YHf8|YHo8IGw9AFZatEqcvDmeBCeg0CvisBLksBgnsBTp|eyf8|JBf8qElbWF0fqHGiqHgn|ey7Cpz3BAAyzMB1yGC9wCDcuaE2sKETpKEgnKELk9EviBDegGCmeIBqcAAZatzw9eyo8|qHgnqHRrWFwvqEazJBhC|eyhC|xQfg5QTfrPnfOOTe_Noe8NUd9MzdbLed4KedRIedKHDdDG|gZib|gZSbsYSbXX9crXrc_WddHWMd1WNf|rE0i|WAmrWAjtBBXtgCyueDyuUDyuJE8uyFJtIGzs|IGEkIGrjfG0jPFAirEzi|eGtw|HFtw|WKfj|eQtw|DPtw|IGqw|IGstUEpvXDWv|nHqw|tHJduXJquhKquLKqulLau|zLJu|1w0i|WA0i|oyKkoyJjayljYxYixxLi7xyi1wzi|CqwYBqwNAqwVzLv2z3vJy|toyWsoyZq|KNSbTMSbtMec4MBc4Mdd4M|dMMXf|hOSb|eGib|hOib|qHQasLQapOUdmRXgmRwlmRdqnOltpLtwaHtwVCtw|zrt5xoq5xzl5xEgrAwdmDQaqHQa|4Tib|LQbr|IUNfnVUdnV9dnVOc8VvcWUbcBU3c0USb4TSb|3Eib|3ESb|qwib|zzhfTyldHy||cnyqcRx8ckxSbqwSb|CJAf|||7JaeOIpdpIQccIycVHlcxH3c8HXbSGSbeGSb|eKkh|IDSbUCSbtCec2CBc2C6d2CEdJCAf|NGbr|oCib|SJtr|szTeszvd8zUcWyscly9cNxSbwwSb|KDrv|fxrvzyrv6zEusz8uszps|oWSb3VSbwUEcbU7dbUTe|bUpsbUjuCUNuaVrvoWrv|7XSb|fRib||7Xib|gwjj|tACh|j7yPjVxDjvxDj4xDjuwSj|uwsvrxsvPxfvcy1vpyBuCy8uCyRs|CyvnCybltywkmy|OApsOAjucBNuMBrv|Crv|OAAe|8BCh|NI|tzYetzndgzTc6zucEydcZxSbexSb|wwSb|exrvwyrv5zHutzcutzls|pCQl|pClspCVtBCpuLCOueD3vVDrvEErv|dJ0i|dJvqdJWskJttrJ|ALRfaLoeEKJd6K1dlJKcAIqcYGqc|ULib|6MRf|fRAe|pCqc|2PrvnQrvVQEufR8ufRps|7Xrv|jOrv|rJKo|TIKoSIwnyIYmfIomJH6mcHQlaGQl|rJJh|pCzk|aGzktHzk3I_jGIpjTIJh|7HXbmEXbGC_dBAzgBAvlBAAqLCjtpEov8Hov3KovYL6tSNQqSNXlSNDgML|FEYkNFVjZFEj5Gsj5Ggj5GZiRFLiBFwi0Fvi|0F0i|6Bbo|zBAVytBPxtBBwtBiwkB5wdBZv5BZvXAZvnAhw6AqwNzqw2zqwCy_vayxvayLuay|tKyttjzXs7AXs8BXsWBPtJCHuJC8wJCJxDB3zxAqAaycB|aH_rHIRtbJmuWJ4vtKivSKsvPLsv|0F|BDrn|5L0i|5LviRJwi0JTibIejbH8k|AAhvB3i||Byi|hAAh|jJyhjJyBicz6iIzChpACh|nA1t4B1tABxt4C1u4CJu4CqvzBWv3BqwnAqwGzqwazWvHyqvHyJuHy1uazxtGz1tnA1t|aycB|aywAKz|AZkhAZkBzZk5ztkCyZjCygjCyyi5z3iBzAhhAAh|Bgj|BZjvBtk|sFibYHibtJFbLLccYMCdaO|eaOPgaOnidNCjhMQkrKql|wzYewz1d3zwctySbixSb|vhG||ixrvByrv9zCuwz4uwzls|Nwrv|vxrvNyrvmzHuKzcuKzls|DFrv|sCCk0DJkKDNksEQkkFQkyHQkGIlkOJSjoKTi_KTh_KHg_KTevJBd0IjcbFjcGDjcsCEc|sCvudEWuYFWuJIWuaKGtELqsELBqELnpYKgohK9nOIwmkHTl8FTlcETlxDVlSCWlsC|FtuoFHt|6Bco|FPu|0FsvBFrvOFhv|F6v|pAia|rKqlBMUlFNUm8Pio8Pjq8PTr9OhtbNHuuLlvNJ|AybgAyMdtyedmyHc6yucTxhctxhc9xhcwwyc|6BRs6BcuhBEutB3vQBfvbCrvnDsv|gwsvkxsvSxbvay0vlyGuAyauAyXs|RA2rRAJsZAgtbB9u0CQuRCvv6EvvEFvvAGiuQHLsQHXpQHKmqG0lrFQj5EQjnDQjFCbk6CskRAQl|7JIr|RAQl|gw8C5x8CIxPB_xEB8ygBjyUAjymz|jy8mjyMkbypk3y1kOxSjxxGj4xGjIwGj8wUj|kB4jRz4jnzgjWysjEy_jdyLkayUl|zxUl|WF4j|YI|Dwrv|RAGh|RAXkWB4j|fAGh|d4KXb7HXb|Zvpj|UvHC|Uv8C|cDHC|Cli5EChjFChpHChPIfjyKglyKvoyK6stIuuLGqw9Eqw1DqwcC5wBBSvRAav|RAszRAUA0BhBbBGBCBVB2C8CcD8C|NPDu0OAvjM0wCKtwwItwxCtwqzCs5xKp5xZl5xejoyKgYzLdGC8cXEQa1IQa9JQa4K0b|KbbIMPbyN8cRN8c7O8ckOTbyOBbBOQa|IRglwQgl4Q2mNPDmNPio|5SIk|5Sgl|kIz|kczvkJy|kpA|pACh6BChCB6i6CBi6Chj6C|jCBvk6B|_zZu|5FZuHGZugHIuRHqubILtrIgtCIIr|nJzi|Fx0i||nJ0i|PMioPMKmzMfmkMMlQLwllLgl5Kgl|5KIk|9PmhlOWe3NHddLVbjIVbnEVbjC1fBAGhBAjlBAgoKBJqTC9tJEiuAGrvxIrvGJrvKK8vPLRuPMhu|9PQa|HPmh||8BRs8BcukBDuwB1vUBfvgCsvpDsv|bRSbsQSbOPccjPrc8PXcZOqdZOYe|ZOlsZOVt9PpujPOuNP3vsQrvbRrv||WRSb|4Jib|WRib|OJrv3LrvELHu1Mcu1Mls|1M1m|4Jrv|WRrv|WR|vfF|vfFxquwxquwzo4GTaMHTaMHmo|yKmoyKxqMHxqMH|ExSvCzQvjBXu1D1uDEPrdGApRGVmsEsowCsokAsoNyMmex4lexhiexzfNysdFATaHDTaeGTa2IZchKAfhKpjhKSmAIRpUGPsSDOupBqwvyqw|5HMlnHNjnHBinH7hSGpfmGHdrFNcwESblDSb_BSbZA4dYzieYzIgYzWjiBKliC3nKD3nrE3noFKmmGom5HMl|1MYe1MndQLTcGLucbLdcxKSbOJSb|4JSb|1MVk|fFmofF5eZxmo|rCVk|QOShTNHe7MidnKVbWHVbSFVbbEYcxC_dABhgEAAiEA_lEAOoxBSqrCWseE1u2G7vmI7vmK7vULgurNothPRq|MP9rcOVt7Mbv2KtwcHtw3CtwezEs8xPp8xZl8xSiwyggVzGdlCfcNEQaGHQaVJQa5MWbKMgc|iPSh|DESbVDSbgDccOCrcCCXcrCqdrCYe|QOQa|sClssChuTCMurDrvBErv|pFrv|AEjmPDkmkDkm8DkmVCkmHCjmsCjm|MgcqNgcJNZb7OybiOQa|qz0fqzdddzOc0zmcxy6c2yRbKwSb|gxrvyyrv7zHuvzcuvzls|vzYevzndizTc8zucGydc|ywrv|rC1m|rClsrCVtDCpuNCOugD3vVDrvDErv|oFib|oFSb|ywib|xSbgxSb|ywSb|MJzi0JBisIZiJHujqGel|wENn|MJ0i|iTFNiCFzi1Fzi|1F0i|KAPsJzcuJztuJzQu3A8vpArv5Btv|wwtv3xovtx3v2yEurzPs||_CQp|HPshJGuQJ2vnKqvfLtv|FEtvlFtvJF9v0GXu0GBu0Geu1FPs|0F3p0FprvESs_DjuKCovuBtwJztwhytwsxLvEw1vEw6uEwmt0x_swxwsbywsGyws3zRssz9t2AyuoAovXAovmBovJBUu4Cnu4C5t|4CYe4CndTBTcJBuceBdcBASbRzSb|dHSbYFSbnFBc0F5d0FYe|ZHib|ZHSb|UDQm|0Ffl8GKj8Gkj8G|_CzimCzi6CNiSB_iSBljSBJjoCukzCKkUCel|qw0i|_C0i|Gzkd||HETa|tIywtcz1tVz1t|gz8ggzMd9zed2zHcPyvcAyiccyicPxiccxyc|Vz1tDA1t6BxtCB0uCBJuCBqv6BWvCAqwVzqwczqwIyWvdyqvdyJudy|HCahHCVexCgeqCNd8CydSBjdtBjdUAjdUzOd|Exqw|1ArvuBpvVBbvlCYuwCAuHCcuHCms|cFTa|cFmscF5ulFwuuFXuXFavpGpvPHrv|GxwAez|z5AVyZAPxZABwZAjwQA6wJAZvCAZvrAZvTzhwCzqwizqwyyqw6y_vGxxvGxLuGx|GxcB|lCUo|Jz2lAyojYx_ilxziqwzi|uzCevZCsv3Esv|bxsv9ysvvyfvSy2v3zBugz8ugzRs|OBRsOB8uZBAu9C|teyttPyXsDzXsEAXsqBPtdCHudC8wdCJx7B3z1AqAGxcB|OBia|kxrvDyrvbzAuwz6uwzls|xCjsxCAtMC2uYCnukDxuJDHuIFHu|dHHuBJHuyKluwL_tjM5t6NbsVNhq|FSblERbGDac0DucMCZcxCsdxCjf|BzYeBz0d9zwcAySbpxSb|Fib|2HBc|2Hps2HjusHNu1IrveJrv|JN8gzNSegNjeOMqd0M0deLBcYJBc|5Oib|jO8g|bCFIb7FqbyEqbRDqbmDObTC9cFCYcsCKdsC|sC0i|eBAzdgB6cECdb1EkaLFkamHkaIImbBJ2cBJUcBJmdbJMdOIaekIae_HaeBHWdcHFdEGQc4G|Wz0i|Wz5hWz|pOnq|pxrvIyrvgzAuBz5uBzls|VNhq|2G0i|2G6j|BJwl|DJam|xPQmxP7l6PqkwOsjcNsjpMsjBLSjNKfkCJll|gNsv|yNsvsOsvYO5vjPRutPjuxP3uxPRs|QEsvZFsvpGavRGUu0Hlu5H5u5HRs|5HQm5H7lAGnkVFojIEojUDoj4DQjPBvk8Bll|QE||DJRsDJguNJDuXJZunKdvPKsvULsv|UL|VBrvdDrvMDEu6E8u6Eps|6EBc|||aBrv|ZJrv|ZJ||8BBkFC3jXCQiDDfipEXhcFCh_FChhHCheInibJ8jwJBk3LLi8MbieNChoOChvPChmQbidRLiJR2k3SWk3SQm|3SRs3S8ufSEupSZuPSdveTsvaUsv|cxib|CBBcaABcyzOcMy5dbyWdDxKexx8g|Yw8g|yyrnyy_krywkly2k4yRjPxDjpxDjXwDjlwSj|cwjj|lwsvpxsvWx6vjySutykuyy3uyyRs|4BKkQCChGEChvFCh2G7iCGDiCGijCGUjcGjkPFJkgFJkJEJk3EckpDGj4DGjPCGjuCZjOBBk4B1m||4BKs4BUtmBuuzBUu3CavzCsvwDsv|4HBkRIBkrJ2keKmjkKBh|UKBh|xCBk|qACh|xCqc|SLRrkNUtnOAurPfv7Rrv|sCllKCllXCll9DllhDllcGllHH4kaJOiaJPgaJTeZHGdNGscPEscXDscsCLc|4EibmHibWINbuKfcALydGMQeGMCgGMwiqLWjaKklAHVl|wzYewz||c4zwcvySbkxSb|jFItZGItDHAtiIstQI4tmJIsMJ0s|4BCh|gxJgExUddzocOATa9DTaHFTanHvc3J6e3Jig3JThkIsjbHWlFEHoSAQsWzIt|kK0s|Gwqv2CwqfEpnsGhksGIhsGKfeFte1EcdmCcdQAcdCz5epy_eQxJg|sCjssCfuTCNurDsvnEsv|FFsv|sC6j|PMRf|dMRfTLbeuLAd6LZclKEcKJqccIqc|cx6j|cx0i|Wz6j|ixsv|Wxsvxysv1z8vxzQuJzjuWzOtWzjs|xCJl|xCysxCWtECduMCvu3DHunDTueETu|I1mnIJl4HJl|UKOo|kKOo6KhnUJSmDJkm|BzUeBzWcbztcEySbmxSb|BMib|mxrv5yrvLy4vezQupzluBzStBzls|LHTuvJTuiKDu5LnuPLFtLMJsMNPq|nOPq|BDBw|_y||3xib|CyoeCyMciync|xZb3xSb|IF5r||mHMmgIskgIzjgI|||SDii6DjiOCAivCRivCcjvCNjgDul|lXxCjrx3jXwvifwii||fwKh|7xib|TCib|7xUg|WDuc|qCucjAucmzmd1yBeHxUg|FGymFGMkwGkknGTj2GDjJFnjjFnjIEnj6EOjxDckTCgl|TCVsTCru5DPuoDlviEtv||eFtv_FmvnGRuFGsuFGVs|TCzj2Eji0FPh_Fjh2HjhoIjhlJ4iiKQiCKSjWKUkWKkn|WKVsWKyudLYuxLmvtMtv|hwKh|SDii8DiiUCyiwCUiwCljwCVjbDtl|GymlPxmjjxQiZwqihwii|rErlXEslbFsl3Hsl3Imk4Jfj4JWg4JCe3Iyd3Huc3Fuc|uDqw|kLiiFKnidKOiOJcjYIdl|bEqw|GGKh|yFPq|qHcmdIdkdIojdIWiTHDiyHjiGGii|DEAw5DyAlCsBhBLCIzLCryLCEx0CSwiBSwgASwozoxPyXxeyKyeyvzeyZzJyrAczsAdAtAOABAZAIA8BXA8BiB8BJBHAkC2A8DMx|rEDm|kLiiDKmiaKQiKJijII|iUHFiwHjiAGii|AGKh|OFibfKibbMUc8Ote8ORg8OSiTMikDLKlrJfmYHDmrEDm|rEuc|FzWeFzedrzPcezncJy7ccySbNwSb|rEnsrE2uEEuuREVunFavVFrvjHrv|NwrvdyrvJyavezUurztuFz2uFzns|siDtsRCXrfBRqWyepeynoex7nexDlexZjmyEivzjhEBjhOCjhTDUhiE7iyE7iQE7i_E0i9FUhxFmh|HIjs|ZxfrEygtQzhu1Bhv5ChvQChviDQuMDnuMDKtMD|Hxnw|rxfr|hAPbfLNIdWLccCJccGHcc3GjdsEqeIDdgLCxiLCllLC7orDpq8EHsDFSt7H1vvJ1vsL1v4NauIOjtvQdr|vQ0tLOQuSMFv_KtwtItw9FtwAC8v0APtDykrexQoex0mex3jNypgkALdYCicAFQayIQaJKQa8NMbyOkcXOkcqPkcNPZb8QBbfQQa|RQ|aJGs9IzuFGvv9FqwsDqwBAqwUygubx6sbx5pbxbmKyZjCAjhWDjh7GjhrHqiLIxjLIVkLINldIjmHHQmQGQmXFQmlFemLEDlDE5kxE7jaEKiQDmilDmiDCmi5C7jjBikjBKmjBLoYBBqBCqsIDktyE_tHF_trG_t6HEtNHhtHIjs|RQQa|ttJ7uDJfuQJfudKfuDKGt|5L2ukKavvJHvHIcwFHcwrGcwLFDv3F2vWEVt|aJwsaJvteJLtjJ|kZBClZBmmpBUmSAqnYzqn|yqnlyRmIxfmIxtlIxnkzynjrzni_ARhxCjhdEjheGjhpHaiBI1jYI1kaJGkaJ_m|iGem|MFemQE2kQDfjQCsiRBsidBsiNATilAhjlAQjlAfkEADk7BflnDMmDFhokGlp2Hpq2HJr2HVsrG2uRFbvMEPvHDqwnCqwlBqwEzMvbzCv0zCvwyCvbynw|3Gmh||WEOs||WE0o4D5paCkqBB9rBB_rBBHs5CdttCEt9DEtVDEtWEOs|UIuc|||UIssUI1u3JrueJQuKJ8vfKrv8Lrv|aPUgGOYe4O6euNfdsMLcTLucrKuc||KPib||KPUg|GBrvACrv7D6vwDUuLDnuWD||tWDss|Arv|QLrv|QL|Cvt|Cnu5DCuhD1vEDev||_CEs|_CKh|_CYkpELitF1ixGjhxHjhnIjhTIRhoJmioJkjoJlkUIWkoIulIHulUGuliGYkJFqkCFmksFhkgFhkPEhkqECkOD7ltD5m_Czn_Cmp|KyLkKywjCybjsyMi9yziTxmi8xii|8xKh|8xtv3yovoyYuKywuKyEs|DqvSEtv|SE|pwrv|h_SGikTJjGTLkGT2n|GTVsGTyuZTYugUlvdVtv|ZCCj8Eki8FQh8GjhkHjhIIjhDJYhzKBi3LVjhMxipNWhxOjhLPjheRjh6S|3Fib|ZCKh|NjjlNjjGMOj|LgkjLdl|pPLmpPRkfPkk5PPjMOzjrOjj|RN|RNtvJOov7POupPnupPVs|GAQrGAltLAItXAtuBBYugCrvHDrv|Bwrv|GAfd|t2Rss|2R6d|BwSb|Bwib|wzPewzedlzRcazscEy9c7ySbfxSb|Owrvvxrv5ycvHyZu|yAujzauuzstwzhtwzUr|oE8poEVrOEPsdFItaGju8HVuCIVuhKVusL9uEMoteN3sQNKqQNrn|QN0fQNDdxN1deNrcOMcc6MSbTKSb|SGSbFFSbcF6cMEmcAEOcoEedoE0f|pHib|pHSb|BRSbJQSb8QcczPyciPfd6PLd6P0f|6PSm6PwqDO8s8OLthM6vqKtwcHtwwEtw3DLv3BMueAftqzJrqz8p|1SSb|TKib|1Sib|2HLm2HPkUGkkKGRjnGAj0GijCFij||EijvEBjND4kZCdl|xFtv7GrvtGavPGUuWGxu2H9u2HVs|jLVsjLruzLQuWLpvWMtv|WM|9xKh|Kwib|IyQkIycjpyPi6ypi9xii||ZCVsZCpugDUuzDnvwEtv||9xtv3ynvryTuIyyuIyVs|NCKh|NCtrNC|ZwKh|yG4uwFjvvETvuDqwdCqw0Bqw4AHv8zXuQyYtwyYswyuq|wyQkwycjcyPiVxpiZwii|EKh|cGVh|Eii|sWCrt3DTtnD6uHDlu5EluEElu4F2uHFFtyGrs|yGQkyGcjeGPiXFpi|pwib||FFibnJibDLicoOxdPP2gfRyifRIlfRUnyQKpRPzrJOMsCNZt9MHuIKpvBIPvFH|pwSb|5xrv_xrvsy9vXySubznukz2ukzss|kzRekzfd9zSc_yscty9cYxSb5xSb|PKKh|PKVsPKyu6LYuqLmvmMtv|iECsiEUtpEbuxEtuQEDueFSu0GSuzISuUJ6tKLMqKLPlKLQhuKsfuJBdXHWcQGsciEtc|vFF|iEtc|XYSb|fYSblXSbNWacpWocaWUc0Wgd0WPe|XYib|UKWo|xQib|7Orv|OOrvIPrvgQ6vEQUuTQnu2R|XY|0Wss0W1uaWrulWQuSW8voXrvfYrv|XYrv|WEnu7InukJ3v3L2w3L4y3LnzgKqAtJuBaI|BcGLCEDLCJBLC7AnCxy|hIAj0JjkjJXkHJLlHJFmHJboQIjp_HqqxG3r4FIrXDIrRDIr6CDrqBDrYA4svAwsvA8tvAItVA2ukBouhCou|0LVh|0LAj|EZpDF7pDFImDF_jWE_irEgiyDgi|FC6y5B6yBAmyKzQyKzEzKzqADA3BxBIB0EIB8GIBmH7BAIzAAIyzAI9zlIUyWHry5HgygG6yFC6y|yDgiGCgi3C9jsB2ksBRmsB6p2CZpFCPquDPqoEPq|BRxkBaxGAaxXzaxezHxGydy7yFzKxGxMwGx0vGxZtty_shz_r2Bfr|yvq4yhpax3oaxtmaxnkTyRiAAjhgDjhHEjhcGVh|BtimBViYAajYAyjYATjoBlkZB|Wv|6Aia|hybghyOd9yfd2yHcOxvczxicbxicMwic7wyc|FyVkqyqkWxJjyxajix_iYwKiawzi|PArkQCChaFChjHChVIsjwKhlwKtowKbs2ItuVFqwjDqw5CqwQA_vAzxvhyFu|UKib|6Sib|PAMtABxupCWueDjv5EjvuFjvGGOtTHgsTHlpTHGmGGeluFOjZDOj9DOjmCckLBvkPAql||PAia|PAql|2IBkiIYjiIljiI3jbIWi3ILiOHFiyHziUGzi||UG0i||WEls|ABj|AckwBgl|zKxDztyDzZyDzRzYzsAbACAbA3BbACBIz9CezICTx|HDqv||HDEySCGAwBIBbALCYyLC3yLCuxdCVwIBVw1BVwoAjx|rL0i|rLziSKCiyKOifK_iUJujLJIjnJGk|7FSb||GESbYDSblDccLCxcLCcdLCLdHDbf|7Fib|bTwSbiwSb|iwib|9SSb3R2cuQycHPid3PRe||SHtw|9Sib|HSl|3Mtf_M1e_Mkd_MVcLMAcxMec7M2cJLSbUKSb|EIpsEIju3JNuEJrvUKrv|ALrv|EIcn|6SSb|JRSbjRSbyQdcOPzcaPddyOTdDNmf|IFvn|1APe1zidGyWcjyxcbx|vDrvPErvmFEuIF8uIFps|MC|MCrv|7SSb|oRSb3QSbwPEcbP7dbPTe|7Sib|VKSb|VKib|Aps|AjupBNu_BrvcDrv|AFf|bPkw|DOkw|DFSb|TESbDDSb2DBcGC5dGCYe|DFib|KzYeKzndxzTcnzucVydceySbvxSb|NwSb|RNPq|RNTeRNZcpNucRMSbDLSb|9Bib|GClsGCVtSCpu0DOuvD3v8ErvTErv|Avib|ITr|I6rAIkq9IypgHToGGqo|Ift|aynp|Kynp7zBrOzIstAPtRByudDhvTEhvNGhvUHgu|nCziHBzilBSi||A9j|ICzi|DXmlBsldAAk6zHjxyDiYxyhYxggYx2eFzrcnBQa0EQaFFQawHDbnI0cJI0c6J0cmJNbDJxbNJQa|IC0i|rxrvMyrvjzEuFz8uFzps|Fz0eLyYchyDcPxhcWw_btwSbAvSb|Jwrv|XDrv|XD|jrIylvJomzKdn8LloJLtpJLIqJL3tUJMu3ItwcFtwiEtwvDkw1DfwxBMv2AhvFzhvhzhv2zwvQyKvKytw|aytw|NJ_hvJWfNIIe4ItdLGMcrF2c1E2csC2cpB0dnA_dnAdfnA9g1BXgZB4ixF|||lKQa|lK_h|hHtw|EwKh|8Jmo|lyIklybj_xMiExliEwii|CC2tCCzuYC_ujDpvlEtv|EwtvAxrv1yVulyzuly2t|fBln|NDjhEFjheHgiRIdjGJ|oFlnoFTk6FYjRE1jhEziZDiirDiiECii8C3jfBrkfBOm|jBmorBbrPCQsTD6ulF6ugG6u0HBtMH4tCIMr|8J5sZHsuzGrv9FqwjDqw8AqwwyZtcx0scx5pcxxl7zqj3BjhFDjhQFjhqH5j0JSk8Jmo|tcDeuvDsuLDsuLEsuDFXs|5GgtREcw4CcwJAcwNzsvRyHuAyLtryetryXq|IC2sIChtPCEtWC|5Gej|ICej|tAQatBQa9CwbRCccRCbdRCae8CSesByftAyfuzyfOySe7yae7ybd7yccOywbuzQatAQa|CCKh|AwHiuylhQzRfbBlebCwc|ryej|Awej|DC2tDCzuZC_ukDpvmEtv|FwtvBxrv2yVumyzumy2t|DCib|zCCjiDvi4E0icFjhwGjh4IjhmJiiFKhjkL1l0MNm0MOo0MYqjLLsDKxuiJuvZHqwmGqwbFqw9EUvoDvvzCxu|sTDSunFSucGSuKG_tyHHsyH6pyHqlGG3k4Gaj5FajyDajzCol|WEVtjCcweAcw0zcwcypvpxBupxntpxMrOytqcA9pWE_m|WEylWEWjKEwjzE5j4ENiBDti_Cti|Fwib|myfemyLc|xkcFxVbFwSb|zCSzzCYAKClBVCLBgDXBED7CJE7C|JEHC|zCxu|kwKMmwKSowKVrZIXt6HqwQDqwCAqwTyau8xVr8xWo8xSlVyBjHAjhNDjh|RDoi4DoiwC_iYBzjNBilCB0nCB6qCBKrPB9t_BeuxCPu5DnvODnvuEnvXE_uxFtuKFxt2G5s2GGn2G4lLF6ksF8jUEHivEoiRDoi|BwKh|zCKh|iyIkiybjXxMiBxliBwii|BwHC|Bw7Cxx5C_xABiyeBiyMz|RomanBold|ZI6q||ALa2zLa2zZ6||||PGothic|PCZ6PCLa0AFezyFe|eHTa|xHTa|ewrvmxgv3ywuNyLtRzor|JB6q||PA6soA7toANtoAFu5B3vvBjv7Drv|JESbhD_bSClcrCHcrCedrC|d8DDf||||JEib|zzDeZyfdJyXclytcNxccdxWbhwSb|hwib|OLib|MS|d_Njd_NTcyNtc6N3c2MUb_LTbOLSb|nILr|hNMf_N|TCVsTCvuaDXutDmviEtv|CyQkCycjiyPi|DnjTCel|dFtv1GmvoGOuEGpuEGVs|EGymEGNkvGkkmGTj1GDjIFnjjFnj|ICKh|5GKh|ICwc|xpi3xii|3xKh|uI_o|oFUh|CIrvPJrvjK5vEKRuEKouEK6uyKQtwKHt5KHs|_ORr3QfuLQTugRmvcSrv|cIrv|jVKSkVKln|VKVsVKyucLYuvLmvsMtv|TCAjZDoiZEShZFjh8HjhwIjhqJ4ilKRiFK|dC_o|TCKh|7zib|HEhCLBRylAdvXyArXygnXyXilAjfLBGbHEf8|rKf8|rKhC|vhEpghE|vVyh9VFh9aOhmaOh9yTh9|yyhC|yyQBMzLAWAhz4CPx_C|2Kgn2KArDIdvdHRyiEhC|rKH8bJO93IdbYGDc_Fwe4FkgvEyiXDLkXDgnXDTpuE_r2F5u_F|vVGOx2IgzcJLArKQB|0GSe|0Gqc|fxSe|vAAi|fxAi|FOf8yCXATxXAXJf8|vUN|0Gf8|9Aqc|9Af8|vWD5uuE_r2FTp2Fgn2FLktEyiUDkg_Cwe0CDcUAdbNzO9yyH8|B5uTD5uMF5uHGktCHysCHwrCHAqOG2qeGHp_D7pYAmoNzPnDyfn0ygmqxhlqx4kqx|iVx4ipy9hgzygVz4g0BLf7CqfoDqfiFqfKGZfbIwgTIshzJoiQJZj|HzKqVzmsYAet|Fx2lFxrjNyjiWzbhwBbh6DbhfEjioFrjoF2loFEmfENn6DWowBWoWzWoNyNnFxEmFx2l||Zw9r|zyWh|xwWh|sEZvhDdwnCdwTAdw2ALvdzgvUyvuzyJtzyfr|8HkkYG4j3GoibFHhBDHhHBHhTAji4AWi4AMj4AikpAJkLAaltBslTBClUD9mPGXmYHrn6JWnMJTorKPprKdrrKBsDJPtQI1vjHIvOFmwUDmwKAmw4z2vqxKtZw9r|3Eyt|cDhpEyHkcD7gOHHk|lF_dVJq9wO_dVJAi|Wingdings|yyf8|iEf8dHGbDIjf2KXi2Kgn|Arial|Xv0pXvOmjNOmjN0p|vlFqrVJRm|EQ7gdVHkEQhp3MHk|vOqrVJ|xv7y_vgyGwnymxuyLxuykzuyVzxxvAAwvAqu|vPI|IHh9sKh9JLt9|QhtQP7uvO8vUMAvhL|pvE|kS1pkSHqFR_r|KEsd|KEfi|PKIfPK8fxKAefK0exJKdUIudXHtd_GsdhFsd|ME9fOgayPWaaQ1cPQ7dPQyePQcgXPth3PJitNqj|tNyjJP_j0RnlkSMmkS1p|KEtd|KEAj|DLegDLnfgLMeWK9e3KPdtJzdGIwdUHtdRGtd|vpN_lME_lME|vVyh9MEh9MEBhpNBhpNh9gTh9|KEGn|JIh9KKh9aMw9DNK9UOvaaQfbWQtcHRHdHRwfHR1iwQDjlPclbNgm|rHGn|wGAjWHAjSIrjPJijsKPi2LlikLMhDLbhDLeg|MU|EFfi0Hfi_HciZI9ixJUhjKyhzK|vQN|vfMprRDprgC|VT|vByf86Ef86Eqm0KSelQSeaKem|UPYnkyYnkySjUPSj|0Giw0GbzdEPArCsCDzsC7ysCUwjCGvbC6v2C|6v7y|RKen2I6fgFen|vmw|vLEh9vLh9|KEam|KEQr|Fam||gPKrgPKIf|eMXoeMSnPLhnoLHmoKomIJbmvIbmjHam|vnK|vAFyo6Emq6E||NQ|9FQrCHQrGIPrKJOrDKpryL1rULpqeMMpeMXo|vVyh9MEh9MECrhPCr|||DqfoFqfQGig|||SFQiSEgiSDgiZCgifCPixBljeBikNAMlNAvn|vAfirBwgeCZf1Dqf|aJkm_Ihk7IgjPGHhJEHhQCHhxBYifAck7Akm|1yNf|qcByszC5uDE5uGG5u1IysoJ_qoJOnoJOk0IfjFGIhDEIhzCIhcBfjSzNkSzUn|3ycC|SzUnSz|NA|1xUn1xnjxzdhDBqfDEqfZHqf5KChdMOjdMFndMNqgLAskKnuxInvLGmwDEmwdBmw7zau1x_r1xUn|PAD9|PAEhJCqfFFqfsHqfMI7g5KQgGK5ifLljfLJl|3yD9|tI7mtIsk8IDjQHNi|GiibGOh5FOhlDOh4CViPA0kPA8n|ZzBo6AfrtBGsQC5uSE5unG5urHitwIvs8JMq|7Akm|_L7rjLCtuJ_uGHmwSEmwiBmwdzau8xZr8x0o8xXjezHhlBqfIEqfYHqf0KEh4MRj4MSn4M5o3MBo|vIJlvIFjCHJiJGNh4FNhSDNhNCqiJB2jgB7kPAclPA7n|8JMq|zANf|owNf|hzNf|qbBysvC5uhE5u5G5ulHDsCI8rCI7oCIOkkHfj2GIhaEIhlCIh6BcjUzHkUzUn|6LD9|UzUnUz|hyD9|GGD9fJD9OKialMZadNoc6OOd6Olf6ONgkN2iyMjjZK5k|fLNf|MCupkD3rNDLs9EtrPEGp|qINf|DI3q|kLqqTKct2JNueHmwAEmwfBmwezbudx|yAZnyA5rOBBs3D5uSE5uHG5u_HysiJ_qiJLniJFk0I7jLGAh_EAheDAhUBdjyARkyAZn|zAUhrBFgyC2gGDqffFqfkHqfVIugvKyhjLvj7Mrl7MMn7MfqdLfskKeuDIivXGmw3FmwHDmwBCNvvBbvPAiu|PAcC|zIXt0Hmw1Emw5CmwtAivRyduYxjs3xoq3xUn3xtlSxvjGywhhAtgUBqfTDqfmFqfvG2gEHFgmIFh|mID9|Hjj1Hvi3GHhIEHhDCHhkBaj2AFk2ATn2A7rhBCsxC5uyE5uaG5ufH6tkI6sDI3q|rdxXndxjl4yljYynhJApgvCqfBEqfeHqfVILgAK4i3Lyk|oIYk|xA4ijCqfGFqf8HqfmIYfBJtgcKkhPKai3LmjdL6kdL1m|JfiWLqf0PqfqRqfJSLg0U4i0USk|0U|vA2igBSgxC8gODqfqFqfdHqfnIagxJVg|v4yNfQANfQA|2yNf|GJikGOhPEOhFDOhGCpiHB0jeBbkOAmlOAAn|OA||GHslGHDj|gRNlgR7k|QpjKQGi1QeikPOhoOOhHMOhyLXiqK3kqKzm|jB6a|jBNf|zyMb|xwNf|zyNf|jBprjBAssBWsBBftWBstfCFtSCFtjDFt3Eyt|4yNc4yD9QAD9QANc|jBWh|3ENf|3EWh|GICtNGmwxDmw5CmwRAPvCzfv|BxpkYxGiNyDhDzzgcB||fOCqfUEqfZGqfgIVfzJogaK8hNKTh1L|t5HhvGFQvgEmwFCmw_zmwyy2v7xKt7xIr7xwqFxxpcyyo4zYnYzln2B2nSBRmuDEmPGfmoIIlpI7lpI_kpIjjDHDizGIhvEIhzCIhEBniJA2jhAMk|7LNf|xD9LAD9LA|oISnUGtoVDUodC7pwBrpPALprAlq3AWq3AEr3AKsUAttJBcujDcuUEcu7GwtmHPsXHBroIGqoISo|xANf|vKI8vDI|iaLIjaLxl|aLbpaL0tlL2uwL3v2M|xNf|LANf|xPp|yqupyBt9yns|xAr|toGmttHJsWHErnIyqnIto|nINf|t4E|LAMoLAWqVAGraBLs|BntRC|rEAi|rEForEzprEeqsEVqHErrVEZrrFisZFCs|yJAi|rESe|yJSe|QJrnQJamMJilIJqkqJTj9JkjBI4j1IQi1HQidGQisF9jIEuj5ERj|AySe|lPRj|GCsrHCs7IqsPIes4J5s|yJ5s|vJD|vJDGdDwGdDwh9GQh9|GQGdAJGdAJ|KJgr|KJSi9JCiwIwiTHpilHpibFpi6ELj1D5l1Dvn1D0qUD9rLEisGGisqHisfI0s5JJrKJgr|WyZ9|rEZ9|WySe|yJQvFI3wFHbwGGkweFkw2CkwuA1vWyJtWyAq|WyAi|5ESe|PKinPKPkYJHj6JzigHziuGziFFOiRE1j6Etj|6E3sFEhsgFlsUFpsvGpsGIpsKJ8rPKSpPKin|HoeJJoeWMoeHOKgtQ4jtQbn|ByhC|6EEgmFDfGG0f||sxAq|YxAqmySqVycrszyrrAYriBisnCzstDPsIEPskGPs6HssUH4sUHnrUHLqqHtqZGbqHFXp4FOp1EEp_Ctp7CfpNzEoFymnxx3mxx8kxxFhSz1gcCoegGoebIoeYJNeJL9fJMCf|vNzqvNdt6LRuKItwBEtwiCtwrA1wAyCvsx5v|6Qqn6QFrEN5uaLxwJGxwgCxwOz5ulxFrlxqnlxajPzLgiCkeJGkecLkeFNMg6Qcj6Qqn|lJBrTJXq8K0qqK5pqKsnqKYl8KXkSJVjnJijUIGicIqiwH9iJG9iWF9iiFniHEAi7EdjDDPjkDSk1DUl1Dsn1DSohDUpyDWq2EyrxE8scFqsUFIsMGIswHIsbIssTIbslJBr|_UEk_U4qSRhtLOtwgJtwODtwHAhtAx4qAxEkAxafHA|bODP8gJP8JOP8RR|||4Vrn4V9m0VilZUqkHUTjrUkjST4jiTQihSQiBRQiXQ3jhQijlPRj|5ELgvFEfOG0f5IoeGJoemLoeFM8fYNUfHOmhkQZfTRbfrToeXUoeIXoe8Z2gB_IhB_Rk|B_||vaFHv6E7v|6EhC|tQbntQipPP2raPNs6OVt0N5vDLJvfKkwGIkwcHkwbG|b_Uaf_UEk|cNoq3OmptOYnUOxmUODkUOAipO9hXNJfaNQepMVdoLvdnK5dhJ5daI5dbHudcGTdoFOeDEFf8E9hGDFiGDEkGDGm7E6oBExpmFqq6Gkr7HMr9IbshJbspKbsqLLrsMjrcNoq|fPf8|AMskfMakOLPjmLrjIK4j4KLikJxiAIjiAHjioFjicEIj1D5l1Dun1DZpeEfrsFxsGHxsJIxsyJisnK2sWKKrrLqrQL5reMLqAMrq|mNrq|mNsk|eDBHeBDnezFnefKnekMPfqOfhqOkk|wHswhFswqDWvzBnvbAguQy9t4ytrlxMplxunlx5l8ymjXyChnAtgMBofADUeoFoelHoe6JoeAKMe3M8fmNLf|CsqpExrQFBsAIBskKBsYLZrBNkrxODq|9PDq|UCro|mN6v2MKvEK5weJswwHsw|tPro|cRtulQSuzPcvNOxvXNMvPM5wRLgwTKrw9Jrw|ZIwr|cR2p|dGFVeNEMfdEchGDDiGDGkGDOmgEeoTEGpNFuqJGkrSHHr|I2s6K2saL2sdMKrgNpr8ORqUOpqxPVpaQppAQ2p|Pymj|PydfGz|_IEk_IdjQHHiGG8iqE8i3D8iwBDi_z5jjzmj|ZIYnRH1oyGcofFmoAEzoLDQojDkpUCPpUCDqUC9rZCur3DPrrD8sNDrsgEBsMEKsOFKsDGKstHpsjI3sZIwr|ZIauwIwuSH_ucHsvDGKvPF5wXEgw4Esw2DswBAswYyXujxqtjx4rjxcp8y0o_yPmxA7m2CrliE9lzGSk_IKk|9P1vhNNvDL6w_Jsw_HswQCsw4A8ulxPrlxwnlxhjXzPgxCke3HkefLkemNrgtPyitPwm|rGjkWHjkUI7kSJXjwKoj4LVikLeiBLyhBLAg|vBySe6ESe|MEjk|yIh9IKh9bMF9HN0aQOMacQGbWQ4dFRteFRrg|BLAgBLCf3LWeyKdeSJYdYIAd4IyddHwdMFwd|hJzOgMAFfeC1fJDoebFoeKGoeIHJeHI1fKJyf|KJf8|xHjDy|gEqcryqcryf8gEf8|KJcujImv4HWvRFtweEtw6Btwez3unxErnxynnxnl|wK5kaKZjoJVjDIRj6IRjXGRj1G|j8F8k6Ewk|0L5k|JdlYJuj8JDikIMhDGMh1FMh|DBi_CpjTCdl|MEBo|ME|FRrgFRZh6RqjAQTkBPTleOdnzMVnUKBopIBo|6EnhVFPffHjfBIOeJJOe|JOemKPeKKPe0LRe|mUFkmUQnVSlqsRRsfPbuANcvBLCvDJ||vVG|vTxZrBBZrBBjdTxjdTxh9aLh9aLjdsHjdsHZraLZr||vVyh9kPh9kPGdKEGdKEBhzOBhzO_lKE_lKECrkPCr|vTx|JQd3JGd7IwdeGwd|MELr|iOCkiOmitNMgFMafUKge|7Hh9VJh9WLL9XNcajP3bFRvc|SXemUmhmUFk|||fy6adzI9fBg9hDP8mFP87JP8lLtazN7czNPe|xBZr|fyMe|UBKkZCskRD9kJERjHF9jAGyi5HKhCHWgCHUfCHneDGKdEF4dSD4dLC4dnByd|z0eSyMe|vswSefCSeeGEq9KSe||vByf86Ef8|v0D|IHZr|SPSeeJ||eGLrkILriJzrgKmrcLSqNMXpxNpoiOTmiOCk|VSbg|fSbgPRSf_QgfaQGepPgewONdkNrd9M4dQK4dhJ4d0IxdLG_dKFXeNERfdEghGDGiGDwkGDhoFFhqFHhszLhsULhsiMgsIMfs2Nds|SHutRhvYOTvrMtwWJtw7EtwRAjtAx9qAxCkAxjfTA4cbER86KR8mMR8nOf9pQE9VSRa|vrGSqGC|v8DpnvwSeUCSevGTj7KSerQSeMJin|Suj|vpN|wIuj|2NMn|wIMn|tQbntQdreONt|LkwGIkweHkw9G0w4FJv6E8v|vVyh9IFh9PKGkVPh9JWh9|vUQ|vUQNgGMFqEIFqrENgrE|6E2sHEgsdFlsMFqsvGqsGIqsKJ8rPKSpPKin|v6K|PKinPK0l1KOjfJzigHziuGziFFOiRE1j6Etj|6EEgmFEfGG0f|HoeJJoeYMoeIOKgtQ3jtQbn|UBUp|yPEfbOxebMOdcK3d7I3doH3dFG9dXFfdgFxdGELdfEdeQDHeQDgfQDagvEFgbF8h6HxhmINhvJ1iFKhi_LIiBOzjRP1l5Rvm5RRo|9K5uDIfvmHSv5GtwlEtwwBtw_zRusyctsy|bQEf|iycp6AEqmCqrCEcsHGcsdHcs5I6sZI0swJOrbKxrDK7r3LIq3LVp3L9pqKDoNJ4ozINnhHunRFdnqEXmaDxmjABl2z|jOxpiOx2gOxTcEATauDT8YHT8cKT8oMj9AOK9bQoa|9KSe|GPSe|ZDmnZDFo2Ewp7EnqrEXqJEvriFMrUF1sYG1sFH1svIMrmJvr9K||sySe|ZDSe|vER|vANbhBJ|gywhFv8Y|JMXj|eMXj0L5jsJAiUH2ihG2iYE2i2Eqi8DNi8Dsj8D3kyDokYDIkuF0lkGbliHllgIvlfJLlqLjmsMxnvNKovNzq|5RRo5RcseOjunLpwvGpwHDpwABVvuzpvFxEu|Fxcp||jGXpeKSeUPSemGhCoAhC6DSvswSedCSe||v6D||wh96Dh9BGVoOKh9EQh9DUVohYh9|IJgc|UJSe|fPSe|KJ_tKIOuxHhvkGLvSELvgBLvjzAtnxprnx_mnxSkYxkjyyNhEzEgEAAf6C_eADoe6FoevGoeDHJeMI1fIJDf|czrx|SzrxTAQxjC9yMDuyVEuyqGuynHbykIVxQIoxiJVwwJ8wKJnvKJju|zNPezNlg6NxhFMJiQLBj0LtkSJ9lIIRlgHpm|gHUp|qKJAq|KJAq|KJQifJDizIwiUHpilHpibFpi6EEj1DTk1D6n1DApXDzqSExrGGxrvHxrhIgr4J|zIAi|wEAi|zISe|hJgcWI9ckI1cLHUb4HUbtFUbUEtckE2dkEJe|kESe|yebGAG9lC58JF58YG58XHa8XIf8IJo8|fP0ufPrwzO4yTNKzEMFAoLCBEJ1CVHsCIFsCWDsCbCeCtA0CczJB|yne|yAi|ySe|7xsv8ysvuyfvRy2v2zBugz8ugzRs|4BwkMCFiLD8iLEChKFChWGChNHgiEIWi2JjklJillJUn|OBRsOB8u_BAuaC0vyCevWCsvWDsv|WD|4Bia|Wwjj|gzsngzal7zvk0z|jNyPjzyDj9yDjKxDj7xSj|lJRslJ9uyJFuIJ0v3KevrKsvqLsv|oH8roH8tsHBtxH2uIHcuUHmu6ImumImuyIfuSI1uNJ8t|NJ_t3IhwwGhwMFhwjFMvTEevTE_t|TEamTE5kcEkjyDyihCyikByiMA3jbAAjbAfk|dA7ldAQlRzdmuzBmVyBmlyBm_xcmDxOlDx6lDxOjYyIiiAChKCChBEChNFeiHGIi6HIjoHmkoHom|xAiaaBiaDBLa4Cbb4CQb4CtcDBXcaBodxAodUzodrzXc_ytc_yQb_ybbqzLaTziaxAia|OBCh|TE|TEGnzCAoUBZoHAEpaAnqFz5rFzZrFz4tiAPtYAxuPBxuZCxuTE|PG6nPGcljGlkPFujFEujRCuj3Bsl|3BRs3BfudBBurB1vPBfvbCsvlDsv|HLJu|QEsvPFsvcG9vBGRuLGguPG2uPGRs|IwsvNxsv9yVuxymuxyRs|mJuqmJWstJttAJ|tQJdu4KquqKquQKquwLau|pwsv|xHqw|3BzkvDChKFChTGChHHbiwILi|RGamLG7lhGhkQFqj3F|ijEziCDzigCzicBMjQzllQzooQztr9B6tvCLu9ELuyFLuRGlt|7BCh|lJRslJ9uyJEuJJ0v5KevtKsvuLsv|RGqw|I3klJZklJTm|RGlt|fS0i|fSziWQLiiQnk|0PFkkPQjkPljkP2j0PPiJOAiRNzi||RN0i|wHwn|4BRs4BgueBDuoBZuQBdvgCsvlDsv|ELqw|0Lqw||3Mos|bG5kPFajdFPiUEBiZDzi|ZD0i|ZDHs||_G8m|DKzixJCi4JZiMIdjMIMjMI3kUInk|pwsvkxsvSx9vay|DK0i|umyAuyy8uyyRs|uzYeuz|c3zwctySbixSb|SEsvRFsvdG9vCGRuMGguPG1uPGRs|ixrvCyrvazAuuz6uuzls|qCqldDAlRDFltEKlVEKluGKlDHvkNIgjNIjhNIZfeIQeHHGdGG6dGFxcpExcDDxcqCPc||TE_tJCFvaCVvlBiwpAiwZyiw1yiv5xiu5xHs5xFryxVqayTpJzZogB2oTEKm|5EibTGibtITb4KrcaLOdhM8fhM|ghMyjCK8lXIJmUFJm8FJmgECmpDvmqChm|nFrv|CRjcCek4Brl|oyFkXxyjwx9j5xLiawzi|rDqw|TCqw|PGUnPGBlzGTkkG9kPFPjiFsjzEsjPDsj|qClsqChuRCMupDrvAErv|KEiafxqw1wqwwDia|qChm|mJia|yfJwATGLC2DLC6ALC4ypBXwFAXwQzXwsz5x5zmxxyaywxgynxJzTvWyovBy0vhyEuhy9uhyEtIyWs8zcsIAUq|mIUd|KOjYKTjQKWjJKZj3KZj|eIZj5J3l5JMm5JJoBH6q5GvrADvryCvrsBbrOAMrzAcskADskAXskAbtAArtQAHtzBOt_BRtHDUtQGZtMH6uaJiu0K9vTK0wTKgxTK|mDlieClitBfjJA8kJA_lJAooLBJpyCKqMDKqWEKqGFSpqG_oqG8nqGJkmFljAElimDli|vRzMwuzrx7z6y7zGy7zpz|zJib|sIHGqIH3oFGamDFgkJDgk8DgktCwkPBLkxAyl|3KBiJKBiQKDiXKFi_KLi4LUi4Lfj4LEj|LlcqOodUPSfnRjinRxlnRSpLOLsPL|vNF|kIC7k2Brjaylj|ZEibBJib|IAUqqzgqKy8p3y0o3yFm3yBkDz6jbBChDDChDFCh5HBi|9CUd|sCuunEWuHFWudJWuyLrsTNXpTNHlTNnhyLWedJsczFscbEscsCUc|NAGgQEghbHGjeJLleJyoeJbqzIArVHZsUGYtUFWuFEwvUCmw2BmwbzmwlyKvvx5vvxkuvxVtRxAtbyftJyft7zftqzntJzutrA_tABNuLCOuxEOuTFsteH5seH8qeHgo1GEmQE|Fnm|Bxdr|FCh|5ydrwyltJzruWAwvpCwvtDwv7EVuOEhuOEptOEms2EErjDWq5BQpUyKocySnxx_mxxFlxxWjIyMiUzChMBChACChLDYhxEbiOEbi1FbiaF4ijFZhvFCh||YDbo3HIp3Has3H4uCFfv9EqwoCqw6BqwszYvYyPvEyPvhyPv5ycw|Bxcw|vFnmVE7k|Dkj5DwiIBwiDAwiZz4jkzEjkzkkkzalPzNlhApmKB6n||EBikDBi|zYzxBVApEVA9HVAsIWzMJYyMJSxMJ3x_IKwbIowRFlwpCfwzA|ODChZGChUI0kxK4mxKKoxKDqDJysJItu8HsvzFqwDDqwtAqwCyUt2xNr2x8p2xdn|xAylfACnfATofAlqNA3skBMtoCNuaDvvhEvvCFvvFGfuIH|HDbJGecsFQccE4eZCjf8CQgkBliNArk_CXibFXijHXiSIEkqKlmqK1pqKDrRIMtYGmwRDmwJBmweAYulxdslxTnlx5lsyBizz4gDB8eIDccBFybuHTa7JTa||kDBiwCBiIB4jUAyjoALkUzYlUzSnUzVq5B7tiClvhElvMFlvJG7uHHUsHHWpHHbm4G2k|0KTa|xklYyqjvAwi3CChODCh|0Krb|_IUqFI_s6HIuAFqwfDqwKAqwXytu9xvs9xbp9xBl_yCjQAChCDChYFChtH9j_IIk_Iin|kzinjzoqQA9smCXtqEXtOFXtPGbtQHqswIBq|2Bqd|kzpm|JC9mrBdnQAuodAKpdAcrdA9tiBlunCxv1ExvHFxvHGCuHHGtHHlsHHfr5Hnq0GMoJC9m|iE0i|RIGqgIstCGXuZEqwZCqwBAqwQyqu3xqs3x0p3xJl0zGj_AChKDChNFCh6HIisINjsIYksIyl4IVlIHgm1Hgm7GgmGFGlpFmljFskeFyjIE4jaEDidDDiHBDiMALjxzflxzInxzcqLA7s_B2u4E2uAF2uMG0tCHjspItq||2B0i|||PFpmKF3luFwk5FFjlEajBDHiMCHiuBHiuAGjuzEkkzpm|wDjpwSj|bwjj|xyEnxy6lpyzkiy0k3yQjQxDjqxDj|GIia|RGquPFuvQEYvSDqwKCqwrAqwKywu1xBs1xBp1xAmWy5kPAChNDChDFChRGOi|3BCh|oACh|RGbgRGNdJGedCGHcmGvc7GicLFicmFicIEyc|iw4j|7Cib|twyus|wy4j|kxrvDyrvazBuwz5uwzls|wzYewz0d4zwcvySbkxSb|iwzi7xei|xrhUyEgAzxfXzYeAAqd|LEetcEJudDuvfCewcBewvAewQzRv9zsvQyKuwy|2B4j|2B9s2BwtrB|oEXjeGiiJGlhdHogdHafdHAdjGGcpFMbRDMbiCMbjBGclAzdlAMelAzfKAmg8B8hUBSh|iE4j|tQBturCtuXCtupD9uUDRt9Eet|gxRnaFRnaF8qgx8q|BAl|BAlxzzjQyli7y6h7yOf7yNdGzkceBTaPDTakGTaSHecoJBdoJkfoJugzIIhKHVi6FxkOHCmGIOnRJmpRJ4rRJftaIPuvGmwODmwRAmwczvuUx1tUxhrUxVpPyzoKzcn|vdBqedB|MG0i|RJZn|vYM|2KrvhLnvIL1v8MGu8M9u8MutxL2s|kL0i|jJpdqKgcWxgcWxD9YND9YNgcnBMr0AmtjOmtjO|yxkx|dAJxoAYy9BwzaChAXDhARFhATGwzVHLyhInxvIywuITtHG|lGBf|KLmt|vDwft5IWe|FO2swP6udQKuXQmvcSrv|eBGl||Roman|||tx0gLxRcEzcbxBy9JEy9XHy9PJkbIL6dILLfIL5h8LoiBKHjjJ7l2Iym5F2pDC7rWBTrdBCsMAmt|kLzixKCieKTiHJljgJqk|Guc0IHd0I3f0IkhaFKj4Huk2ITl1Jfn1J8p1JPrjHNt5FmwSAmwMymw0yRvgxjvgxJugxhuCxYtZxCtuyCtSyCtfzJtwzOtqAhulBMuIBSugC1vVC1vsE1vCFQtMGCsMGZqMGLpdGCoQFLnmFjnIEImzDdmqCJleBJl|||Bxefty8dPz0c9BTabDTaGFTa||iTIfhTIHfTI3eIHYcxGQbFEQbHCQbuB0diAceiAjg|ugx4uQxAs3z7rjAFpFCKniGKkAH|vWw|rHQa|vnyD9pBD99Nbr9ND9|PD9|hw0i|LECs|2yD9|wtlRxwjHyyhhAugTBqf0EqfUGqfLIKh|OAD9|LINf|QzBnQzNq5BfsmCJtgEJt9GJtrHgsJIOqJIHnJIJkoHdj4GIhdEIhoCIh6BbjQzGkQzBn|hLNthLzxvK8zKJJA3IEBpGzCYDzC3BzCgzfBuxXzyxkx|hLNf|pCziPBzivBSibB8jbBDjbB9kwBUk|QC0i|QCzi|1IBknILjnIijnI5jfIYi4IJiPHEizHziMGzi|v3yD9PAD9PAmmjHNfTKNfHEOlvL|vFA|vQyBt|QDosQDfmKxfmKxHjQDHjQDBdqGBdqGHjwMHjwMfmqGfmqGos|vKCInPAzpPA|v6I|zAMnzAFqlBZrEC5uRE5uEG5uYHxsgJZqgJTngJIk|wOn|OAChxCqfdFqfJGqf2I1goJDgfKJh6LOiBLlk5MUl5MEn5MOr1K4uZHmw4FmwdCmwBAYt|LCZn|HcjLGHhZEHhaDHhSBfjzAOkzAMn|war|VGQa|LAglYB6l9DoknEGjWEGiuFFhuFsguFTevEWdwDYc2CYcGzYc5ytf|jK5p|vPG|7xMl7xdibyGffz6d1BSbpCTaSDTafGTa8IidwKigwKrlwK2ptJzrrI4uPGdvcFmwJDmwLAmwNySs7xVp7xMl|7zSb|uBIbJAIb6ADcwzxdwzsgwzAiRzHj6AxkFA_kZAglsBglaCglICtktDijtDygtDEdJCtcdCIbuBIb|JyCkoyNj4yqjNx3jixPi2xGihwzi|xBQaBDQaKEycTFfeTFsgTF7jBEAkjD1mvB1miA1mizmliyHkHxnj5x3i5xsg5xSeIxwdjy9cmzvbqAQaxBQa|eBgc|LAJl|OASw|gC5p|dRQa|TAkslAxtlA7ulACuOAZufBkvLCrv|9CSw|6A8m6Apq9B5t1CovMDovAEovtFFumGVtPG9sxHxpxHMkxHdhNGSeeG6dmFncKETbRDTbPCTb||TPQa|BOcUA3evANg6Avj6A8m|eB1j||4G1j2I1jVIMi1KqiCKFhbLTgbLHfbLAeEKKd5KUc6JAc7IgcIFgc|1C0i|PGmtfImtRIftSJ3tyKEsfLcsHLor8MAq8Mwp8MfotLknPKpmGJ2myIGlpGGl|IDqw|lEqw||cwrvvxcvUxQuGy5uCzRr|MHk5O7mbPynbPvpbP4rwOrsRNNtSMwuULfvqKDvYI|1CzidBCiZARiJA4jJAwjJA_j_AFk|yybgyyNdqyedjyHc4yvcRxicrxic7xicpwyc|yQymPPymgPmnBOqoBOorBO7uhPcvPP_vyQ_veR_vOR8vxS1uxSjrxSsoORjnhRymyQym|xQKlCRKlGSqmLT5nlUpoXUJpXUirXU|nAia|tETrvlSSwzQSwsPSwpOawnNuvMMduaMXsaMiraMHpMMnonN2npOomsPKlxQKl|eBmt'.split('|'),0,{}))
