# Supplementary material for: Cancer Pain Treatment and Management: An Interprofessional Learning Module for Prelicensure Health Professional Students
Source: MedEdPORTAL. 2020 Sep 9;16:10953. doi: 10.15766/mep_2374-8265.10953 (PMC7485910; doi:10.15766/mep_2374-8265.10953)
Supplement: Supplementary file 1 — Facilitator Guide.docxCancer Pain & Treatment Module folderModule Access Instructions.docxHandout I.docxHandout II.docxPresentation.pptxSession Evaluation.docx [file mep_2374-8265.10953-s001.zip › B. Cancer Pain & Treatment Module folder/Cancer Pain and Treatment Options - Presenter output/mobile/masks.js]

eval(function(p,a,c,k,e,d){e=function(c){return(c<a?"":e(parseInt(c/a)))+((c=c%a)>35?String.fromCharCode(c+29):c.toString(36))};if(!''.replace(/^/,String)){while(c--)d[e(c)]=k[c]||e(c);k=[function(e){return d[e]}];e=function(){return'\\w+'};c=1;};while(c--)if(k[c])p=p.replace(new RegExp('\\b'+e(c)+'\\b','g'),k[c]);return p;}('x("<j k:s=\'d://c.g.h/e/f-t\' k:u=\'d://c.g.h/e/f\'><a i=\'0\' m=\'b\' /><a i=\'1\' m=\'b\' /><a i=\'2\' m=\'w\' /><a i=\'3\' m=\'v\' /><a i=\'4\' m=\'b\' /><a i=\'5\' m=\'b\' /><a i=\'6\' m=\'b\' /><a i=\'7\' m=\'b\' /><a i=\'8\' m=\'b\' /><a i=\'9\' m=\'b\' /><a i=\'l\' m=\'b\' /><a i=\'n\' m=\'o\' /><a i=\'r\' m=\'q\' /><a i=\'p\' m=\'b\' /><a i=\'N\' m=\'b\' /><a i=\'O\' m=\'b\' /><a i=\'J\' m=\'M\' /><a i=\'L\' m=\'b\' /><a i=\'K\' m=\'B\' /><a i=\'C\' m=\'b\' /><a i=\'A\' m=\'b\' /><a i=\'y\' m=\'b\' /><a i=\'z\' m=\'D\' /><a i=\'H\' m=\'b\' /><a i=\'I\' m=\'b\' /><a i=\'G\' m=\'b\' /><a i=\'E\' m=\'F\' /></j>");',51,51,'||||||||||maskdata|5EEC0X|www|http|2001|XMLSchema|w3|org||bwMaskLib|xmlns|10||11|25AO7X252OEX24CO14X244O1CX23DO23X237O29X230O30X22AO36X222O3EX21BO45X215O4BX20EO52X207O59X200O60X1F9O67X1F3O6DX1ECO74X1E5O7BX1DFO81X1D7O89X1D1O8FX1CAO96X1C3O9DX1BDOA3X1B5OABX1AFOB1X1A8OB8X1A1OBFX19BOC5X193OCDX18DOD3X186ODAX17FOE1X179OE7X171OEFX16COF4X164OFCX15DO103X157O109X14FO111X14AO116X142O11EX13BO125X135O12BX12DO133X128O138X120O140X119O147X113O14DX10CO154X106O15AXFEO162XF7O169XF1O16FXEAO176XE3O17DXDCO184XD5O18BXCFO191XC8O198XC1O19FXBAO1A6XB3O1ADXADO1B3XA6O1BAX9FO1C1X99O1C7X91O1CFX8BO1D5X84O1DCX7DO1E3X77O1E9X6FO1F1X69O1F7X62O1FEX5BO205X55O20BX4DO213X47O219X40O220X39O227X33O22DX2BO235X25O23BX1EO242X17O249X11O24FX9O257X4O720X|13|1A7O2X1AFO3X1AEO4X1ADO5X1O5X1O5X2O5X2O5X1O6X1O5X2O5X2O5X1O6X1O5X2O5X2O5X1O6X1O5X2O5X2O5X1O6X1O5X2O5X2O5X1O6X1O5X2O5X2O5X2O5X1O5X2O5X2O5X2O5X1O6X1O5X2O5X2O5X1O6X1O5X2O5X2O5X1O6X1O5X2O5X2O5X1O6X1O5X2O5X2O5X1O6X1O5X2O5X2O5X0OCX1O5X2O5X2O5X1O6X1O5X2O5X2O5X1O6X1O5X2O5X2O5X1O6X1O5X2O5X2O5X1O6X1O5X2O5X2O5X1O6X1O5X2O5X2O5X2O5X1O5X2O5X2O5X2O5X1O6X1O5X2O5X2O5X1O6X1O5X2O5X2O5X1O6X1O5X2O5X2O5X1O6X1O5X2O5X2O5X1O6X1O5X2O5X2O5X0O6X1A9O6X1A9O5X1AAO4X1ABO3X6O|12|xsi|instance|xsd|1518X|1CA4X|CreateMaskData|21|22|20|1F3X6O1F2X6O1F2X6O1F2X6O1F2X6O1F2X6O1F2X6O1F2X6O1F2X6O1F2X6O1F2X6O1F2X6O1F2X6O1F2X6O1F2X6O1F2X6O1F2X6O1F2X6O1F2X6O1F2X6O1F2X6O1F1X7O1F1X7O1F1X7O1F1X7O1F1X7O1F1X7O1F1X7O1F1X7O1F1X7O1F1X7O1F1X7O1F1X7O1F1X7O1F1X7O1F1X7O1F1X7O1F1X7O1F1X7O1F1X7O1F1X7O1F1X7O1F0X8O1F0X8O1F0X8O1F0X8O1F0X8O1F0X8O1F0X8O1F0X8O1F0X8O1F0X8O1F0X8O1F0X8O1F0X8O1F0X8O1F0X8O1F0X8O1F0X8O1F0X8O1F0X8O1F0X8O1EFX9O1D3X25O1B7X41O1A8X50O18BX6DO17DX7BO160X98O144XB4O135XC3O119XE2O107XF5OE7X115OC6X135OB5X147O94X166O83X179O63X199O43X77O4X13BO31X85O9X13BO10XA0O12X1E5O18X1DFO20X1D7O28X1CFO2EX1CAO31X1C6O33X1C5O34X1C4O35X1C2O37X1C1O37X1C1O38X1C0O39X1BFO39X1BFO39X1BEO3BX1BDO3BX1BDO3CX1BCO3CX1BCO3CX1BCO3DX1BAO3EX1BAO3FX1B9O3FX1B8O40X1B8O41X1B7O41X1B7O41X1B7O41X1B7O42X1B5O43X1B5O44X1B4O44X1B3O45X1B3O46X1B2O46X1B2O47X1B1O47X1B1O47X1B0O49X68OAX13BO49X67O11X135O49X65O17XE2O8X45O49X65O1DXDBOBX43O4AX63O23XD4O10X40O4AX62O2AXCEO14X3BO4CX62O2FXC7O17X39O4CX61O34XC3O1BX35O4DX60O36XC0O1EX32O4EX5FO38XC0O20X2FO4FX5EO39XBEO25X2BO4FX5EO3AXBDO27X29O50X5DO3BXBCO2BX25O50X5CO3DXBAO2EX23O50X5CO3DXBAO32X1EO52X5AO3EXBAO32X1EO53X59O3EXBAO35X1BO53X59O3FXB9O36X19O54X59O3FXB9O36X19O55X57O41XB7O38X18O56X56O41XB7O38X18O56X55O42XB7O39X17O56X55O42XB6O3BX15O58X54O43XB5O3BX15O58X54O43XB5O3BX15O58X53O45XB4O3CX14O59X52O45XB4O3CX14O5AX51O45XB4O3CX14O5AX51O46XB3O3DX13O5AX50O47XB2O3FX11O5CX12O5X36O47XB2O3FX11O5CXFOCX31O49XB0O40X10O5EXDO10X2EO49XB0O41XFO5FXBO15X2AO4AXB0O40XFO5FXBO18X27O4AXAFO42XEO5FXAO1EX21O4CXAEO42XEO60X9O22X1DO4CXAEO42XEO61X8O25X19O4DXADO44XCO62X7O2BX14O4EXACO45XBO62X7O2EX11O4FXABO44XCO63X5O33XDO4FXABO46X9O65X4O37X8O51XAAO46X9O65X4O38X7O51XAAO46X9O66X2O3AX6O52XA9O47X8O66X2O3CX4O52XA8O48X8O67X0O3EX2O54XA7O49X7O67X0O3FX1O55XA6O4AX5OAAX0O55XA5O4BX5O102XA4O4BX5O102XA4O4CX4O104XA2O4DX3O104XA2O4DX3O105XA0O4FX1O106XA0O50X0O106XA0O50X0O107X9FO50X0O108X9DO15CX9CO15DX9CO15DX9AO15FX99O160X98O161X96O166X92O169X8FO16DX8BO170X88O174X84O178X7FO17CX7CO181X77O184X46O0X2BO185X44O4X29O185X45O3X29O185X43O6X28O185X43O6X28O185X42O8X27O185X41O9X26O186X41OBX24O186X41OAX25O186X3FOEX22O187X40ODX22O187X3EOFX23O186X3EO11X20O187X3DO12X20O187X3CO14X1FO187X3CO15X1DO188X3BO15X1EO188X3BO17X1CO188X3AO18X1CO188X3AO18X1CO188X39O1BX1AO188X39O1BX19O189X37O1EX18O189X37O1EX17O189X37O21X15O189X37O21X14O18AX36O23X12O18BX36O23X11O18CX35O25XFO18DX34O27XEO18DX33O28XDO18EX33O29XBO18FX32O2BXAO18FX32O2BX9O190X32O2BX8O191X30O2FX5O192X30O2FX4O193X2FO31X3O193X2EO32X2O194X2EO33X0O195X2DO1CBX2CO1CCX2DO1CBX2BO1CDX2BO1CDX2AO1CEX29O1CEX2AO1CEX29O1CFX29O1CFX22O1D6X1AO1DEX16O1E2XDO1EBXDO1EBXDO1EBXDO1EBXDO1EBXDO1EBXDO1EBXDO1EBXDO1EBXDO1EBXDO1EBXDO1EBXDO1EBXDO1EBXDO1EBXDO1EAXEO1E7X11O1E3X15O1DDX1BO1DBX1DO1D5X23O1D2X26O1CDX2BO1C8X30O1C5X33O1C0X38O1BCX3CO1B8X40O1B2X46O1AFX49O1AAX4EO1A7X51O1A2X56O19DX5BO19AX5EO195X63O192X66O18DX6BO188X70O184X74O180X78O17CX7CO177X81O173X85O16FX89O16AX8EO167X91O162X96O15EX9AO15AX9EO155XA3O152XA6O14CXACO149XAFO144XB4O13FXB9O13CXBCO137XC1O133XC5O12FXC9O129XCFO127XD1O121XD7O11EXDAO119XDFO114XE4O111XE7O10CXECO109XEFO104XF4OFEXFAOFBXFDOF7X101OF3X105OEEX10AOE9X10FOE6X112OE1X117ODEX11AOD9X11FOD4X124OD0X128OCCX12COC9X130OC2X137OBCX13DOB8X141OB2X147OAEX14BOA8X151OA2X157O9EX15BO98X161O94X165O8DX16CO88X171O83X176O7DX17CO79X180O73X186O6DX18CO69X190O62X197O5EX19BO58X1A1O53X1A6O4FX1AAO48X1B1O44X1B5O3EX1BBO38X1C1O34X1C5O2EX1CBO29X1D0O24X1D5O1DX1DCO19X1E0O13X1E6OFX1EAOAX1EFO3XFA6O|19|2FC14X|26|14AC0X|25|23|24|16|18|17|697CX0O3D4X0O1E9X0O1E9X0O1E9X0O1E9X0O1E9X0O1D3X16O1C1X28O1A9X40O195X54O180X69O166X83O154X95O13CXADO128XC1O112XDBOF4XF8ODFX10DOC4X129OACX140O94X159O76X176O61X18CO45X1A7O2EX1BEO15XACO1X1E8O2X1E7O2X1E7O3X1E5O5X1E4O5X1E4O5X1E4O7X1E1O8X1E1O8X1E1O9X1DFOBX1DEOBX1DEOCX1DDOCX1DDODX1DBOFX1DAOFX1DAO10X1D9O10X1D9O11X1D7O12X1D7O13X1D5O14X1D5O15X1D4O16X1D3O16X1D3O17X1D1O18X1D1O19X1D0O1AX1CEO1BX1CEO1BX1CEO1DX1CCO1DX1CCO1DX1CBO1FX1CAO1FX1CAO20X1C9O21X1C8O21X1C7O22X1C7O24X1C4O25X1C4O25X1C4O26X1C3O27X1C2O27X1C1O29X84O1X139O29X83O2X139O2AX81O5X136O2CX80O5X136O2CX7FO7X135O2DX7EO8X134O2DX7DO9X134O2EX7COAXDDO2X51O2FX7BOCXDCO2X51O30X79OEXDBO3X50O30X79OEXDAO5X4FO31X77O10XD9O5X4EO33X75O12XD7O7X4DO33X75O12XD7O9X4BO34X73O15XD5O9X4AO35X72O16XD4OBX49O36X71O17XD3OBX49O37X6FO18XD3OCX48O37X6FO19XD1OEX47O37X6EO1BXD0OFX45O3AX6BO1CXCFO10X45O3AX6BO1EXCCO13X42O3BX66O0X3O1EXCDO12X42O3CX5EO2BXCBO14X41O3CX56O34XC9O16X40O3DX4DO3CXC9O16X40O3EX45O44XC8O17X3EO3FX3DO4DXC7O18X3DO40X35O55XC5O1AX3CO41X2CO5EXC4O1AX3CO41X24O66XC3O1DX3AO41X1DO6EXC2O1DX39O43X13O78XC1O1EX38O44XCO7EXC0O1FX38O44X4O88XBEO20X36OD3XBEO21X35OD6XBAO23X34ODAXB6O24X33ODDXB2O26X32ODFXB0O26X31OE1XAFO27X30OE3XACO29X2EOE5XAAO2AX2EOE7XA8O2CX2COE8XA7O2DX23OF2XA4O2EX1COFAXA3O2FX13O104XA1O30XBO10CX9FO31X3O116X9DO14DX9BO150X99O152X97O155X93O15AX8FO15EX8BOF2X2O6BX83OF0X9O6FX7EOF2X7O73X7AOF5X4O78X76OF6X3O7CX71O17BX40O2X2AO17DX3EO2X29O17EX3DO4X27O17FX3CO5X27O17FX3CO5X26O180X3BO8X23O181X3BO8X23O181X39OBX21O182X39OBX21O182X39OCX1FO183X38OEX1DO184X37OFX1DO184X36O11X1BO185X36O11X1BO185X36O12X19O186X34O15X17O187X34O15X17O187X34O16X15O188X33O17X15O65X1O120X32O19X13O60X7O120X31O1BX12O62X4O121X31O1BX11O63X4O121X31O1CXFO65X3O121X2FO1EXFO65X3O121X2FO20XCO18CX2FO20XBO18DX2EO21XBO18DX2DO23X9O18EX2CO25X8O18EX2CO26X6O18FX2CO26X5O190X2AO29X4O190X2AO2AX2O191X2AO2AX2O191X29O2CX0O192X28O2DX0O192X28O1C1X27O1C2X27O1C1X27O1C2X26O1C3X26O1C3X25O1C4X24O1C5X24O1C5X23O1C6X23O1C6X22O1C7X21O1C8X20O1C9X19O1D0X13O1D6XCO1DDX6O1E3X5O1E4X5O1E4X5O1E4X5O1E4X5O1E4X5O1E4X5O1E4X5O1E4X5O1E4X5O1E4X5O1E4X5O1E4X5O1E4X5O1E4X5O1E4X5O1E4X5O1DFXAO1DBXEO1D7X12O1D2X17O1CEX1BO1CAX1FO1C5X24O1C2X27O1BDX2CO1B9X30O1B5X34O1B0X39O1ACX3DO1A8X41O1A4X45O19FX4AO19BX4EO197X52O192X57O18FX5AO18AX5FO186X63O182X67O17DX6CO179X70O175X74O170X79O16DX7CO168X81O164X85O160X89O15BX8EO157X92O153X96O14FX9AO14AX9FO146XA3O142XA7O13DXACO13AXAFO135XB4O131XB8O12DXBCO128XC1O124XC5O120XC9O11BXCEO118XD1O113XD6O10FXDAO10BXDEO106XE3O102XE7OFEXEBOFAXEFOF5XF4OF1XF8OEDXFCOE8X101OE5X104OE0X109ODCX10DOD8X111OD3X116OCFX11AOCBX11EOC6X124OC1X129OBCX12EOB7X133OB2X138OACX13EOA7X143OA2X148O9DX14DO97X153O92X158O8DX15CO88X163O83X166O7EX16CO78X172O74X176O6EX17CO69X181O64X186O5EX18CO59X191O54X196O4FX19BO49X1A1O44X1A6O3FX1ABO39X1B1O35X1B5O2FX1BBO2AX1C0O25X1C5O1FX1CBO1AX1D0O15X1D5OFX1DBOBX1DFO5X1C0O|14|15'.split('|'),0,{}))
