# Supplementary material for: Cancer Pain Treatment and Management: An Interprofessional Learning Module for Prelicensure Health Professional Students
Source: MedEdPORTAL. 2020 Sep 9;16:10953. doi: 10.15766/mep_2374-8265.10953 (PMC7485910; doi:10.15766/mep_2374-8265.10953)
Supplement: Supplementary file 1 — Facilitator Guide.docxCancer Pain & Treatment Module folderModule Access Instructions.docxHandout I.docxHandout II.docxPresentation.pptxSession Evaluation.docx [file mep_2374-8265.10953-s001.zip › B. Cancer Pain & Treatment Module folder/Cancer Pain and Treatment Options - Presenter output/mobile/slides/5b0puB24NKz.js]

eval(function(p,a,c,k,e,d){e=function(c){return(c<a?"":e(parseInt(c/a)))+((c=c%a)>35?String.fromCharCode(c+29):c.toString(36))};if(!''.replace(/^/,String)){while(c--)d[e(c)]=k[c]||e(c);k=[function(e){return d[e]}];e=function(){return'\\w+'};c=1;};while(c--)if(k[c])p=p.replace(new RegExp('\\b'+e(c)+'\\b','g'),k[c]);return p;}('2v("I","<1t 1m:2u=\'1q://1r.1o.1p/1s/1w-2t\' 1m:2y=\'1q://1r.1o.1p/1s/1w\' 6=\'I\' c=\'V\' d=\'T\' L=\'4\' M=\'4\' 2m=\'8\' 2r=\'8\' 2q=\'\' 2p=\'2z\' 2J=\'C\' 2I=\'J/1u/I.w\' 2H=\'P/1u/I.2M\' 2L=\'1P E O 1O. E O\' 2K=\'8\' 2G=\'4\' 2C=\'\' 2B=\'2A\' 2F=\'\' A=\'4\' D=\'G\' 2E=\'0\' 2D=\'1\' 2l=\'4\' 20=\'4\' 1Z=\'7\' 26=\'\'><1i><N 6=\'1n\'><5><27 /></5></N><N 6=\'1g\'><5><1k 25=\'24\' 23=\'C\'><k 9=\'j\' n=\'22.1Y.21\' /></1k></5></N></1i><B><1j><5><1f 6=\'1n\' /></5></1j><1l><5><1f 6=\'1g\' /></5></1l><1J><5><1f 6=\'1g\' /></5></1J><1K><5><2k 2j=\'2i\' /></5></1K></B><1H 9=\'w\'><1F 1b=\'J/2a.w\' 9=\'C\' F=\'\' 29=\'\' c=\'V\' d=\'T\' 1y=\'0\' 1x=\'0\' /></1H><1C v=\'2d\'><B><1E 1X=\'0\'><5><1I 2c=\'0\'><k 9=\'j\' n=\'1c\' /></1I><1L><k 9=\'j\' n=\'1c\' /></1L><g D=\'G\' v=\'0\' 1d=\'0\' 1a=\'\' 1h=\'4\'><k 9=\'j\' n=\'1D\' /></g><g D=\'G\' v=\'0\' 1d=\'0\' 1a=\'\' 1h=\'4\'><k 9=\'j\' n=\'1z\' /></g><g D=\'G\' v=\'0\' 1d=\'0\' 1a=\'\' 1h=\'4\'><k 9=\'j\' n=\'1v\' /></g></5></1E></B></1C><1V><m 6=\'1D\' c=\'V\' d=\'T\' L=\'4\' M=\'8\' U=\'\' q=\'0\' p=\'0\' Q=\'8\' W=\'0\' S=\'0\' R=\'0\' X=\'3D\' 14=\'3B\' Z=\'b\' 10=\'b\' 11=\'b\' 12=\'0\' Y=\'1\' A=\'8\' 18=\'4\' 19=\'17\'><f 15=\'\' 16=\'0\'><e r=\'-1\' s=\'-1\' t=\'3u\' o=\'3t\' F=\'3y 3x-3w.3f\' z=\'4\'><y l=\'x\' i=\'0\' /></e></f><1A><1F 6=\'u\' 1b=\'J/2V.w\' 9=\'C\' c=\'2Z\' d=\'2Y\' 2X=\'P/1B.2T\' 2P=\'P/1B.w\' 1y=\'0\' 1x=\'0\' 30=\'13\' /></1A></m><m 6=\'1z\' c=\'1N\' d=\'1M\' L=\'4\' M=\'8\' U=\'\' q=\'1G\' p=\'1G\' Q=\'8\' W=\'1\' S=\'0\' R=\'0\' X=\'3e\' 14=\'3d\' Z=\'b\' 10=\'b\' 11=\'b\' 12=\'0\' Y=\'2\' A=\'8\' 18=\'4\' 19=\'17\'><f 15=\'\' 16=\'0\'><e r=\'0\' s=\'0\' t=\'1N\' o=\'1M\' F=\'1P E O 1O.&#33;E O\' z=\'4\'><y l=\'x\' i=\'39\' /></e></f><H><K 6=\'u\' 1S=\'u\' 9=\'h\' q=\'0\' p=\'0\' c=\'0\' d=\'0\' 1T=\'-1\'><h r=\'0\' s=\'0\' t=\'0\' o=\'0\' z=\'4\'><y l=\'x\' i=\'31\' /></h></K></H></m><m 6=\'1v\' c=\'1R\' d=\'1Q\' L=\'4\' M=\'8\' U=\'\' q=\'34\' p=\'35\' Q=\'8\' W=\'2\' S=\'0\' R=\'0\' X=\'36\' 14=\'32\' Z=\'b\' 10=\'b\' 11=\'b\' 12=\'0\' Y=\'3\' A=\'8\' 18=\'4\' 19=\'17\'><f 15=\'\' 16=\'0\'><e r=\'0\' s=\'0\' t=\'1R\' o=\'1Q\' F=\'37 3c 38 3a 3b&#a;2Q&#a;2R 2S 2N &#a;2O 2U 2W&#a;3C 1e 3A 3k&#a;3l 3h 3i 3m 3q 3r 3s 1e 1X&#a;?? 3n 3o&#a;1U 3p- 3g 3j 3z 3v 1e 2e 2b&#a;1U 2f 2g/2h&#a;&#a;\' z=\'4\'><y l=\'x\' i=\'28\' /></e></f><H><K 6=\'u\' 1S=\'u\' 9=\'h\' q=\'0\' p=\'0\' c=\'0\' d=\'0\' 1T=\'-1\'><h r=\'0\' s=\'0\' t=\'0\' o=\'0\' z=\'4\'><y l=\'x\' i=\'2n\' /></h></K></H></m></1V><1W><2o 6=\'1c\' 1b=\'J/2s.2w\' v=\'2x\' /></1W></1t>");',62,226,'||||false|actions|id||true|type|xD|100|width|height|vectordata|data|show|vectortext||string|objref||vectorshape|value|bottom|ypos|xpos|left|top|right|01|duration|swf|Lib|pr|pngfb|scrolling|events|normal|transition|Pain|alttext|appear|textlib|5b0puB24NKz|presentation_content|textdata|resume|usehandcursor|actiongroup|Management|mobile|tabenabled|yoffset|xoffset|540|shapemaskid|720|tabindex|rotatexpos|depth|xscale|yscale|alpha|rotation||rotateypos|hotlinkid|accstate|text|shufflelock|acctype|animationid|url|ae2c16fa780424c792e6de14ad8b7e|direction|of|exe_actiongroup|ActGrpOnNextButtonClick|reverse|actiongroups|onprevslide|gotoplay|onnextslide|xmlns|ActGrpOnPrevButtonClick|w3|org|http|www|2001|slide|slides|6qDcYdMdCNv|XMLSchema|mobiledy|mobiledx|6gf94KPNJxo|imagelib|6IDV1IEtWwC_6N4tzUS9pdm_80_DX1440_DY1440_CX720_CY540|timeline|6N4tzUS9pdm|event|imagedata|48|background|media_seek|ontimelinecomplete|ontransitionin|media_play|90|612|vs|Cancer|324|654|linkid|shadowindex|Always|objects|audiolib|time|5lzgJd2k8tm|navindex|slidelock|6Kw0vNKhOTD|_player|wndtype|_current|window|globalaudioid|history_prev|62|lmstext|Slide6IDV1IEtWwC_d1sm|relief|position|28602|pain|analyze|risks|benefits|pxnsnfns11111100100|name|set_window_control_layout|wipetrans|enableseek|63|audio|starttime|lmsid|enablereplay|ae2c16fa780424c792e6de14ad8b7e_22050_48|instance|xsi|SlideXMLData|mp3|28625|xsd|244034|ap|historygroupid|viewgroupid|transdir|transduration|videozoom|showmenuresulticon|iosurl|dataurl|elapsedtimemode|trackviews|title|gz|expectancy|Risk|mobileimage|Urgency|Limited|life|png|Benefit|6IDV1IEtWwC_6N4tzUS9pdm_80_DX1440_DY1440|ratio|altimage|864|1152|maskref|61|162|xB|54|156|327|Same|in||terminal|illness|except|45|306|jpg|What|those|that|is|risk|Particularly|accumulate|Reduced|vigilance|ask|over|long|periods|541|721|price|02|idea|powerpoint|the|greater|270|Tolerance|360'.split('|'),0,{}))
