# Supplementary material for: Cancer Pain Treatment and Management: An Interprofessional Learning Module for Prelicensure Health Professional Students
Source: MedEdPORTAL. 2020 Sep 9;16:10953. doi: 10.15766/mep_2374-8265.10953 (PMC7485910; doi:10.15766/mep_2374-8265.10953)
Supplement: Supplementary file 1 — Facilitator Guide.docxCancer Pain & Treatment Module folderModule Access Instructions.docxHandout I.docxHandout II.docxPresentation.pptxSession Evaluation.docx [file mep_2374-8265.10953-s001.zip › B. Cancer Pain & Treatment Module folder/Cancer Pain and Treatment Options - Presenter output/mobile/slides/5daOnGeauTh.js]

eval(function(p,a,c,k,e,d){e=function(c){return(c<a?"":e(parseInt(c/a)))+((c=c%a)>35?String.fromCharCode(c+29):c.toString(36))};if(!''.replace(/^/,String)){while(c--)d[e(c)]=k[c]||e(c);k=[function(e){return d[e]}];e=function(){return'\\w+'};c=1;};while(c--)if(k[c])p=p.replace(new RegExp('\\b'+e(c)+'\\b','g'),k[c]);return p;}('5n("1x","<3L 3c:4g=\'37://38.3h.3j/3n/3o-4p\' 3c:4m=\'37://38.3h.3j/3n/3o\' 7=\'1x\' R=\'2U\' Q=\'2M\' F=\'b\' 18=\'6\' 3d=\'6\' 3i=\'6\' 3D=\'\' 3B=\'-1\' 3t=\'4w\' 4D=\'2u/3p/1x.4E\' 4B=\'4l/3p/1x.4A\' 4C=\'2G 2F \' 4v=\'6\' 4x=\'6\' 4z=\'3l\' 4y=\'3l\' 4F=\'\' 1m=\'6\' J=\'T\' 4M=\'0\' 4L=\'1\' 4N=\'6\' 4P=\'6\' 4O=\'9\' 4H=\'\'><19><g 7=\'32\'><8><c><d><w f=\'4G\' v=\'q.p.H\' z=\'s\' A=\'0\' B=\'O\' /></d><e><k r=\'q.p.H\' f=\'4I\'><4 a=\'O\' 4=\'1\' /></k></e><E><4K /></E></c></8></g><g 7=\'3y\'><8><c><d><w f=\'3a\' v=\'q.p.H\' z=\'s\' A=\'1\' B=\'O\' /></d><e><k r=\'q.p.H\' f=\'4J\'><4 a=\'O\' 4=\'1\' /></k></e><E><3m 4i=\'4k\' 4h=\'3r\'><m a=\'j\' 4=\'2p.2p.q.4e.4f\' /></3m></E></c></8></g><g 7=\'2I\'><8><c><d><w f=\'D\' v=\'q.p.H\' z=\'s\' A=\'0\' B=\'O\' /></d><e><3x 7=\'p.1x.1Q\' /></e></c><c><d><w f=\'D\' v=\'q.p.H\' z=\'s\' A=\'1\' B=\'O\' /></d><e><3x 7=\'p.1x.2h\' /></e></c></8></g><g 7=\'4s\'><8 /></g></19><U><2a><8><c><d><w f=\'D\' v=\'4j\' z=\'4r\' A=\'4u\' B=\'j\' /></d><e><4o P=\'3g\' /></e><E><4q P=\'3g\' /></E></c><o 7=\'2I\' /></8></2a><30><8><o 7=\'32\' /></8></30><3A><8><o 7=\'3y\' /></8></3A><1U 2L=\'q.p.H\' 2A=\'-1\'><8><36><4t a=\'j\' 4=\'q.p.1x\' /></36><o 7=\'q.p.3s\' /><o 7=\'2I\' /></8></1U><3z><8><3v J=\'T\' n=\'0\' M=\'0\' L=\'\' u=\'6\' 5k=\'6\'><m a=\'j\' 4=\'3e\' /></3v><o 7=\'q.p.3s\' /></8></3z></U><3q a=\'5j\'><N Y=\'0\' X=\'0\' V=\'2U\' W=\'2M\' Z=\'6\'><12 l=\'13\' i=\'5l\' /></N></3q><2g n=\'2J\'><U><1B 1t=\'0\'><8><C J=\'T\' n=\'0\' M=\'0\' L=\'\' u=\'6\'><m a=\'j\' 4=\'.3C\' /></C><C J=\'T\' n=\'0\' M=\'0\' L=\'\' u=\'6\'><m a=\'j\' 4=\'.2X\' /></C><C J=\'T\' n=\'0\' M=\'0\' L=\'\' u=\'6\'><m a=\'j\' 4=\'.2E\' /></C></8></1B></U></2g><1E><1r 7=\'3C\' R=\'3k\' Q=\'5m\' F=\'6\' 18=\'b\' 1p=\'\' 10=\'16\' 11=\'16\' 1L=\'6\' 1j=\'0\' 1G=\'0\' 1J=\'0\' 1h=\'2Z\' 1g=\'5f.5\' 1K=\'t\' 1F=\'t\' 1z=\'t\' 1A=\'0\' 1f=\'1\' 1m=\'b\' 1y=\'6\' 27=\'2x\'><I 1O=\'\' 1N=\'0\'><N Y=\'-1\' X=\'-1\' V=\'33\' W=\'5e\' Z=\'6\'><12 l=\'13\' i=\'5g\' /></N></I></1r><1r 7=\'2X\' R=\'3k\' Q=\'40\' F=\'6\' 18=\'b\' 1p=\'\' 10=\'16\' 11=\'16\' 1L=\'6\' 1j=\'1\' 1G=\'0\' 1J=\'0\' 1h=\'2Z\' 1g=\'20\' 1K=\'t\' 1F=\'t\' 1z=\'t\' 1A=\'0\' 1f=\'2\' 1m=\'b\' 1y=\'6\' 27=\'2x\'><I 1O=\'\' 1N=\'0\'><N Y=\'-1\' X=\'-1\' V=\'33\' W=\'39\' Z=\'6\'><12 l=\'13\' i=\'35\' /></N></I></1r><1r 7=\'2E\' R=\'5r\' Q=\'40\' F=\'6\' 18=\'b\' 1p=\'\' 10=\'31\' 11=\'16\' 1L=\'b\' 1j=\'0\' 1G=\'0\' 1J=\'0\' 1h=\'5o\' 1g=\'20\' 1K=\'t\' 1F=\'t\' 1z=\'t\' 1A=\'0\' 1f=\'3\' 1m=\'b\' 1y=\'6\' 27=\'2x\'><I 1O=\'\' 1N=\'0\'><N Y=\'0\' X=\'0\' V=\'0\' W=\'0\' 1b=\'2G 2F \' Z=\'6\'><12 l=\'13\' i=\'5p\' /></N></I><29><1a 7=\'3U\' 23=\'2E\' a=\'S\' 1b=\'2G 2F \' 10=\'0\' 11=\'0\' R=\'0\' Q=\'0\' 1Y=\'-1\'><S Y=\'0\' X=\'0\' V=\'0\' W=\'0\' Z=\'6\'><12 l=\'13\' i=\'5t\' /></S></1a></29></1r></1E><3f><2O 7=\'3u\' 2C=\'2u/4Y.2W\' n=\'3w\' /><2O 7=\'4X\' 2C=\'2u/4W.2W\' n=\'51\' /><2O 7=\'4Z\' 2C=\'2u/4Q.2W\' n=\'4V\' /></3f><4U 7=\'4T\' /><43><46 7=\'3e\' R=\'2U\' Q=\'2M\' F=\'6\' 18=\'6\' 3d=\'b\' 3i=\'b\' 3D=\'\' 3B=\'-1\' 3t=\'3r\' 1f=\'2J\' 58=\'6\' 5d=\'6\' 1h=\'5c\' 1g=\'3w\' 1j=\'1\'><19><g 7=\'2K\'><8><c><d><w f=\'54\' v=\'q.p.H\' z=\'s\' A=\'0\' B=\'O\' /></d><e><2Y><m a=\'j\' 4=\'q.p.1x.3u\' /></2Y></e></c><c><d><w f=\'D\' v=\'q.p.H\' z=\'s\' A=\'0\' B=\'O\' /></d><e><o 7=\'1P.2f\' /></e><E><o 7=\'1P.2m\' /></E></c><c><d><w f=\'D\' v=\'q.p.H\' z=\'s\' A=\'1\' B=\'O\' /></d><e><o 7=\'1C.2f\' /></e><E><o 7=\'1C.2m\' /></E></c><c><d><w f=\'3a\' v=\'q.p.H\' z=\'s\' A=\'1\' B=\'O\' /></d><e><o 7=\'1C.2N\' /></e><E><o 7=\'1C.2R\' /></E></c></8></g><g 7=\'3b\'><8><o 7=\'1C.2o\' /><c><d><w f=\'52\' v=\'q.p.H\' z=\'s\' A=\'0\' B=\'O\' /></d><e><o 7=\'2K\' /></e><E><k r=\'1P.17\' f=\'G\'><4 a=\'h\' 4=\'b\' /></k></E></c></8></g></19><U><1U 2L=\'q.p.H\' 2A=\'0\'><8><o 7=\'2K\' /></8></1U></U><2g n=\'2J\'><U><1B 1t=\'0\'><8><c><d><w f=\'D\' v=\'q.p.H\' z=\'s\' A=\'0\' B=\'O\' /></d><e><C J=\'2P\' n=\'2e\' M=\'0\' L=\'\' u=\'6\'><m a=\'j\' 4=\'1P.1e\' /></C><1V><m a=\'j\' 4=\'q.p.1Q\' /></1V></e></c></8></1B><1B 1t=\'35\'><8><o 7=\'3b\' /><C J=\'2P\' n=\'2e\' M=\'0\' L=\'\' u=\'6\'><m a=\'j\' 4=\'1P\' /></C><c><d><w f=\'D\' v=\'q.p.H\' z=\'s\' A=\'0\' B=\'O\' /></d><e><1X><m a=\'j\' 4=\'q.p.1Q\' /></1X></e></c></8></1B><1B 1t=\'57\'><8><2T 2y=\'2z\' I=\'4b\' /><C J=\'T\' n=\'2e\' M=\'0\' L=\'\' u=\'6\'><m a=\'j\' 4=\'1C\' /></C><C J=\'2P\' n=\'2e\' M=\'0\' L=\'\' u=\'6\'><m a=\'j\' 4=\'1C.1D\' /></C></8></1B></U></2g><1E><26 7=\'1P\' R=\'4a\' Q=\'22\' F=\'6\' 18=\'b\' 1p=\'\' 10=\'31\' 11=\'3Z\' 1L=\'6\' 1j=\'2\' 1G=\'0\' 1J=\'0\' 1h=\'48\' 1g=\'21.5\' 1K=\'t\' 1F=\'t\' 1z=\'t\' 1A=\'0\' 1f=\'1\' 1m=\'b\' 1y=\'6\' 45=\'b\'><1R><r P=\'1d\' a=\'h\' 4=\'b\' F=\'b\' /><r P=\'17\' a=\'h\' 4=\'b\' F=\'b\' /><r P=\'1Z\' a=\'O\' 4=\'0\' F=\'b\' /></1R><19><g 7=\'2N\'><8><c><d><w f=\'D\' v=\'1d\' z=\'s\' A=\'6\' B=\'h\' /></d><e><k r=\'1d\' f=\'G\'><4 a=\'h\' 4=\'b\' /></k><K 7=\'1T\'><m a=\'j\' 4=\'14\' /><u a=\'h\' 4=\'6\' /></K></e></c></8></g><g 7=\'2R\'><8><c><d><w f=\'D\' v=\'1d\' z=\'s\' A=\'b\' B=\'h\' /></d><e><k r=\'1d\' f=\'G\'><4 a=\'h\' 4=\'6\' /></k><K 7=\'1T\'><m a=\'j\' 4=\'14\' /><u a=\'h\' 4=\'b\' /></K></e></c></8></g><g 7=\'2f\'><8><c><d><w f=\'D\' v=\'17\' z=\'s\' A=\'6\' B=\'h\' /></d><e><k r=\'17\' f=\'G\'><4 a=\'h\' 4=\'b\' /></k><C J=\'T\' n=\'0\' M=\'0\' L=\'\' u=\'6\'><m a=\'j\' 4=\'1e\' /></C><K 7=\'1c\'><m a=\'j\' 4=\'1e\' /><u a=\'h\' 4=\'6\' /></K></e></c></8></g><g 7=\'2m\'><8><c><d><w f=\'D\' v=\'17\' z=\'s\' A=\'b\' B=\'h\' /></d><e><k r=\'17\' f=\'G\'><4 a=\'h\' 4=\'6\' /></k><K 7=\'1c\'><m a=\'j\' 4=\'1e\' /><u a=\'h\' 4=\'b\' /></K></e></c></8></g><g 7=\'2o\'><8><C J=\'T\' n=\'0\' M=\'0\' L=\'\' u=\'6\'><m a=\'j\' 4=\'14\' /></C><C J=\'T\' n=\'0\' M=\'0\' L=\'\' u=\'6\'><m a=\'j\' 4=\'1D\' /></C><c><d><w f=\'D\' v=\'q.p.H\' z=\'s\' A=\'1Z\' B=\'s\' /></d><e><o 7=\'1D.2H\' /></e><E><o 7=\'1D.2D\' /></E></c></8></g></19><1M><1I 7=\'1T\' n=\'15\' 2c=\'b\'><1w><1n 1t=\'0\' n=\'15\'><2d n=\'15\' 2s=\'2t\' 2q=\'2v\'><1v><1W a=\'47\'><44 x=\'$2n\' y=\'$2l\' 2j=\'-55\' 2k=\'0\' /><41 x=\'$2n\' y=\'$2l\' 2j=\'0\' 2k=\'0\' /></1W></1v></2d><25 /></1n></1w></1I></1M><1E><24 7=\'1e\' R=\'2S\' Q=\'22\' F=\'6\' 18=\'b\' 1p=\'\' 10=\'0\' 11=\'0\' 1L=\'b\' 1j=\'0\' 1G=\'0\' 1J=\'0\' 1h=\'0\' 1g=\'21.5\' 1K=\'t\' 1F=\'t\' 1z=\'t\' 1A=\'0\' 1f=\'1\' 1m=\'b\' 1y=\'6\' 3S=\'q.p.1Q\' 3T=\'6\'><U><1q 7=\'1c\' u=\'b\'><8><2i J=\'T\' n=\'0\' M=\'0\' L=\'\' u=\'6\'><m a=\'j\' 4=\'14\' /></2i></8></1q><1q 7=\'1c\' u=\'6\'><8><1X><m a=\'j\' 4=\'q.p.1Q\' /></1X><1V><m a=\'j\' 4=\'q.p.1Q\' /></1V><2T 2y=\'2z\' I=\'4b\' /></8></1q></U><1M><1I 7=\'1c\' n=\'15\' 2c=\'b\'><1w><1n 1t=\'0\' n=\'15\'><28 n=\'15\' 2s=\'2t\' 2q=\'2v\' 3R=\'6\' 3P=\'6\'><1v><1W 3Q=\'0\' 3X=\'t\' 3Y=\'0\' 3W=\'0\' 3O=\'t\' 3K=\'t\' 4d=\'0\' 4c=\'0\' 49=\'6\' 42=\'6\' /></1v></28><25 /></1n></1w></1I></1M></24></1E></26><26 7=\'1C\' R=\'4a\' Q=\'22\' F=\'6\' 18=\'b\' 1p=\'\' 10=\'56\' 11=\'3Z\' 1L=\'6\' 1j=\'3\' 1G=\'0\' 1J=\'0\' 1h=\'48\' 1g=\'21.5\' 1K=\'t\' 1F=\'t\' 1z=\'t\' 1A=\'0\' 1f=\'2\' 1m=\'b\' 1y=\'6\' 45=\'b\'><1R><r P=\'1d\' a=\'h\' 4=\'b\' F=\'b\' /><r P=\'17\' a=\'h\' 4=\'6\' F=\'b\' /><r P=\'1Z\' a=\'O\' 4=\'1\' F=\'b\' /></1R><19><g 7=\'2N\'><8><c><d><w f=\'D\' v=\'1d\' z=\'s\' A=\'6\' B=\'h\' /></d><e><k r=\'1d\' f=\'G\'><4 a=\'h\' 4=\'b\' /></k><K 7=\'1T\'><m a=\'j\' 4=\'14\' /><u a=\'h\' 4=\'6\' /></K></e></c></8></g><g 7=\'2R\'><8><c><d><w f=\'D\' v=\'1d\' z=\'s\' A=\'b\' B=\'h\' /></d><e><k r=\'1d\' f=\'G\'><4 a=\'h\' 4=\'6\' /></k><K 7=\'1T\'><m a=\'j\' 4=\'14\' /><u a=\'h\' 4=\'b\' /></K></e></c></8></g><g 7=\'2f\'><8><c><d><w f=\'D\' v=\'17\' z=\'s\' A=\'6\' B=\'h\' /></d><e><k r=\'17\' f=\'G\'><4 a=\'h\' 4=\'b\' /></k><C J=\'T\' n=\'0\' M=\'0\' L=\'\' u=\'6\'><m a=\'j\' 4=\'1e\' /></C><K 7=\'1c\'><m a=\'j\' 4=\'1e\' /><u a=\'h\' 4=\'6\' /></K></e></c></8></g><g 7=\'2m\'><8><c><d><w f=\'D\' v=\'17\' z=\'s\' A=\'b\' B=\'h\' /></d><e><k r=\'17\' f=\'G\'><4 a=\'h\' 4=\'6\' /></k><K 7=\'1c\'><m a=\'j\' 4=\'1e\' /><u a=\'h\' 4=\'b\' /></K></e></c></8></g><g 7=\'2o\'><8><C J=\'T\' n=\'0\' M=\'0\' L=\'\' u=\'6\'><m a=\'j\' 4=\'14\' /></C><C J=\'T\' n=\'0\' M=\'0\' L=\'\' u=\'6\'><m a=\'j\' 4=\'1D\' /></C><c><d><w f=\'D\' v=\'q.p.H\' z=\'s\' A=\'1Z\' B=\'s\' /></d><e><o 7=\'1D.2H\' /></e><E><o 7=\'1D.2D\' /></E></c></8></g></19><1M><1I 7=\'1T\' n=\'15\' 2c=\'b\'><1w><1n 1t=\'0\' n=\'15\'><2d n=\'15\' 2s=\'2t\' 2q=\'2v\'><1v><1W a=\'47\'><44 x=\'$2n\' y=\'$2l\' 2j=\'-2S\' 2k=\'0\' /><41 x=\'$2n\' y=\'$2l\' 2j=\'0\' 2k=\'0\' /></1W></1v></2d><25 /></1n></1w></1I></1M><1E><1r 7=\'1D\' R=\'40\' Q=\'22\' F=\'6\' 18=\'b\' 1p=\'\' 10=\'0\' 11=\'0\' 1L=\'b\' 1j=\'0\' 1G=\'0\' 1J=\'0\' 1h=\'20\' 1g=\'21.5\' 1K=\'t\' 1F=\'t\' 1z=\'t\' 1A=\'0\' 1f=\'1\' 1m=\'b\' 1y=\'6\' 27=\'53\' 5b=\'2Q\'><1R><r P=\'59\' a=\'j\' 4=\'2B\' F=\'b\' /><r P=\'1l\' a=\'h\' 4=\'6\' F=\'b\' /><r P=\'1k\' a=\'h\' 4=\'6\' F=\'b\' /><r P=\'1i\' a=\'h\' 4=\'6\' F=\'b\' /></1R><19><g 7=\'5a\'><8><k r=\'1l\' f=\'G\'><4 a=\'h\' 4=\'6\' /></k><k r=\'1k\' f=\'G\'><4 a=\'h\' 4=\'6\' /></k><k r=\'1i\' f=\'G\'><4 a=\'h\' 4=\'6\' /></k></8></g><g 7=\'3N\'><8><k r=\'1l\' f=\'G\'><4 a=\'h\' 4=\'b\' /></k><o 7=\'1s\' /></8></g><g 7=\'3F\'><8><k r=\'1l\' f=\'G\'><4 a=\'h\' 4=\'6\' /></k><o 7=\'1s\' /></8></g><g 7=\'3G\'><8><k r=\'1k\' f=\'G\'><4 a=\'h\' 4=\'b\' /></k><o 7=\'1s\' /></8></g><g 7=\'2V\'><8><k r=\'1k\' f=\'G\'><4 a=\'h\' 4=\'6\' /></k><o 7=\'1s\' /></8></g><g 7=\'2H\'><8><k r=\'1i\' f=\'G\'><4 a=\'h\' 4=\'b\' /></k><o 7=\'1s\' /></8></g><g 7=\'2D\'><8><k r=\'1i\' f=\'G\'><4 a=\'h\' 4=\'6\' /></k><o 7=\'1s\' /></8></g><g 7=\'1s\'><8><c><d><3J><w f=\'D\' v=\'1l\' z=\'s\' A=\'b\' B=\'h\' /><w f=\'D\' v=\'1k\' z=\'s\' A=\'b\' B=\'h\' /><w f=\'D\' v=\'1i\' z=\'s\' A=\'b\' B=\'h\' /></3J></d><e><c><d><w f=\'D\' v=\'1l\' z=\'s\' A=\'b\' B=\'h\' /></d><e><1u><2b a=\'j\' 4=\'1l\' /><m a=\'j\' 4=\'14\' /></1u></e></c><c><d><w f=\'D\' v=\'1k\' z=\'s\' A=\'b\' B=\'h\' /></d><e><1u><2b a=\'j\' 4=\'1k\' /><m a=\'j\' 4=\'14\' /></1u></e></c><c><d><w f=\'D\' v=\'1i\' z=\'s\' A=\'b\' B=\'h\' /></d><e><1u><2b a=\'j\' 4=\'1i\' /><m a=\'j\' 4=\'14\' /></1u></e></c></e><E><1u><2b a=\'j\' 4=\'2B\' /><m a=\'j\' 4=\'14\' /></1u></E></c></8></g></19><U><2a><8><o 7=\'1s\' /></8></2a><3M><8><o 7=\'3N\' /></8></3M><3E><8><o 7=\'3F\' /></8></3E><3I><8><o 7=\'3G\' /></8></3I><2Q><8><o 7=\'2V\' /><k r=\'q.p.H\' f=\'G\'><4 a=\'s\' 4=\'2p.1Z\' /></k></8></2Q><3H><8><o 7=\'2V\' /></8></3H><1U 2L=\'q.p.H\' 2A=\'0\'><8><o 7=\'2p.2o\' /></8></1U></U><I 1O=\'\' 1N=\'0\'><N Y=\'-1\' X=\'-1\' V=\'34\' W=\'2r\' 1b=\'1o 1H\' Z=\'6\'><12 l=\'13\' i=\'4R\' /></N></I><3V><1S P=\'1l\'><I 1O=\'\' 1N=\'0\'><N Y=\'-1\' X=\'-1\' V=\'34\' W=\'2r\' 1b=\'1o 1H\' Z=\'6\'><12 l=\'13\' i=\'4S\' /></N></I></1S><1S P=\'1k\'><I 1O=\'\' 1N=\'0\'><N Y=\'-1\' X=\'-1\' V=\'34\' W=\'2r\' 1b=\'1o 1H\' Z=\'6\'><12 l=\'13\' i=\'50\' /></N></I></1S><1S P=\'1i\'><I 1O=\'\' 1N=\'0\'><N Y=\'-1\' X=\'-1\' V=\'34\' W=\'2r\' 1b=\'1o 1H\' Z=\'6\'><12 l=\'13\' i=\'5q\' /></N></I></1S></3V><29><1a 7=\'3U\' 23=\'1l\' a=\'S\' 1b=\'1o 1H\' 10=\'0\' 11=\'0\' R=\'0\' Q=\'0\' 1Y=\'-1\'><S Y=\'0\' X=\'0\' V=\'0\' W=\'0\' Z=\'6\'><12 l=\'13\' i=\'2w\' /></S></1a><1a 7=\'5s\' 23=\'1k\' a=\'S\' 1b=\'1o 1H\' 10=\'0\' 11=\'0\' R=\'0\' Q=\'0\' 1Y=\'-1\'><S Y=\'0\' X=\'0\' V=\'0\' W=\'0\' Z=\'6\'><12 l=\'13\' i=\'2w\' /></S></1a><1a 7=\'5h\' 23=\'1i\' a=\'S\' 1b=\'1o 1H\' 10=\'0\' 11=\'0\' R=\'0\' Q=\'0\' 1Y=\'-1\'><S Y=\'0\' X=\'0\' V=\'0\' W=\'0\' Z=\'6\'><12 l=\'13\' i=\'2w\' /></S></1a><1a 7=\'5i\' 23=\'2B\' a=\'S\' 1b=\'1o 1H\' 10=\'0\' 11=\'0\' R=\'0\' Q=\'0\' 1Y=\'-1\'><S Y=\'0\' X=\'0\' V=\'0\' W=\'0\' Z=\'6\'><12 l=\'13\' i=\'2w\' /></S></1a></29></1r><24 7=\'1e\' R=\'2S\' Q=\'22\' F=\'6\' 18=\'b\' 1p=\'\' 10=\'40\' 11=\'0\' 1L=\'b\' 1j=\'1\' 1G=\'0\' 1J=\'0\' 1h=\'0\' 1g=\'21.5\' 1K=\'t\' 1F=\'t\' 1z=\'t\' 1A=\'0\' 1f=\'2\' 1m=\'b\' 1y=\'6\' 3S=\'q.p.2h\' 3T=\'6\'><U><1q 7=\'1c\' u=\'b\'><8><2i J=\'T\' n=\'0\' M=\'0\' L=\'\' u=\'6\'><m a=\'j\' 4=\'14\' /></2i></8></1q><1q 7=\'1c\' u=\'6\'><8><1X><m a=\'j\' 4=\'q.p.2h\' /></1X><1V><m a=\'j\' 4=\'q.p.2h\' /></1V><2T 2y=\'2z\' I=\'4n\' /></8></1q></U><1M><1I 7=\'1c\' n=\'15\' 2c=\'b\'><1w><1n 1t=\'0\' n=\'15\'><28 n=\'15\' 2s=\'2t\' 2q=\'2v\' 3R=\'6\' 3P=\'6\'><1v><1W 3Q=\'0\' 3X=\'t\' 3Y=\'0\' 3W=\'0\' 3O=\'t\' 3K=\'t\' 4d=\'0\' 4c=\'0\' 49=\'6\' 42=\'6\' /></1v></28><25 /></1n></1w></1I></1M></24></1E></26></1E></46></43></3L>");',62,340,'||||value||false|id|actions||type|true|if_action|condition|then_actions|operator|actiongroup|boolean||string|adjustvar||objref|duration|exe_actiongroup|5lNuc3NSbLW10|_player|variable|var|100|reverse|valuea|compare|||typea|valueb|typeb|show|eq|else_actions|resume|set|CurrentStep|data|transition|exe_animation|animationid|direction|vectordata|number|name|height|width|vectortext|appear|events|right|bottom|top|left|pngfb|xpos|ypos|pr|Lib|_this|500||IsExpanded|usehandcursor|actiongroups|textdata|alttext|Scale|IsOpen|Frame|depth|rotateypos|rotatexpos|_checked|tabindex|_down|_hover|scrolling|tween|Total|shapemaskid|onanimationcomplete|vectorshape|_setstates|time|setobjstate|path|tweens|5daOnGeauTh|shufflelock|alpha|rotation|event|Slider0|Rib|objects|yscale|xoffset|Pain|animation|yoffset|xscale|tabenabled|animations|accstate|hotlinkid|Introduction|5sKfzONa2PF|variables|state|Move|onvarchanged|resume_timeline|segment|setactivetimeline|shadowindex|StepIndex||221|443|linkid|slideframe|colors|objgroup|acctype|scale|textlib|ontransitionin|stateref|animateshapewithtext|position|750|Expand|timeline|6Et8bAqEXKT|hide|dx|dy|InitYPos|Collapse|InitXPos|CurrentStepChangedActionGroup|_parent|easingdir|437|easing|quadradic|presentation_content|easeinout|157|text|message|SlideLoaded|priority|_default|url|ActGrpClearCheckedState|InteractionTitle|Model|Biopsychosocial|ActGrpSetCheckedState|MergedMenuNotification|2147483647|ChangeStep|varname|540|OpenSlider|audio|fade|onrelease|CloseSlider|622|notify_preview|720|ActGrpClearDownState|mp3|Header|media_play|344|onprevslide||StepBackward|687||150|save_resume_data|http|www||lt|InitialSetupActionGroup|xmlns|enableseek|Sliders|audiolib|pxnsnfns01001100101|w3|enablereplay|org|688|5lNuc3NSbLW1010|gotoplay|2001|XMLSchema|slides|background|normal|UpdatePrevNextButtonState|elapsedtimemode|Select|show_slidelayer|270|notifylinkselected|StepForward|onslidestart|onnextslide|starttime|ContentArea|lmsid|onrollout|ActGrpClearHoverState|ActGrpSetDownState|onreleaseoutside|onpress|or|endy|slide|onrollover|ActGrpSetHoverState|endx|useglobalaxes|startx|textonly|startingslide|scalecontents|01|states|dsy|starty|dsx|70||anchorb|endrelative|slidelayers|anchora|tabchildren|slidelayer|line|331|startrelative|662|StepSlide0|dey|dex|5lzgJd2k8tm|5suwzdioD46|xsi|wndtype|window|WindowId|_current|mobile|xsd|StepSlide1|set_frame_layout|instance|set_window_control_layout|property|MergedMenuClicked|slideref|_frame|trackviews|ignore|showmenuresulticon|historygroupid|viewgroupid|gz|iosurl|title|dataurl|swf|videozoom|gt|globalaudioid|sub|add|history_prev|transdir|transduration|wipetrans|navindex|slidelock|ZoomClose_22050_48|153|154|none|presenterref|390|ZoomOpen_22050_48|ZoomOpen|Select_22050_48|ZoomClose|155|541|noteq|button|gte|512|653|300|modal|_state|ActGrpClearStateVars|defaultaction|360|pauseparent|508|254|149|03|04|vector|hideothers|148|509|SlideXMLData|329|151|156|658|02|152'.split('|'),0,{}))
