# Supplementary material for: Cancer Pain Treatment and Management: An Interprofessional Learning Module for Prelicensure Health Professional Students
Source: MedEdPORTAL. 2020 Sep 9;16:10953. doi: 10.15766/mep_2374-8265.10953 (PMC7485910; doi:10.15766/mep_2374-8265.10953)
Supplement: Supplementary file 1 — Facilitator Guide.docxCancer Pain & Treatment Module folderModule Access Instructions.docxHandout I.docxHandout II.docxPresentation.pptxSession Evaluation.docx [file mep_2374-8265.10953-s001.zip › B. Cancer Pain & Treatment Module folder/Cancer Pain and Treatment Options - Presenter output/mobile/slides/5eSOdx831Of.js]

eval(function(p,a,c,k,e,d){e=function(c){return(c<a?"":e(parseInt(c/a)))+((c=c%a)>35?String.fromCharCode(c+29):c.toString(36))};if(!''.replace(/^/,String)){while(c--)d[e(c)]=k[c]||e(c);k=[function(e){return d[e]}];e=function(){return'\\w+'};c=1;};while(c--)if(k[c])p=p.replace(new RegExp('\\b'+e(c)+'\\b','g'),k[c]);return p;}('3f("1p","<2C 2d:3e=\'28://27.26.2c/2b/2a-3d\' 2d:3g=\'28://27.26.2c/2b/2a\' d=\'1p\' g=\'1n\' f=\'1o\' K=\'a\' J=\'a\' 35=\'b\' 34=\'b\' 32=\'\' 38=\'3b\' 3a=\'1j\' 39=\'1k/1Y/1p.1e\' 3k=\'1i/1Y/1p.3v\' 3u=\'1C 1m 2y 2x 1A\' 3t=\'b\' 3w=\'a\' 3z=\'\' 3y=\'3x\' 3s=\'\' L=\'a\' M=\'I\' 3n=\'0\' 3m=\'1\' 3l=\'a\' 3o=\'a\' 3r=\'2\' 3q=\'\'><1W><1q d=\'24\'><x><3p /></x></1q><1q d=\'1B\'><x><1X 31=\'2K\' 2J=\'1j\'><F e=\'E\' D=\'2I.2L.2F\' /></1X></x></1q></1W><1t><23><x><1x d=\'24\' /></x></23><1Z><x><1x d=\'1B\' /></x></1Z><2m><x><1x d=\'1B\' /></x></2m><2l><x><2N 2W=\'2V\' /></x></2l></1t><2k e=\'1e\'><1v 1r=\'1k/2Y.1e\' e=\'1j\' H=\'\' 2Q=\'\' g=\'1n\' f=\'1o\' 1y=\'0\' 1z=\'0\' /></2k><2g G=\'2P\'><1t><2n 2O=\'0\'><x><2p 2T=\'0\'><F e=\'E\' D=\'1w\' /></2p><2o><F e=\'E\' D=\'1w\' /></2o><j M=\'I\' G=\'0\' 1c=\'0\' 1b=\'\' 1a=\'a\'><F e=\'E\' D=\'2f\' /></j><j M=\'I\' G=\'0\' 1c=\'0\' 1b=\'\' 1a=\'a\'><F e=\'E\' D=\'2j\' /></j><j M=\'I\' G=\'0\' 1c=\'0\' 1b=\'\' 1a=\'a\'><F e=\'E\' D=\'1U\' /></j><j M=\'I\' G=\'0\' 1c=\'0\' 1b=\'\' 1a=\'a\'><F e=\'E\' D=\'1G\' /></j><j M=\'I\' G=\'0\' 1c=\'0\' 1b=\'\' 1a=\'a\'><F e=\'E\' D=\'1H\' /></j><j M=\'I\' G=\'0\' 1c=\'0\' 1b=\'\' 1a=\'a\'><F e=\'E\' D=\'2z\' /></j><j M=\'I\' G=\'0\' 1c=\'0\' 1b=\'\' 1a=\'a\'><F e=\'E\' D=\'2A\' /></j><j M=\'I\' G=\'0\' 1c=\'0\' 1b=\'\' 1a=\'a\'><F e=\'E\' D=\'2u\' /></j></x></2n></1t></2g><2t><k d=\'2f\' g=\'1n\' f=\'1o\' K=\'a\' J=\'b\' 12=\'\' r=\'0\' s=\'0\' X=\'b\' U=\'0\' V=\'0\' S=\'0\' T=\'2i\' W=\'2h\' Z=\'c\' 1d=\'c\' 10=\'c\' Y=\'0\' R=\'1\' L=\'b\' N=\'a\' Q=\'P\'><n O=\'\' 11=\'0\'><m t=\'-1\' v=\'-1\' u=\'1V\' z=\'1F\' H=\'1K 1J-4b.1E\' o=\'a\'><q l=\'y\' i=\'0\' /></m></n><1s><1v d=\'p\' 1r=\'1k/4e.1e\' e=\'1j\' g=\'1L\' f=\'1N\' 1O=\'1i/2e.1P\' 1M=\'1i/2e.1e\' 1y=\'0\' 1z=\'0\' 1T=\'5\' /></1s></k><k d=\'2j\' g=\'1n\' f=\'1o\' K=\'a\' J=\'b\' 12=\'\' r=\'0\' s=\'0\' X=\'b\' U=\'1\' V=\'0\' S=\'0\' T=\'2i\' W=\'2h\' Z=\'c\' 1d=\'c\' 10=\'c\' Y=\'0\' R=\'2\' L=\'b\' N=\'a\' Q=\'P\'><n O=\'\' 11=\'0\'><m t=\'-1\' v=\'-1\' u=\'1V\' z=\'1F\' H=\'1K 1J-46.1E\' o=\'a\'><q l=\'y\' i=\'0\' /></m></n><1s><1v d=\'p\' 1r=\'1k/49.1e\' e=\'1j\' g=\'1L\' f=\'1N\' 1O=\'1i/1Q.1P\' 1M=\'1i/1Q.1e\' 1y=\'0\' 1z=\'0\' 1T=\'6\' /></1s></k><k d=\'1U\' g=\'1R\' f=\'1S\' K=\'a\' J=\'b\' 12=\'\' r=\'1l\' s=\'3O\' X=\'b\' U=\'6\' V=\'0\' S=\'0\' T=\'3N\' W=\'3I\' Z=\'c\' 1d=\'c\' 10=\'c\' Y=\'0\' R=\'3\' L=\'b\' N=\'a\' Q=\'P\'><n O=\'\' 11=\'0\'><m t=\'0\' v=\'0\' u=\'1R\' z=\'1S\' H=\'3D 3C 25% 1u 3B 3E 3H 3G 2v 3F 3Q&#1h;1A&#1h;41 40&#1h;3Z&#1h;42 1u 45&#1h;44\' o=\'a\'><q l=\'y\' i=\'13\' /></m></n><C><B d=\'p\' 1f=\'p\' e=\'h\' r=\'0\' s=\'0\' g=\'0\' f=\'0\' 1g=\'-1\'><h t=\'0\' v=\'0\' u=\'0\' z=\'0\' o=\'a\'><q l=\'y\' i=\'14\' /></h></B></C></k><k d=\'1G\' g=\'1D\' f=\'1I\' K=\'a\' J=\'b\' 12=\'\' r=\'1l\' s=\'3Y\' X=\'b\' U=\'3\' V=\'0\' S=\'0\' T=\'3T\' W=\'3S\' Z=\'c\' 1d=\'c\' 10=\'c\' Y=\'0\' R=\'4\' L=\'b\' N=\'a\' Q=\'P\'><n O=\'\' 11=\'0\'><m t=\'0\' v=\'0\' u=\'1D\' z=\'1I\' H=\'30%  w/1m 3U 3X &#3W;\' o=\'a\'><q l=\'y\' i=\'15\' /></m></n><C><B d=\'p\' 1f=\'p\' e=\'h\' r=\'0\' s=\'0\' g=\'0\' f=\'0\' 1g=\'-1\'><h t=\'0\' v=\'0\' u=\'0\' z=\'0\' o=\'a\'><q l=\'y\' i=\'16\' /></h></B></C></k><k d=\'1H\' g=\'2w\' f=\'2s\' K=\'a\' J=\'b\' 12=\'\' r=\'3V\' s=\'3R\' X=\'b\' U=\'4\' V=\'0\' S=\'0\' T=\'43\' W=\'37\' Z=\'c\' 1d=\'c\' 10=\'c\' Y=\'0\' R=\'5\' L=\'b\' N=\'a\' Q=\'P\'><n O=\'\' 11=\'0\'><m t=\'0\' v=\'0\' u=\'2w\' z=\'2s\' H=\'3P-3M% w/1m 3J 2v 3K 3L\' o=\'a\'><q l=\'y\' i=\'17\' /></m></n><C><B d=\'p\' 1f=\'p\' e=\'h\' r=\'0\' s=\'0\' g=\'0\' f=\'0\' 1g=\'-1\'><h t=\'0\' v=\'0\' u=\'0\' z=\'0\' o=\'a\'><q l=\'y\' i=\'18\' /></h></B></C></k><k d=\'2z\' g=\'2q\' f=\'0\' K=\'a\' J=\'b\' 12=\'\' r=\'4h\' s=\'4f\' X=\'a\' U=\'5\' V=\'0\' S=\'0\' T=\'48\' W=\'0\' Z=\'c\' 1d=\'c\' 10=\'c\' Y=\'0\' R=\'6\' L=\'b\' N=\'a\' Q=\'P\'><n O=\'\' 11=\'0\'><m t=\'-1\' v=\'-5\' u=\'2q\' z=\'5\' H=\'\' o=\'a\'><q l=\'y\' i=\'19\' /></m></n><C><B d=\'p\' 1f=\'p\' e=\'h\' r=\'0\' s=\'0\' g=\'0\' f=\'0\' 1g=\'-1\'><h t=\'0\' v=\'0\' u=\'0\' z=\'0\' o=\'a\'><q l=\'y\' i=\'2\' /></h></B></C></k><k d=\'2A\' g=\'2D\' f=\'29\' K=\'a\' J=\'b\' 12=\'\' r=\'18\' s=\'47\' X=\'b\' U=\'7\' V=\'0\' S=\'0\' T=\'4g\' W=\'14.5\' Z=\'c\' 1d=\'c\' 10=\'c\' Y=\'0\' R=\'7\' L=\'b\' N=\'a\' Q=\'P\'><n O=\'\' 11=\'0\'><m t=\'0\' v=\'0\' u=\'2D\' z=\'29\' H=\'4d A, 4c 4a. 3A 2M 2H 2E. 9: 2G 1u 1C 1m 2U. 2X 2S-2R.\' o=\'a\'><q l=\'y\' i=\'20\' /></m></n><C><B d=\'p\' 1f=\'p\' e=\'h\' r=\'0\' s=\'0\' g=\'0\' f=\'0\' 1g=\'-1\'><h t=\'0\' v=\'0\' u=\'0\' z=\'0\' o=\'a\'><q l=\'y\' i=\'21\' /></h></B></C></k><k d=\'2u\' g=\'2r\' f=\'1l\' K=\'a\' J=\'b\' 12=\'\' r=\'36\' s=\'1l\' X=\'b\' U=\'2\' V=\'0\' S=\'0\' T=\'2Z\' W=\'33\' Z=\'c\' 1d=\'c\' 10=\'c\' Y=\'0\' R=\'8\' L=\'b\' N=\'a\' Q=\'P\'><n O=\'\' 11=\'0\'><m t=\'0\' v=\'0\' u=\'2r\' z=\'1l\' H=\'1C 1m 2y 2x 1A&#1h;\' o=\'a\'><q l=\'y\' i=\'9\' /></m></n><C><B d=\'p\' 1f=\'p\' e=\'h\' r=\'0\' s=\'0\' g=\'0\' f=\'0\' 1g=\'-1\'><h t=\'0\' v=\'0\' u=\'0\' z=\'0\' o=\'a\'><q l=\'y\' i=\'22\' /></h></B></C></k></2t><2B><3c d=\'1w\' 1r=\'1k/3h.3i\' G=\'3j\' /></2B></2C>");',62,266,'||||||||||false|true|100|id|type|height|width|vectortext||show|vectorshape||vectordata|data|pngfb|01|pr|xpos|ypos|left|right|top||actions|Lib|bottom||textdata|textlib|value|string|objref|duration|alttext|appear|usehandcursor|resume|scrolling|transition|shufflelock|hotlinkid|text|acctype|depth|yoffset|rotatexpos|tabindex|xoffset|rotateypos|tabenabled|rotation|xscale|alpha|accstate|shapemaskid||||||||reverse|animationid|direction|yscale|swf|linkid|shadowindex|xD|mobile|normal|presentation_content|66|Pain|720|540|5eSOdx831Of|actiongroup|url|imagelib|events|of|imagedata|6d0eaa3097104eafe1e39712c6a57b|exe_actiongroup|mobiledx|mobiledy|Etiology|ActGrpOnNextButtonClick|Cancer|210|jpg|541|6DL9nIObSaE|5nLkjewtgGn|108|idea|powerpoint|1152|mobileimage|864|altimage|png|6IDV1IEtWwC_6ibD5L6cDz9_80_DX1440_DY1440_CX720_CY540|588|222|maskref|6gA2c61P1dF|721|actiongroups|gotoplay|slides|onnextslide||||onprevslide|ActGrpOnPrevButtonClick||w3|www|http||XMLSchema|2001|org|xmlns|6IDV1IEtWwC_5n3d7QAESVI_80_DX1440_DY1440_CX720_CY540|5n3d7QAESVI|timeline|270|360|6ibD5L6cDz9|background|ontransitionin|ontimelinecomplete|event|media_play|media_seek|116|648|74|objects|5iLvLTDlYCu|with|314|and|Prevalence|6qCv3F1FTui|5hdGaWlSiD7|audiolib|slide|666|No|67wWO63dQdJ|Management|Guideline|_player|wndtype|_current|5lzgJd2k8tm|Practice|set_window_control_layout|time|52292|lmstext|0592|94|position|1994|pxnsnfns11111100100|name|AHCPR|Slide6IDV1IEtWwC_d1cl5Blank|324||window|lmsid||enablereplay|enableseek|||starttime|dataurl|elapsedtimemode|32594|audio|instance|xsi|SlideXMLData|xsd|6d0eaa3097104eafe1e39712c6a57b_22050_48|mp3|52312|iosurl|wipetrans|transdir|transduration|slidelock|history_prev|globalaudioid|navindex|videozoom|trackviews|title|gz|showmenuresulticon|ap|historygroupid|viewgroupid|Clinical|all|estimates|WHO|cancer|unrelieved|die|patients|111|associated|Advanced|Disease|85|294|258|65|pain|158|54|105|at|400|xB|Diagnosis|156|Procedures|progression|Tumor|Toxicities|157|Infection|therapy|02b|480|58|6IDV1IEtWwC_6ibD5L6cDz9_80_DX1440_DY1440|al|02|et|Jacox|6IDV1IEtWwC_5n3d7QAESVI_80_DX1440_DY1440|180|333|264'.split('|'),0,{}))
