# Supplementary material for: Cancer Pain Treatment and Management: An Interprofessional Learning Module for Prelicensure Health Professional Students
Source: MedEdPORTAL. 2020 Sep 9;16:10953. doi: 10.15766/mep_2374-8265.10953 (PMC7485910; doi:10.15766/mep_2374-8265.10953)
Supplement: Supplementary file 1 — Facilitator Guide.docxCancer Pain & Treatment Module folderModule Access Instructions.docxHandout I.docxHandout II.docxPresentation.pptxSession Evaluation.docx [file mep_2374-8265.10953-s001.zip › B. Cancer Pain & Treatment Module folder/Cancer Pain and Treatment Options - Presenter output/mobile/slides/5i4shpHZoC3.js]

eval(function(p,a,c,k,e,d){e=function(c){return(c<a?"":e(parseInt(c/a)))+((c=c%a)>35?String.fromCharCode(c+29):c.toString(36))};if(!''.replace(/^/,String)){while(c--)d[e(c)]=k[c]||e(c);k=[function(e){return d[e]}];e=function(){return'\\w+'};c=1;};while(c--)if(k[c])p=p.replace(new RegExp('\\b'+e(c)+'\\b','g'),k[c]);return p;}('3G("1r","<2S 2A:3H=\'2l://2k.2j.2m/2p/2o-3E\' 2A:3F=\'2l://2k.2j.2m/2p/2o\' e=\'1r\' h=\'1z\' g=\'1B\' J=\'a\' E=\'a\' 3K=\'c\' 3x=\'c\' 3y=\'\' 3v=\'3w\' 3z=\'1m\' 3C=\'1k/2n/1r.1g\' 3D=\'1i/2n/1r.3A\' 3B=\'1w 1A\' 3Y=\'c\' 3Z=\'a\' 3W=\'\' 3X=\'4a\' 4d=\'\' G=\'a\' I=\'H\' 4e=\'0\' 4b=\'1\' 4c=\'a\' 3P=\'a\' 3Q=\'6\' 3N=\'\'><2d><1t e=\'2c\'><1f><3O /></1f></1t><1t e=\'1I\'><1f><2e 3R=\'3U\' 3V=\'1m\'><B f=\'A\' C=\'3S.3T.3u\' /></2e></1f></1t></2d><1v><2f><1f><1J e=\'2c\' /></1f></2f><2i><1f><1J e=\'1I\' /></1f></2i><2h><1f><1J e=\'1I\' /></1f></2h><2g><1f><33 3c=\'3d\' /></1f></2g></1v><2q f=\'1g\'><1u 1n=\'1k/2X.1g\' f=\'1m\' F=\'\' 2Y=\'\' h=\'1z\' g=\'1B\' 1x=\'0\' 1o=\'0\' /></2q><2E D=\'2Z\'><1v><2B 3e=\'0\'><1f><2z 3p=\'0\'><B f=\'A\' C=\'1y\' /></2z><2y><B f=\'A\' C=\'1y\' /></2y><o I=\'H\' D=\'0\' Q=\'0\' U=\'\' X=\'a\'><B f=\'A\' C=\'2D\' /></o><o I=\'H\' D=\'0\' Q=\'0\' U=\'\' X=\'a\'><B f=\'A\' C=\'2t\' /></o><o I=\'H\' D=\'0\' Q=\'0\' U=\'\' X=\'a\'><B f=\'A\' C=\'2u\' /></o><o I=\'H\' D=\'0\' Q=\'0\' U=\'\' X=\'a\'><B f=\'A\' C=\'2w\' /></o><o I=\'H\' D=\'0\' Q=\'0\' U=\'\' X=\'a\'><B f=\'A\' C=\'1V\' /></o><o I=\'H\' D=\'0\' Q=\'0\' U=\'\' X=\'a\'><B f=\'A\' C=\'1T\' /></o><o I=\'H\' D=\'0\' Q=\'0\' U=\'\' X=\'a\'><B f=\'A\' C=\'1W\' /></o><o I=\'H\' D=\'0\' Q=\'0\' U=\'\' X=\'a\'><B f=\'A\' C=\'22\' /></o><o I=\'H\' D=\'0\' Q=\'0\' U=\'\' X=\'a\'><B f=\'A\' C=\'23\' /></o><o I=\'H\' D=\'0\' Q=\'0\' U=\'\' X=\'a\'><B f=\'A\' C=\'1X\' /></o><o I=\'H\' D=\'0\' Q=\'0\' U=\'\' X=\'a\'><B f=\'A\' C=\'1Q\' /></o><o I=\'H\' D=\'0\' Q=\'0\' U=\'\' X=\'a\'><B f=\'A\' C=\'21\' /></o><o I=\'H\' D=\'0\' Q=\'0\' U=\'\' X=\'a\'><B f=\'A\' C=\'25\' /></o><o I=\'H\' D=\'0\' Q=\'0\' U=\'\' X=\'a\'><B f=\'A\' C=\'2J\' /></o><o I=\'H\' D=\'0\' Q=\'0\' U=\'\' X=\'a\'><B f=\'A\' C=\'2H\' /></o><o I=\'H\' D=\'0\' Q=\'0\' U=\'\' X=\'a\'><B f=\'A\' C=\'2K\' /></o><o I=\'H\' D=\'0\' Q=\'0\' U=\'\' X=\'a\'><B f=\'A\' C=\'2W\' /></o></1f></2B></1v></2E><2I><k e=\'2D\' h=\'1z\' g=\'1B\' J=\'a\' E=\'c\' V=\'\' t=\'0\' x=\'0\' M=\'c\' W=\'0\' Y=\'0\' P=\'0\' 1b=\'3b\' 1c=\'3a\' 1a=\'b\' Z=\'b\' O=\'b\' 19=\'0\' T=\'1\' G=\'c\' N=\'a\' K=\'L\'><n R=\'\' S=\'0\'><m v=\'-1\' u=\'-1\' s=\'34\' p=\'1Y\' F=\'4U 4Q-4V.4G\' q=\'a\'><r l=\'w\' i=\'0\' /></m></n><1l><1u e=\'j\' 1n=\'1k/4H.1g\' f=\'1m\' h=\'4D\' g=\'4M\' 1H=\'1i/2C.1O\' 1L=\'1i/2C.1g\' 1x=\'0\' 1o=\'0\' 1M=\'10\' /></1l></k><k e=\'2t\' h=\'2s\' g=\'2r\' J=\'a\' E=\'c\' V=\'\' t=\'1p\' x=\'4K\' M=\'a\' W=\'9\' Y=\'0\' P=\'0\' 1b=\'4F.5\' 1c=\'44.5\' 1a=\'b\' Z=\'b\' O=\'b\' 19=\'0\' T=\'2\' G=\'c\' N=\'a\' K=\'L\'><n R=\'\' S=\'0\'><m v=\'0\' u=\'0\' s=\'2s\' p=\'2r\' F=\'\' q=\'a\'><r l=\'w\' i=\'36\' /></m></n><y><z e=\'j\' 1d=\'j\' f=\'d\' t=\'0\' x=\'0\' h=\'0\' g=\'0\' 1e=\'-1\'><d v=\'0\' u=\'0\' s=\'0\' p=\'0\' q=\'a\'><r l=\'w\' i=\'2\' /></d></z></y></k><k e=\'2u\' h=\'4O\' g=\'1j\' J=\'a\' E=\'c\' V=\'\' t=\'2P\' x=\'4E\' M=\'a\' W=\'8\' Y=\'0\' P=\'0\' 1b=\'4I.5\' 1c=\'45\' 1a=\'b\' Z=\'b\' O=\'b\' 19=\'0\' T=\'3\' G=\'c\' N=\'a\' K=\'L\'><n R=\'\' S=\'0\'><m v=\'-1\' u=\'0\' s=\'4L\' p=\'4N\' F=\'\' q=\'c\'><r l=\'w\' i=\'37\' /></m></n><1l><1u e=\'j\' 1n=\'1k/4W.1g\' f=\'1m\' h=\'4R\' g=\'4T\' 1H=\'1i/2x.1O\' 1L=\'1i/2x.1g\' 1x=\'0\' 1o=\'0\' 1M=\'11\' /></1l><y><z e=\'j\' 1d=\'j\' f=\'d\' t=\'0\' x=\'0\' h=\'0\' g=\'0\' 1e=\'-1\'><d v=\'0\' u=\'0\' s=\'0\' p=\'0\' q=\'a\'><r l=\'w\' i=\'2\' /></d></z></y></k><k e=\'2w\' h=\'2v\' g=\'1j\' J=\'a\' E=\'c\' V=\'\' t=\'2M\' x=\'1E\' M=\'a\' W=\'5\' Y=\'0\' P=\'0\' 1b=\'4n\' 1c=\'45\' 1a=\'b\' Z=\'b\' O=\'b\' 19=\'0\' T=\'4\' G=\'c\' N=\'a\' K=\'L\'><n R=\'\' S=\'0\'><m v=\'0\' u=\'0\' s=\'2v\' p=\'1j\' F=\'\' q=\'a\'><r l=\'w\' i=\'38\' /></m></n><y><z e=\'j\' 1d=\'j\' f=\'d\' t=\'0\' x=\'0\' h=\'0\' g=\'0\' 1e=\'-1\'><d v=\'0\' u=\'0\' s=\'0\' p=\'0\' q=\'a\'><r l=\'w\' i=\'2\' /></d></z></y></k><k e=\'1V\' h=\'1U\' g=\'1j\' J=\'a\' E=\'c\' V=\'\' t=\'1N\' x=\'45\' M=\'c\' W=\'1\' Y=\'0\' P=\'0\' 1b=\'4m\' 1c=\'45\' 1a=\'b\' Z=\'b\' O=\'b\' 19=\'0\' T=\'5\' G=\'c\' N=\'a\' K=\'L\'><n R=\'\' S=\'0\'><m v=\'0\' u=\'0\' s=\'1U\' p=\'1j\' F=\'1w 1A\' q=\'a\'><r l=\'w\' i=\'39\' /></m></n><y><z e=\'j\' 1d=\'j\' f=\'d\' t=\'0\' x=\'0\' h=\'0\' g=\'0\' 1e=\'-1\'><d v=\'0\' u=\'0\' s=\'0\' p=\'0\' q=\'a\'><r l=\'w\' i=\'40\' /></d></z></y></k><k e=\'1T\' h=\'1P\' g=\'1j\' J=\'a\' E=\'c\' V=\'\' t=\'1p\' x=\'1E\' M=\'a\' W=\'3\' Y=\'0\' P=\'0\' 1b=\'4p\' 1c=\'45\' 1a=\'b\' Z=\'b\' O=\'b\' 19=\'0\' T=\'6\' G=\'c\' N=\'a\' K=\'L\'><n R=\'\' S=\'0\'><m v=\'0\' u=\'0\' s=\'1P\' p=\'1j\' F=\'\' q=\'a\'><r l=\'w\' i=\'41\' /></m></n><y><z e=\'j\' 1d=\'j\' f=\'d\' t=\'0\' x=\'0\' h=\'0\' g=\'0\' 1e=\'-1\'><d v=\'0\' u=\'0\' s=\'0\' p=\'0\' q=\'a\'><r l=\'w\' i=\'2\' /></d></z></y></k><k e=\'1W\' h=\'1R\' g=\'27\' J=\'a\' E=\'c\' V=\'\' t=\'1q\' x=\'1E\' M=\'c\' W=\'4\' Y=\'0\' P=\'0\' 1b=\'4h\' 1c=\'43.5\' 1a=\'b\' Z=\'b\' O=\'b\' 19=\'0\' T=\'7\' G=\'c\' N=\'a\' K=\'L\'><n R=\'\' S=\'0\'><m v=\'0\' u=\'0\' s=\'1R\' p=\'27\' F=\'2a 1F 1S\' q=\'a\'><r l=\'w\' i=\'42\' /></m></n><y><z e=\'j\' 1d=\'j\' f=\'d\' t=\'0\' x=\'0\' h=\'0\' g=\'0\' 1e=\'-1\'><d v=\'0\' u=\'0\' s=\'0\' p=\'0\' q=\'a\'><r l=\'w\' i=\'43\' /></d></z></y></k><k e=\'22\' h=\'1s\' g=\'1h\' J=\'a\' E=\'c\' V=\'\' t=\'28\' x=\'4k\' M=\'c\' W=\'6\' Y=\'0\' P=\'0\' 1b=\'1q\' 1c=\'30\' 1a=\'b\' Z=\'b\' O=\'b\' 19=\'0\' T=\'8\' G=\'c\' N=\'a\' K=\'L\'><n R=\'\' S=\'0\'><m v=\'0\' u=\'0\' s=\'1s\' p=\'1h\' F=\'1C 1D\' q=\'a\'><r l=\'w\' i=\'44\' /></m></n><y><z e=\'j\' 1d=\'j\' f=\'d\' t=\'0\' x=\'0\' h=\'0\' g=\'0\' 1e=\'-1\'><d v=\'0\' u=\'0\' s=\'0\' p=\'0\' q=\'a\'><r l=\'w\' i=\'45\' /></d></z></y></k><k e=\'23\' h=\'1Z\' g=\'1h\' J=\'a\' E=\'c\' V=\'\' t=\'1q\' x=\'4j\' M=\'c\' W=\'10\' Y=\'0\' P=\'0\' 1b=\'4i.5\' 1c=\'30\' 1a=\'b\' Z=\'b\' O=\'b\' 19=\'0\' T=\'9\' G=\'c\' N=\'a\' K=\'L\'><n R=\'\' S=\'0\'><m v=\'0\' u=\'0\' s=\'1Z\' p=\'1h\' F=\'2a 1F 1S\' q=\'a\'><r l=\'w\' i=\'46\' /></m></n><y><z e=\'j\' 1d=\'j\' f=\'d\' t=\'0\' x=\'0\' h=\'0\' g=\'0\' 1e=\'-1\'><d v=\'0\' u=\'0\' s=\'0\' p=\'0\' q=\'a\'><r l=\'w\' i=\'47\' /></d></z></y></k><k e=\'1X\' h=\'1s\' g=\'1h\' J=\'a\' E=\'c\' V=\'\' t=\'28\' x=\'4C\' M=\'c\' W=\'11\' Y=\'0\' P=\'0\' 1b=\'1q\' 1c=\'30\' 1a=\'b\' Z=\'b\' O=\'b\' 19=\'0\' T=\'10\' G=\'c\' N=\'a\' K=\'L\'><n R=\'\' S=\'0\'><m v=\'0\' u=\'0\' s=\'1s\' p=\'1h\' F=\'1C 1D\' q=\'a\'><r l=\'w\' i=\'44\' /></m></n><y><z e=\'j\' 1d=\'j\' f=\'d\' t=\'0\' x=\'0\' h=\'0\' g=\'0\' 1e=\'-1\'><d v=\'0\' u=\'0\' s=\'0\' p=\'0\' q=\'a\'><r l=\'w\' i=\'45\' /></d></z></y></k><k e=\'1Q\' h=\'26\' g=\'29\' J=\'a\' E=\'c\' V=\'\' t=\'1p\' x=\'20\' M=\'c\' W=\'12\' Y=\'0\' P=\'0\' 1b=\'2G\' 1c=\'14.5\' 1a=\'b\' Z=\'b\' O=\'b\' 19=\'0\' T=\'11\' G=\'c\' N=\'a\' K=\'L\'><n R=\'\' S=\'0\'><m v=\'0\' u=\'0\' s=\'26\' p=\'29\' F=\'4s\' q=\'a\'><r l=\'w\' i=\'48\' /></m></n><y><z e=\'j\' 1d=\'j\' f=\'d\' t=\'0\' x=\'0\' h=\'0\' g=\'0\' 1e=\'-1\'><d v=\'0\' u=\'0\' s=\'0\' p=\'0\' q=\'a\'><r l=\'w\' i=\'49\' /></d></z></y></k><k e=\'21\' h=\'2b\' g=\'29\' J=\'a\' E=\'c\' V=\'\' t=\'1Y\' x=\'20\' M=\'c\' W=\'13\' Y=\'0\' P=\'0\' 1b=\'4w.5\' 1c=\'14.5\' 1a=\'b\' Z=\'b\' O=\'b\' 19=\'0\' T=\'12\' G=\'c\' N=\'a\' K=\'L\'><n R=\'\' S=\'0\'><m v=\'0\' u=\'0\' s=\'2b\' p=\'29\' F=\'4v 2T 4u\' q=\'a\'><r l=\'w\' i=\'2O\' /></m></n><y><z e=\'j\' 1d=\'j\' f=\'d\' t=\'0\' x=\'0\' h=\'0\' g=\'0\' 1e=\'-1\'><d v=\'0\' u=\'0\' s=\'0\' p=\'0\' q=\'a\'><r l=\'w\' i=\'1N\' /></d></z></y></k><k e=\'25\' h=\'2U\' g=\'29\' J=\'a\' E=\'c\' V=\'\' t=\'4o\' x=\'1K\' M=\'c\' W=\'15\' Y=\'0\' P=\'0\' 1b=\'b\' 1c=\'14.5\' 1a=\'b\' Z=\'b\' O=\'b\' 19=\'0\' T=\'13\' G=\'c\' N=\'a\' K=\'L\'><n R=\'\' S=\'0\'><m v=\'0\' u=\'0\' s=\'2U\' p=\'29\' F=\'4r 2T 1G\' q=\'a\'><r l=\'w\' i=\'4t\' /></m></n><y><z e=\'j\' 1d=\'j\' f=\'d\' t=\'0\' x=\'0\' h=\'0\' g=\'0\' 1e=\'-1\'><d v=\'0\' u=\'0\' s=\'0\' p=\'0\' q=\'a\'><r l=\'w\' i=\'4A\' /></d></z></y></k><k e=\'2J\' h=\'1K\' g=\'36\' J=\'a\' E=\'c\' V=\'\' t=\'1N\' x=\'4B\' M=\'c\' W=\'2\' Y=\'0\' P=\'0\' 1b=\'4x\' 1c=\'18\' 1a=\'b\' Z=\'b\' O=\'b\' 19=\'0\' T=\'14\' G=\'c\' N=\'a\' K=\'L\'><n R=\'\' S=\'0\'><m v=\'0\' u=\'0\' s=\'1K\' p=\'36\' F=\'4y 2L 1G 2Q\' q=\'a\'><r l=\'w\' i=\'2G\' /></m></n><y><z e=\'j\' 1d=\'j\' f=\'d\' t=\'0\' x=\'0\' h=\'0\' g=\'0\' 1e=\'-1\'><d v=\'0\' u=\'0\' s=\'0\' p=\'0\' q=\'a\'><r l=\'w\' i=\'4z\' /></d></z></y></k><k e=\'2H\' h=\'2F\' g=\'36\' J=\'a\' E=\'c\' V=\'\' t=\'2O\' x=\'4f\' M=\'c\' W=\'7\' Y=\'0\' P=\'0\' 1b=\'4g\' 1c=\'18\' 1a=\'b\' Z=\'b\' O=\'b\' 19=\'0\' T=\'15\' G=\'c\' N=\'a\' K=\'L\'><n R=\'\' S=\'0\'><m v=\'0\' u=\'0\' s=\'2F\' p=\'36\' F=\'4q 1w 1A 4l 2L 1G 2Q\' q=\'a\'><r l=\'w\' i=\'4S\' /></m></n><y><z e=\'j\' 1d=\'j\' f=\'d\' t=\'0\' x=\'0\' h=\'0\' g=\'0\' 1e=\'-1\'><d v=\'0\' u=\'0\' s=\'0\' p=\'0\' q=\'a\'><r l=\'w\' i=\'2P\' /></d></z></y></k><k e=\'2K\' h=\'2V\' g=\'24\' J=\'a\' E=\'c\' V=\'\' t=\'49\' x=\'4P\' M=\'c\' W=\'16\' Y=\'0\' P=\'0\' 1b=\'4J.5\' 1c=\'12\' 1a=\'b\' Z=\'b\' O=\'b\' 19=\'0\' T=\'16\' G=\'c\' N=\'a\' K=\'L\'><n R=\'\' S=\'0\'><m v=\'0\' u=\'0\' s=\'2V\' p=\'24\' F=\'31 3q 3h 3i 3j. 1F 3k 3l 3f 1C 1D, 3g: 1w; 3m.\' q=\'a\'><r l=\'w\' i=\'1p\' /></m></n><y><z e=\'j\' 1d=\'j\' f=\'d\' t=\'0\' x=\'0\' h=\'0\' g=\'0\' 1e=\'-1\'><d v=\'0\' u=\'0\' s=\'0\' p=\'0\' q=\'a\'><r l=\'w\' i=\'3r\' /></d></z></y></k><k e=\'2W\' h=\'3s\' g=\'0\' J=\'a\' E=\'c\' V=\'\' t=\'3t\' x=\'3n\' M=\'a\' W=\'14\' Y=\'0\' P=\'0\' 1b=\'3o\' 1c=\'0\' 1a=\'b\' Z=\'b\' O=\'b\' 19=\'0\' T=\'17\' G=\'c\' N=\'a\' K=\'L\'><n R=\'\' S=\'0\'><m v=\'0\' u=\'-5\' s=\'2M\' p=\'5\' F=\'\' q=\'c\'><r l=\'w\' i=\'1h\' /></m></n><1l><1u e=\'j\' 1n=\'1k/32.1g\' f=\'1m\' h=\'35\' g=\'16\' 1H=\'1i/2N.1O\' 1L=\'1i/2N.1g\' 1x=\'0\' 1o=\'0\' 1M=\'12\' /></1l><y><z e=\'j\' 1d=\'j\' f=\'d\' t=\'0\' x=\'0\' h=\'0\' g=\'0\' 1e=\'-1\'><d v=\'0\' u=\'0\' s=\'0\' p=\'0\' q=\'a\'><r l=\'w\' i=\'2\' /></d></z></y></k></2I><2R><3J e=\'1y\' 1n=\'1k/3M.3L\' D=\'3I\' /></2R></2S>");',62,307,'||||||||||false|100|true|vectortext|id|type|height|width||01|vectorshape||vectordata|data|show|bottom|pngfb|pr|right|xpos|top|left|Lib|ypos|textlib|textdata|string|objref|value|duration|usehandcursor|alttext|scrolling|appear|transition|resume|acctype|text|tabenabled|shufflelock|alpha|yoffset|direction|hotlinkid|accstate|depth|animationid|shapemaskid|tabindex|reverse|xoffset|yscale||||||||||rotation|xscale|rotatexpos|rotateypos|linkid|shadowindex|actions|swf|60|mobile|90|presentation_content|imagelib|normal|url|mobiledy|58|66|5i4shpHZoC3|132|actiongroup|imagedata|events|WHO|mobiledx|e2c4c967bf4eb883f8eb27a1391c92|720|Recommendations|540|Palliative|Care|168|Cancer|Treatment|altimage|ActGrpOnNextButtonClick|exe_actiongroup|442|mobileimage|maskref|51|png|420|5nmPP1SOY3P|162|Therapy|5jqj8nJB7dH|612|6Kp0RiegKd9|6DksXur0gwv|6UIcv7UjrxQ|541|169|418|63ktfUTbiEA|6WRpZDDRo2M|5s1hW36WqJY||6pRL5lYFNmH|108|87|523||Antineoplastic|129|ActGrpOnPrevButtonClick|actiongroups|gotoplay|onprevslide|ontransitionin|ontimelinecomplete|onnextslide|w3|www|http|org|slides|XMLSchema|2001|background|89|607|6XEJ205gPej|62Yy5iT3icj|188|6Y3x6NeG8rv|6IDV1IEtWwC_sl263shp180227_80_DX1220_DY1220_CX610_CY91|media_play|media_seek|xmlns|event|6IDV1IEtWwC_667jkzsF96c_80_DX1440_DY1440_CX720_CY540|667jkzsF96c|timeline|646|54|6r50YjyIWP1|objects|6AZ7qbkE1mS|6MmNwPOTT3q|Medical|478|6IDV1IEtWwC_sl263shp180241_80_DX868_DY868_CX434_CY10|50|57|Focus|audiolib|slide|of|200|621|6kSLi9Ts0MO|Slide6IDV1IEtWwC_d1sm|lmstext|28342||Adapted|6IDV1IEtWwC_sl263shp180241_80_DX868_DY868|set_window_control_layout|721|694|||||270|360|name|pxnsnfns11111100100|time|and|Geneva|World|Health|Organization|Pain|Relief|1990|432|217|position|from|59|434|138|5b0puB24NKz|starttime|215692|enablereplay|lmsid|elapsedtimemode|gz|title|dataurl|iosurl|instance|xsd|SlideXMLData|xsi|28354|audio|enableseek|mp3|e2c4c967bf4eb883f8eb27a1391c92_22050_48|globalaudioid|history_prev|slidelock|navindex|window|_player|5lzgJd2k8tm|_current|wndtype|viewgroupid|historygroupid|trackviews|showmenuresulticon|||||||||||ap|transdir|wipetrans|videozoom|transduration|278|323|81|84|314|180|for|306|94|261|210|Current|Time|Diagnosis|52|Life|End|64|221|Traditional|55|53|135|332|1152|312|303|jpg|6IDV1IEtWwC_667jkzsF96c_80_DX1440_DY1440|304|310|313|670|864|91|609|487|idea|976|56|146|powerpoint|02|6IDV1IEtWwC_sl263shp180227_80_DX1220_DY1220'.split('|'),0,{}))
