# Supplementary material for: Cancer Pain Treatment and Management: An Interprofessional Learning Module for Prelicensure Health Professional Students
Source: MedEdPORTAL. 2020 Sep 9;16:10953. doi: 10.15766/mep_2374-8265.10953 (PMC7485910; doi:10.15766/mep_2374-8265.10953)
Supplement: Supplementary file 1 — Facilitator Guide.docxCancer Pain & Treatment Module folderModule Access Instructions.docxHandout I.docxHandout II.docxPresentation.pptxSession Evaluation.docx [file mep_2374-8265.10953-s001.zip › B. Cancer Pain & Treatment Module folder/Cancer Pain and Treatment Options - Presenter output/mobile/slides/5jXCYRaS8t1.js]

eval(function(p,a,c,k,e,d){e=function(c){return(c<a?"":e(parseInt(c/a)))+((c=c%a)>35?String.fromCharCode(c+29):c.toString(36))};if(!''.replace(/^/,String)){while(c--)d[e(c)]=k[c]||e(c);k=[function(e){return d[e]}];e=function(){return'\\w+'};c=1;};while(c--)if(k[c])p=p.replace(new RegExp('\\b'+e(c)+'\\b','g'),k[c]);return p;}('3p("H","<1T 1U:27=\'1K://1H.1I.1R/1L/1M-26\' 1U:25=\'1K://1H.1I.1R/1L/1M\' 7=\'H\' e=\'15\' d=\'18\' E=\'4\' C=\'4\' 2b=\'8\' 2a=\'8\' 1Y=\'\' 1Z=\'21\' 2t=\'F\' 2q=\'J/1N/H.w\' 2r=\'1b/1N/H.2v\' 2z=\'1B S 1A 1k 1j 1n\' 2A=\'8\' 2B=\'4\' 2w=\'\' 2x=\'2y\' 2f=\'\' D=\'4\' N=\'I\' 2g=\'0\' 2h=\'1\' 2c=\'4\' 2d=\'4\' 2e=\'14\' 28=\'\'><1z><G 7=\'1C\'><5><2i /></5></G><G 7=\'13\'><5><1l 2m=\'2n\' 2o=\'F\'><k b=\'n\' j=\'2l.2k.2j\' /></1l></5></G></1z><M><1D><5><1c 7=\'1C\' /></5></1D><1E><5><1c 7=\'13\' /></5></1E><1i><5><1c 7=\'13\' /></5></1i><1p><5><2p 2u=\'2s\' /></5></1p></M><1s b=\'w\'><1o 1g=\'J/20.w\' b=\'F\' B=\'\' 22=\'\' e=\'15\' d=\'18\' 1q=\'0\' 1x=\'0\' /></1s><1t x=\'1X\'><M><1w 24=\'0\'><5><1v 29=\'0\'><k b=\'n\' j=\'16\' /></1v><1W><k b=\'n\' j=\'16\' /></1W><h N=\'I\' x=\'0\' X=\'0\' Y=\'\' T=\'4\'><k b=\'n\' j=\'1u\' /></h><h N=\'I\' x=\'0\' X=\'0\' Y=\'\' T=\'4\'><k b=\'n\' j=\'1F\' /></h><h N=\'I\' x=\'0\' X=\'0\' Y=\'\' T=\'4\'><k b=\'n\' j=\'1m\' /></h></5></1w></M></1t><1V><o 7=\'1u\' e=\'15\' d=\'18\' E=\'4\' C=\'8\' 19=\'\' p=\'0\' r=\'0\' 1a=\'8\' 17=\'0\' 1h=\'0\' 1d=\'0\' 1f=\'3m\' U=\'3j\' R=\'c\' Q=\'c\' O=\'c\' 10=\'0\' 1e=\'1\' D=\'8\' V=\'4\' W=\'11\'><m 12=\'\' Z=\'0\'><g s=\'-1\' t=\'-1\' u=\'3s\' q=\'3r\' B=\'3b 3e-3d.3c\' z=\'4\'><y l=\'A\' i=\'0\' /></g></m><1G><1o 7=\'v\' 1g=\'J/3h.w\' b=\'F\' e=\'3g\' d=\'3f\' 38=\'1b/1r.3l\' 37=\'1b/1r.w\' 1q=\'0\' 1x=\'0\' 35=\'23\' /></1G></o><o 7=\'1F\' e=\'1y\' d=\'P\' E=\'4\' C=\'8\' 19=\'\' p=\'3a\' r=\'P\' 1a=\'8\' 17=\'1\' 1h=\'0\' 1d=\'0\' 1f=\'39\' U=\'33\' R=\'c\' Q=\'c\' O=\'c\' 10=\'0\' 1e=\'2\' D=\'8\' V=\'4\' W=\'11\'><m 12=\'\' Z=\'0\'><g s=\'0\' t=\'0\' u=\'1y\' q=\'P\' B=\'1B S 1A 1k&#3o;1j 1n\' z=\'4\'><y l=\'A\' i=\'9\' /></g></m><K><L 7=\'v\' 1P=\'v\' b=\'f\' p=\'0\' r=\'0\' e=\'0\' d=\'0\' 1O=\'-1\'><f s=\'0\' t=\'0\' u=\'0\' q=\'0\' z=\'4\'><y l=\'A\' i=\'3q\' /></f></L></K></o><o 7=\'1m\' e=\'1Q\' d=\'1J\' E=\'4\' C=\'8\' 19=\'\' p=\'36\' r=\'3k\' 1a=\'8\' 17=\'2\' 1h=\'0\' 1d=\'0\' 1f=\'3i\' U=\'3n\' R=\'c\' Q=\'c\' O=\'c\' 10=\'0\' 1e=\'3\' D=\'8\' V=\'4\' W=\'11\'><m 12=\'\' Z=\'0\'><g s=\'0\' t=\'-6\' u=\'1Q\' q=\'1J\' B=\'2L&#a;2K 2J/2M S 2P &#a;2O 2N&#a;2E&#a;2D/2C 2F 2I 2H:&#a;2G &#a;2Z&#a;2Y 2X 30 34&#a;32&#a;31&#a;2S&#a;\' z=\'4\'><y l=\'A\' i=\'2R\' /></g></m><K><L 7=\'v\' 1P=\'v\' b=\'f\' p=\'0\' r=\'0\' e=\'0\' d=\'0\' 1O=\'-1\'><f s=\'0\' t=\'0\' u=\'0\' q=\'0\' z=\'4\'><y l=\'A\' i=\'2Q\' /></f></L></K></o></1V><1S><2T 7=\'16\' 1g=\'J/2W.2V\' x=\'2U\' /></1S></1T>");',62,215,'||||false|actions||id|true||xD|type|100|height|width|vectortext|vectordata|show||value|objref||data|string|vectorshape|xpos|bottom|ypos|left|top|right|01|swf|duration|pr|pngfb|Lib|alttext|usehandcursor|scrolling|resume|normal|actiongroup|5jXCYRaS8t1|appear|presentation_content|textlib|textdata|events|transition|alpha|66|yscale|xscale|of|reverse|rotateypos|shufflelock|acctype|direction|animationid|accstate|rotation|text|hotlinkid|ActGrpOnNextButtonClick||720|dda7009bbb0db563b3ffde9bf4bf84|tabindex|540|shapemaskid|tabenabled|mobile|exe_actiongroup|yoffset|depth|rotatexpos|url|xoffset|ontimelinecomplete|in|Pain|gotoplay|68T0fRKIrbT|Cancer|imagedata|ontransitionin|mobiledx|6IDV1IEtWwC_5ZrQ4EFnXqn_80_DX1440_DY1440_CX720_CY540|background|timeline|5ZrQ4EFnXqn|media_seek|event|mobiledy|648|actiongroups|Neuropathic|Causes|ActGrpOnPrevButtonClick|onprevslide|onnextslide|6Bp4llnRA8P|imagelib|www|w3|384|http|2001|XMLSchema|slides|shadowindex|linkid|588|org|audiolib|slide|xmlns|objects|media_play|57652|lmsid|starttime|Slide6IDV1IEtWwC_d1sm|535176|lmstext||time|xsd|instance|xsi|globalaudioid|position|enablereplay|enableseek|wipetrans|slidelock|navindex|videozoom|transduration|transdir|history_prev|6H4SQJPNnFj|5lzgJd2k8tm|_player|window|_current|wndtype|set_window_control_layout|dataurl|iosurl|pxnsnfns11111100100|elapsedtimemode|name|gz|viewgroupid|historygroupid|ap|title|trackviews|showmenuresulticon|PNS|CNS|Secondary|injury|Chemotherapy|Treatment|following|Compression|Tumor|Primary|infiltration|syndromes|Paraneoplastic|nerves|141|140|Fracture|audio|57666|mp3|dda7009bbb0db563b3ffde9bf4bf84_22050_48|or|Diagnostic|Radiation|surgical|Bleeding|Infection||procedures|maskref||mobileimage|altimage|324|42|powerpoint|jpg|02|idea|864|1152|6IDV1IEtWwC_5ZrQ4EFnXqn_80_DX1440_DY1440|294|270|156|png|360|192|xB|SlideXMLData|139|541|721'.split('|'),0,{}))
