# Supplementary material for: Cancer Pain Treatment and Management: An Interprofessional Learning Module for Prelicensure Health Professional Students
Source: MedEdPORTAL. 2020 Sep 9;16:10953. doi: 10.15766/mep_2374-8265.10953 (PMC7485910; doi:10.15766/mep_2374-8265.10953)
Supplement: Supplementary file 1 — Facilitator Guide.docxCancer Pain & Treatment Module folderModule Access Instructions.docxHandout I.docxHandout II.docxPresentation.pptxSession Evaluation.docx [file mep_2374-8265.10953-s001.zip › B. Cancer Pain & Treatment Module folder/Cancer Pain and Treatment Options - Presenter output/mobile/slides/5sKfzONa2PF.js]

eval(function(p,a,c,k,e,d){e=function(c){return(c<a?"":e(parseInt(c/a)))+((c=c%a)>35?String.fromCharCode(c+29):c.toString(36))};if(!''.replace(/^/,String)){while(c--)d[e(c)]=k[c]||e(c);k=[function(e){return d[e]}];e=function(){return'\\w+'};c=1;};while(c--)if(k[c])p=p.replace(new RegExp('\\b'+e(c)+'\\b','g'),k[c]);return p;}('39("O","<1s 1o:2m=\'1m://1k.1l.1n/1g/1f-2J\' 1o:2t=\'1m://1k.1l.1n/1g/1f\' a=\'O\' c=\'2s\' h=\'2v\' y=\'3\' I=\'3\' 2x=\'7\' 2w=\'7\' 2z=\'\' 2y=\'2H\' 2G=\'2I\' 2F=\'2C/1h/O.2B\' 2E=\'2D/1h/O.2q\' 2f=\' u 1e 17 \' 2e=\'7\' 2c=\'3\' 2g=\'1j\' 2n=\'1j\' 2p=\'\' K=\'3\' C=\'H\' 2o=\'0\' 2l=\'1\' 2i=\'3\' 2h=\'3\' 2k=\'9\' 2j=\'\'><G><1y><E><1z><1i><2d 35=\'34\' 37=\'36\' 31=\'30\' 33=\'32\' 3c=\'F\' /></1i><1p><3d 1w=\'1v\' /></1p><1x><38 1w=\'1v\' /></1x></1z><3a a=\'3b.3e.2P\' /></E></1y></G><D j=\'2O\'><b r=\'-1\' n=\'-1\' o=\'2R\' v=\'2Q\' w=\'3\'><s l=\'t\' i=\'2L\' /></b></D><1q J=\'2K\'><G><1r 2N=\'0\'><E><k C=\'H\' J=\'0\' 1c=\'0\' 1d=\'\' 18=\'3\'><19 j=\'F\' 1a=\'.1t\' /></k><k C=\'H\' J=\'0\' 1c=\'0\' 1d=\'\' 18=\'3\'><19 j=\'F\' 1a=\'.U\' /></k><k C=\'H\' J=\'0\' 1c=\'0\' 1d=\'\' 18=\'3\'><19 j=\'F\' 1a=\'.U.1u\' /></k></E></1r></G></1q><P><L a=\'1t\' c=\'1b\' h=\'23\' y=\'3\' I=\'7\' 12=\'\' p=\'14\' q=\'14\' 16=\'7\' 15=\'0\' Y=\'0\' 13=\'0\' Z=\'W.5\' X=\'11.5\' T=\'8\' S=\'8\' Q=\'8\' R=\'0\' V=\'1\' K=\'7\' 10=\'3\' 25=\'1Y\'><A 2b=\'\' 29=\'0\'><b r=\'0\' n=\'0\' o=\'0\' v=\'0\' z=\' u 1e 17 \' w=\'3\'><s l=\'t\' i=\'2a\' /></b></A><N><M a=\'28\' 24=\'2M\' j=\'m\' z=\' u 1e 17 \' p=\'0\' q=\'0\' c=\'0\' h=\'0\' 1V=\'-1\'><m r=\'0\' n=\'0\' o=\'0\' v=\'0\' w=\'3\'><s l=\'t\' i=\'2X\' /></m></M></N></L><26 a=\'U\' c=\'1b\' h=\'2W\' y=\'3\' I=\'7\' 12=\'\' p=\'14\' q=\'2Z\' 16=\'3\' 15=\'1\' Y=\'0\' 13=\'0\' Z=\'W.5\' X=\'2Y.5\' T=\'8\' S=\'8\' Q=\'8\' R=\'0\' V=\'2\' K=\'7\' 10=\'3\' 2T=\'7\'><P><L a=\'1u\' c=\'1b\' h=\'2S\' y=\'3\' I=\'7\' 12=\'\' p=\'0\' q=\'0\' 16=\'7\' 15=\'0\' Y=\'0\' 13=\'0\' Z=\'W.5\' X=\'2U.5\' T=\'8\' S=\'8\' Q=\'8\' R=\'0\' V=\'1\' K=\'7\' 10=\'3\' 25=\'1Y\'><A 2b=\'\' 29=\'0\'><b r=\'0\' n=\'0\' o=\'0\' v=\'0\' z=\'u 22 21 f B 1X 20 B 27 1H d 1G f 1I:&#4;&#6;1K 1J, 1F D/1B x&#4;&#6;1A/1C 1E d 1D (e.g., 1L, 1T, 1S x, 1U 1W 1R). &#4;&#6;&#4;&#6;&#4;&#6;1N 1Z 1M 1O d 1Q f 1P®&#4;&#6;\' w=\'3\'><s l=\'t\' i=\'2a\' /></b></A><N><M a=\'28\' 24=\'2V\' j=\'m\' z=\'u 22 21 f B 1X 20 B 27 1H d 1G f 1I:&#4;&#6;1K 1J, 1F D/1B x&#4;&#6;1A/1C 1E d 1D (e.g., 1L, 1T, 1S x, 1U 1W 1R). &#4;&#6;&#4;&#6;&#4;&#6;1N 1Z 1M 1O d 1Q f 1P®&#4;&#6;\' p=\'0\' q=\'0\' c=\'0\' h=\'0\' 1V=\'-1\'><m r=\'0\' n=\'0\' o=\'0\' v=\'0\' w=\'3\'><s l=\'t\' i=\'2r\' /></m></M></N></L></P></26></P><2u a=\'2A\' /></1s>");',62,201,'|||false|xD||xA|true|100||id|vectordata|width|the||of||height||type|show||vectortext|top|right|xpos|ypos|left|pr|Lib|The|bottom|pngfb|system|resume|alttext|data|pain|transition|background|actions|string|events|appear|usehandcursor|duration|scrolling|vectorshape|textdata|textlib|5sKfzONa2PF|objects|alpha|rotation|yscale|xscale|ContentContainer|depth|294|rotateypos|xoffset|rotatexpos|shufflelock||shapemaskid|yoffset||tabindex|tabenabled|Model|reverse|objref|value|589|direction|animationid|Biopsychosocial|XMLSchema|2001|slides|condition|5lNuc3NSbLW1010|www|w3|http|org|xmlns|then_actions|timeline|event|slide|StepTitle|Text|pxnsnfns01001100101|name|else_actions|ontransitionin|if_action|Relationship|belief|interactions|environment|with|cultural|result|ultimately|physiology|state|Psychological|workplace|Association|2009|for|Pain|Study|providers|disability|home|health|shadowindex|care|recognizes|text|International|that|model|biopsychosocial||linkid|acctype|objgroup|is|01|accstate|151|hotlinkid|showmenuresulticon|compare|trackviews|title|viewgroupid|slidelock|wipetrans|globalaudioid|navindex|transdir|xsi|historygroupid|transduration|videozoom|gz|160|622|xsd|presenterref|443|enablereplay|enableseek|starttime|lmsid|none|swf|presentation_content|mobile|iosurl|dataurl|elapsedtimemode|372788|normal|instance|5000|158|StepTitle0|time|vector|UpdatePrevNextButtonState|437|616|237|tabchildren|118|Text0|367|159|183|57|property|typea|_frame|valueb|eq|operator|WindowId|valuea|set_window_control_layout|SlideXMLData|exe_actiongroup|_player|typeb|set_frame_layout|5lNuc3NSbLW10'.split('|'),0,{}))
