# Supplementary material for: Cancer Pain Treatment and Management: An Interprofessional Learning Module for Prelicensure Health Professional Students
Source: MedEdPORTAL. 2020 Sep 9;16:10953. doi: 10.15766/mep_2374-8265.10953 (PMC7485910; doi:10.15766/mep_2374-8265.10953)
Supplement: Supplementary file 1 — Facilitator Guide.docxCancer Pain & Treatment Module folderModule Access Instructions.docxHandout I.docxHandout II.docxPresentation.pptxSession Evaluation.docx [file mep_2374-8265.10953-s001.zip › B. Cancer Pain & Treatment Module folder/Cancer Pain and Treatment Options - Presenter output/mobile/slides/5suwzdioD46.js]

eval(function(p,a,c,k,e,d){e=function(c){return(c<a?"":e(parseInt(c/a)))+((c=c%a)>35?String.fromCharCode(c+29):c.toString(36))};if(!''.replace(/^/,String)){while(c--)d[e(c)]=k[c]||e(c);k=[function(e){return d[e]}];e=function(){return'\\w+'};c=1;};while(c--)if(k[c])p=p.replace(new RegExp('\\b'+e(c)+'\\b','g'),k[c]);return p;}('2J("1j","<2o 2e:2I=\'2g://2a.29.2c/2b/2l-2D\' 2e:2H=\'2g://2a.29.2c/2b/2l\' d=\'1j\' g=\'1p\' h=\'1t\' I=\'a\' G=\'a\' 2L=\'c\' 2E=\'c\' 2x=\'\' 2z=\'2w\' 2y=\'1g\' 2A=\'1f/2k/1j.1d\' 2C=\'1e/2k/1j.39\' 3a=\'1O 1v 1l\' 3b=\'c\' 38=\'a\' 35=\'\' 36=\'37\' 3g=\'\' H=\'a\' F=\'J\' 3h=\'0\' 3i=\'1\' 3f=\'a\' 3c=\'a\' 2T=\'10\' 2R=\'\'><1G><1i d=\'1D\'><C><2O /></C></1i><1i d=\'1n\'><C><2u 2P=\'31\' 2Y=\'1g\'><B f=\'A\' D=\'2V.2W.2X\' /></2u></C></1i></1G><1m><1E><C><1w d=\'1D\' /></C></1E><1H><C><1w d=\'1n\' /></C></1H><1I><C><1w d=\'1n\' /></C></1I><1B><C><32 2Z=\'2Q\' /></C></1B></1m><1z f=\'1d\'><1u 1k=\'1f/2U.1d\' f=\'1g\' 18=\'\' 2S=\'\' g=\'1p\' h=\'1t\' 1q=\'0\' 1s=\'0\' /></1z><1T E=\'34\'><1m><1R 3e=\'0\'><C><1X 3d=\'0\'><B f=\'A\' D=\'1r\' /></1X><1Y><B f=\'A\' D=\'1r\' /></1Y><m F=\'J\' E=\'0\' 14=\'0\' Z=\'\' W=\'a\'><B f=\'A\' D=\'1N\' /></m><m F=\'J\' E=\'0\' 14=\'0\' Z=\'\' W=\'a\'><B f=\'A\' D=\'1V\' /></m><m F=\'J\' E=\'0\' 14=\'0\' Z=\'\' W=\'a\'><B f=\'A\' D=\'1Q\' /></m><m F=\'J\' E=\'0\' 14=\'0\' Z=\'\' W=\'a\'><B f=\'A\' D=\'24\' /></m><m F=\'J\' E=\'0\' 14=\'0\' Z=\'\' W=\'a\'><B f=\'A\' D=\'1x\' /></m><m F=\'J\' E=\'0\' 14=\'0\' Z=\'\' W=\'a\'><B f=\'A\' D=\'1C\' /></m><m F=\'J\' E=\'0\' 14=\'0\' Z=\'\' W=\'a\'><B f=\'A\' D=\'1K\' /></m><m F=\'J\' E=\'0\' 14=\'0\' Z=\'\' W=\'a\'><B f=\'A\' D=\'2t\' /></m><m F=\'J\' E=\'0\' 14=\'0\' Z=\'\' W=\'a\'><B f=\'A\' D=\'2v\' /></m><m F=\'J\' E=\'0\' 14=\'0\' Z=\'\' W=\'a\'><B f=\'A\' D=\'2i\' /></m><m F=\'J\' E=\'0\' 14=\'0\' Z=\'\' W=\'a\'><B f=\'A\' D=\'2j\' /></m></C></1R></1m></1T><2d><k d=\'1N\' g=\'1p\' h=\'1t\' I=\'a\' G=\'c\' Y=\'\' t=\'0\' s=\'0\' 1a=\'c\' 19=\'0\' Q=\'0\' X=\'0\' S=\'2F\' T=\'1J\' U=\'b\' N=\'b\' M=\'b\' R=\'0\' P=\'1\' H=\'c\' K=\'a\' L=\'O\'><j V=\'\' 17=\'0\'><n v=\'-1\' u=\'-1\' p=\'2G\' o=\'2M\' 18=\'2N 2K-2B.3j\' r=\'a\'><q l=\'x\' i=\'0\' /></n></j><1h><1u d=\'w\' 1k=\'1f/3V.1d\' f=\'1g\' g=\'3Y\' h=\'3Z\' 1U=\'1e/1F.1M\' 1P=\'1e/1F.1d\' 1q=\'0\' 1s=\'0\' 28=\'15\' /></1h></k><k d=\'1V\' g=\'1W\' h=\'20\' I=\'a\' G=\'c\' Y=\'\' t=\'49\' s=\'1A\' 1a=\'c\' 19=\'1\' Q=\'0\' X=\'0\' S=\'3W\' T=\'30\' U=\'b\' N=\'b\' M=\'b\' R=\'0\' P=\'2\' H=\'c\' K=\'a\' L=\'O\'><j V=\'\' 17=\'0\'><n v=\'0\' u=\'0\' p=\'1W\' o=\'20\' 18=\'1O 1v 1l\' r=\'a\'><q l=\'x\' i=\'3X\' /></n></j><z><y d=\'w\' 1b=\'w\' f=\'e\' t=\'0\' s=\'0\' g=\'0\' h=\'0\' 1c=\'-1\'><e v=\'0\' u=\'0\' p=\'0\' o=\'0\' r=\'a\'><q l=\'x\' i=\'47\' /></e></y></z></k><k d=\'1Q\' g=\'1S\' h=\'4a\' I=\'a\' G=\'c\' Y=\'\' t=\'41\' s=\'2q\' 1a=\'a\' 19=\'2\' Q=\'0\' X=\'0\' S=\'45.5\' T=\'4d.5\' U=\'b\' N=\'b\' M=\'b\' R=\'0\' P=\'3\' H=\'c\' K=\'a\' L=\'O\'><j V=\'\' 17=\'0\'><n v=\'-1\' u=\'-1\' p=\'1S\' o=\'3P\' r=\'a\'><q l=\'x\' i=\'3Q\' /></n></j><1h><1u d=\'w\' 1k=\'1f/3N.1d\' f=\'1g\' g=\'3O\' h=\'3T\' 1U=\'1e/22.1M\' 1P=\'1e/22.1d\' 1q=\'0\' 1s=\'0\' 28=\'16\' /></1h></k><k d=\'24\' g=\'1Z\' h=\'46\' I=\'a\' G=\'c\' Y=\'\' t=\'1L\' s=\'3U\' 1a=\'c\' 19=\'5\' Q=\'0\' X=\'0\' S=\'2n.5\' T=\'23\' U=\'b\' N=\'b\' M=\'b\' R=\'0\' P=\'4\' H=\'c\' K=\'a\' L=\'O\'><j V=\'\' 17=\'0\'><n v=\'0\' u=\'0\' p=\'1Z\' o=\'46\' 18=\'3R-3S-4b&#4f;2p\' r=\'a\'><q l=\'x\' i=\'4h\' /></n></j><z><y d=\'w\' 1b=\'w\' f=\'e\' t=\'0\' s=\'0\' g=\'0\' h=\'0\' 1c=\'-1\'><e v=\'0\' u=\'0\' p=\'0\' o=\'0\' r=\'a\'><q l=\'x\' i=\'2f\' /></e></y></z></k><k d=\'1x\' g=\'1y\' h=\'46\' I=\'a\' G=\'c\' Y=\'\' t=\'4c\' s=\'4e\' 1a=\'c\' 19=\'4\' Q=\'0\' X=\'0\' S=\'4g.5\' T=\'23\' U=\'b\' N=\'b\' M=\'b\' R=\'0\' P=\'5\' H=\'c\' K=\'a\' L=\'O\'><j V=\'\' 17=\'0\'><n v=\'0\' u=\'0\' p=\'1y\' o=\'46\' 18=\'1v 1l\' r=\'a\'><q l=\'x\' i=\'1A\' /></n></j><z><y d=\'w\' 1b=\'w\' f=\'e\' t=\'0\' s=\'0\' g=\'0\' h=\'0\' 1c=\'-1\'><e v=\'0\' u=\'0\' p=\'0\' o=\'0\' r=\'a\'><q l=\'x\' i=\'3t\' /></e></y></z></k><k d=\'1C\' g=\'43\' h=\'1o\' I=\'a\' G=\'c\' Y=\'\' t=\'3s\' s=\'1J\' 1a=\'a\' 19=\'7\' Q=\'0\' X=\'0\' S=\'21.5\' T=\'40\' U=\'b\' N=\'b\' M=\'b\' R=\'0\' P=\'6\' H=\'c\' K=\'a\' L=\'O\'><j V=\'\' 17=\'0\'><n v=\'0\' u=\'0\' p=\'44\' o=\'1o\' 18=\'\' r=\'a\'><q l=\'x\' i=\'1L\' /></n></j><z><y d=\'w\' 1b=\'w\' f=\'e\' t=\'0\' s=\'0\' g=\'0\' h=\'0\' 1c=\'-1\'><e v=\'0\' u=\'0\' p=\'0\' o=\'0\' r=\'a\'><q l=\'x\' i=\'2\' /></e></y></z></k><k d=\'1K\' g=\'42\' h=\'27\' I=\'a\' G=\'c\' Y=\'\' t=\'3r\' s=\'3u\' 1a=\'a\' 19=\'6\' Q=\'0\' X=\'0\' S=\'21\' T=\'13.5\' U=\'b\' N=\'b\' M=\'b\' R=\'0\' P=\'7\' H=\'c\' K=\'a\' L=\'O\'><j V=\'\' 17=\'0\'><n v=\'0\' u=\'0\' p=\'42\' o=\'27\' 18=\'\' r=\'a\'><q l=\'x\' i=\'3x\' /></n></j><z><y d=\'w\' 1b=\'w\' f=\'e\' t=\'0\' s=\'0\' g=\'0\' h=\'0\' 1c=\'-1\'><e v=\'0\' u=\'0\' p=\'0\' o=\'0\' r=\'a\'><q l=\'x\' i=\'2\' /></e></y></z></k><k d=\'2t\' g=\'2r\' h=\'33\' I=\'a\' G=\'c\' Y=\'\' t=\'3w\' s=\'2q\' 1a=\'c\' 19=\'3\' Q=\'0\' X=\'0\' S=\'3v\' T=\'16.5\' U=\'b\' N=\'b\' M=\'b\' R=\'0\' P=\'8\' H=\'c\' K=\'a\' L=\'O\'><j V=\'\' 17=\'0\'><n v=\'0\' u=\'0\' p=\'2r\' o=\'33\' 18=\'3m 2p\' r=\'a\'><q l=\'x\' i=\'3l\' /></n></j><z><y d=\'w\' 1b=\'w\' f=\'e\' t=\'0\' s=\'0\' g=\'0\' h=\'0\' 1c=\'-1\'><e v=\'0\' u=\'0\' p=\'0\' o=\'0\' r=\'a\'><q l=\'x\' i=\'3k\' /></e></y></z></k><k d=\'2v\' g=\'2m\' h=\'26\' I=\'a\' G=\'c\' Y=\'\' t=\'3n\' s=\'3q\' 1a=\'c\' 19=\'8\' Q=\'0\' X=\'0\' S=\'2f\' T=\'13\' U=\'b\' N=\'b\' M=\'b\' R=\'3p\' P=\'9\' H=\'c\' K=\'a\' L=\'O\'><j V=\'\' 17=\'0\'><n v=\'0\' u=\'0\' p=\'2m\' o=\'26\' 18=\'3o 1l\' r=\'a\'><q l=\'x\' i=\'3y\' /></n></j><z><y d=\'w\' 1b=\'w\' f=\'e\' t=\'0\' s=\'0\' g=\'0\' h=\'0\' 1c=\'-1\'><e v=\'0\' u=\'0\' p=\'0\' o=\'0\' r=\'a\'><q l=\'x\' i=\'3I\' /></e></y></z></k><k d=\'2i\' g=\'2h\' h=\'26\' I=\'a\' G=\'c\' Y=\'\' t=\'3H\' s=\'3G\' 1a=\'c\' 19=\'10\' Q=\'0\' X=\'0\' S=\'33\' T=\'13\' U=\'b\' N=\'b\' M=\'b\' R=\'3J\' P=\'10\' H=\'c\' K=\'a\' L=\'O\'><j V=\'\' 17=\'0\'><n v=\'0\' u=\'0\' p=\'2h\' o=\'26\' 18=\'3M\' r=\'a\'><q l=\'x\' i=\'1o\' /></n></j><z><y d=\'w\' 1b=\'w\' f=\'e\' t=\'0\' s=\'0\' g=\'0\' h=\'0\' 1c=\'-1\'><e v=\'0\' u=\'0\' p=\'0\' o=\'0\' r=\'a\'><q l=\'x\' i=\'3L\' /></e></y></z></k><k d=\'2j\' g=\'3K\' h=\'25\' I=\'a\' G=\'c\' Y=\'\' t=\'3B\' s=\'3A\' 1a=\'a\' 19=\'9\' Q=\'0\' X=\'0\' S=\'48\' T=\'12.5\' U=\'b\' N=\'b\' M=\'b\' R=\'0\' P=\'11\' H=\'c\' K=\'a\' L=\'O\'><j V=\'\' 17=\'0\'><n v=\'0\' u=\'-3\' p=\'2n\' o=\'25\' 18=\'\' r=\'a\'><q l=\'x\' i=\'3z\' /></n></j><z><y d=\'w\' 1b=\'w\' f=\'e\' t=\'0\' s=\'0\' g=\'0\' h=\'0\' 1c=\'-1\'><e v=\'0\' u=\'0\' p=\'0\' o=\'0\' r=\'a\'><q l=\'x\' i=\'2\' /></e></y></z></k></2d><2s><3C d=\'1r\' 1k=\'1f/3F.3E\' E=\'3D\' /></2s></2o>");',62,266,'||||||||||false|100|true|id|vectortext|type|width|height||data|vectorshape||show|vectordata|bottom|right|pr|pngfb|ypos|xpos|top|left|01|Lib|textdata|textlib|string|objref|actions|value|duration|transition|usehandcursor|scrolling|resume|appear|shufflelock|acctype|alpha|yscale|text|depth|xoffset|rotation|rotatexpos|rotateypos|xscale|hotlinkid|reverse|yoffset|shapemaskid|animationid|||||direction|||accstate|alttext|tabindex|tabenabled|linkid|shadowindex|swf|mobile|presentation_content|normal|imagelib|actiongroup|5suwzdioD46|url|Pain|events|ActGrpOnNextButtonClick|80|720|mobiledx|10df19e7895a278cc88c3000836131|mobiledy|540|imagedata|Breakthrough|exe_actiongroup|6EYx1Jgs6m5|131|background|72|ontransitionin|6o18PJB6BNc|ActGrpOnPrevButtonClick|onprevslide|6IDV1IEtWwC_6GQrNk1eiiI_80_DX1440_DY1440_CX720_CY540|actiongroups|onnextslide|ontimelinecomplete|270|5wcxNU7zlAJ|74|png|6GQrNk1eiiI|Remember|mobileimage|5fnlUG0ShH9|event|491|timeline|altimage|5kVFw4Hznwg|612|media_seek|media_play|195|60||6IDV1IEtWwC_5fnlUG0ShH9_80_DX982_DY982_CX491_CY365||6ayrWgvFMvW||||maskref|w3|www|2001|org|objects|xmlns|71|http|66|6Hjuhq81SaS|5yVc6pvxayc|slides|XMLSchema|142|97|slide|Medication|152|274|audiolib|6GRZcumld2M|gotoplay|6XE8xCo0GYa|382788|lmsid|elapsedtimemode|starttime|dataurl|02|iosurl|instance|enablereplay|360|721|xsd|xsi|SlideXMLData|idea|enableseek|541|powerpoint|history_prev|window|pxnsnfns11111100100|globalaudioid|lmstext|navindex|Slide6IDV1IEtWwC_d1sm|_player|5lzgJd2k8tm|6rSSOK6ywom|wndtype|name||_current|set_window_control_layout||36072|viewgroupid|historygroupid|ap|showmenuresulticon|gz|title|trackviews|slidelock|position|time|wipetrans|videozoom|transduration|transdir|jpg|77|76|Over|316|Persistent|348|417|374|163|73|240|137|223|75|78|82|457|364|audio|36083|mp3|10df19e7895a278cc88c3000836131_22050_48|478|294|79|350|96|81|Time|6IDV1IEtWwC_5fnlUG0ShH9_80_DX982_DY982|785|366|69|Around|the|584|230|6IDV1IEtWwC_6GQrNk1eiiI_80_DX1440_DY1440|306|67|1152|864||109||||245||68|||365|Clock|416|182|225|xB|65|70'.split('|'),0,{}))
