# Supplementary material for: Cancer Pain Treatment and Management: An Interprofessional Learning Module for Prelicensure Health Professional Students
Source: MedEdPORTAL. 2020 Sep 9;16:10953. doi: 10.15766/mep_2374-8265.10953 (PMC7485910; doi:10.15766/mep_2374-8265.10953)
Supplement: Supplementary file 1 — Facilitator Guide.docxCancer Pain & Treatment Module folderModule Access Instructions.docxHandout I.docxHandout II.docxPresentation.pptxSession Evaluation.docx [file mep_2374-8265.10953-s001.zip › B. Cancer Pain & Treatment Module folder/Cancer Pain and Treatment Options - Presenter output/mobile/slides/5twv4Gh4ISM.js]

eval(function(p,a,c,k,e,d){e=function(c){return(c<a?"":e(parseInt(c/a)))+((c=c%a)>35?String.fromCharCode(c+29):c.toString(36))};if(!''.replace(/^/,String)){while(c--)d[e(c)]=k[c]||e(c);k=[function(e){return d[e]}];e=function(){return'\\w+'};c=1;};while(c--)if(k[c])p=p.replace(new RegExp('\\b'+e(c)+'\\b','g'),k[c]);return p;}('2A("K","<21 1p:2z=\'1q://1n.1o.1t/1u/1r-2y\' 1p:2B=\'1q://1n.1o.1t/1u/1r\' 7=\'K\' d=\'Q\' e=\'P\' B=\'5\' D=\'5\' 2s=\'9\' 2r=\'9\' 2u=\'\' 2x=\'2w\' 2v=\'O\' 2O=\'N/1s/K.u\' 2N=\'R/1s/K.2M\' 2P=\'1L 1O G 1N 1c 1K?\' 2S=\'9\' 2R=\'5\' 2Q=\'\' 2H=\'2G\' 2F=\'\' J=\'5\' H=\'E\' 2I=\'0\' 2L=\'1\' 2K=\'5\' 2J=\'5\' 25=\'4\' 2b=\'\'><1i><I 7=\'1h\'><6><2a /></6></I><I 7=\'1f\'><6><1m 27=\'2e\' 2d=\'O\'><h a=\'g\' n=\'2c.26.24\' /></1m></6></I></1i><C><1j><6><1g 7=\'1h\' /></6></1j><1l><6><1g 7=\'1f\' /></6></1l><1k><6><1g 7=\'1f\' /></6></1k><1v><6><2m 2o=\'2q\' /></6></1v></C><1I a=\'u\'><1D 1b=\'N/2l.u\' a=\'O\' F=\'\' 2h=\'\' d=\'Q\' e=\'P\' 1x=\'0\' 1w=\'0\' /></1I><1B z=\'2i\'><C><1E 2k=\'0\'><6><1J 2j=\'0\'><h a=\'g\' n=\'1a\' /></1J><1G><h a=\'g\' n=\'1a\' /></1G><o H=\'E\' z=\'0\' 1e=\'0\' 18=\'\' 1d=\'5\'><h a=\'g\' n=\'1C\' /></o><o H=\'E\' z=\'0\' 1e=\'0\' 18=\'\' 1d=\'5\'><h a=\'g\' n=\'1y\' /></o><o H=\'E\' z=\'0\' 1e=\'0\' 18=\'\' 1d=\'5\'><h a=\'g\' n=\'1H\' /></o></6></1E></C></1B><1U><j 7=\'1C\' d=\'Q\' e=\'P\' B=\'5\' D=\'9\' 12=\'\' t=\'0\' s=\'0\' 13=\'9\' 10=\'0\' V=\'0\' X=\'0\' 19=\'3I\' 14=\'3J\' W=\'c\' Z=\'c\' Y=\'c\' T=\'0\' S=\'1\' J=\'9\' U=\'5\' 15=\'17\'><k 16=\'\' 11=\'0\'><m q=\'-1\' r=\'-1\' p=\'3D\' w=\'3H\' F=\'3B 3G-3F.3E\' A=\'5\'><x l=\'y\' i=\'0\' /></m></k><1z><1D 7=\'v\' 1b=\'N/35.u\' a=\'O\' d=\'33\' e=\'3a\' 38=\'R/1A.37\' 32=\'R/1A.u\' 1x=\'0\' 1w=\'0\' 2X=\'8\' /></1z></j><j 7=\'1y\' d=\'1F\' e=\'1M\' B=\'5\' D=\'9\' 12=\'\' t=\'30\' s=\'3i\' 13=\'9\' 10=\'1\' V=\'0\' X=\'0\' 19=\'3n\' 14=\'39\' W=\'c\' Z=\'c\' Y=\'c\' T=\'0\' S=\'2\' J=\'9\' U=\'5\' 15=\'17\'><k 16=\'\' 11=\'0\'><m q=\'0\' r=\'0\' p=\'1F\' w=\'1M\' F=\'1L 1O G 1N 1c 1K?\' A=\'5\'><x l=\'y\' i=\'28\' /></m></k><L><M 7=\'v\' 1X=\'v\' a=\'f\' t=\'0\' s=\'0\' d=\'0\' e=\'0\' 1W=\'-1\'><f q=\'0\' r=\'0\' p=\'0\' w=\'0\' A=\'5\'><x l=\'y\' i=\'29\' /></f></M></L></j><j 7=\'1H\' d=\'20\' e=\'23\' B=\'5\' D=\'9\' 12=\'\' t=\'36\' s=\'1Y\' 13=\'9\' 10=\'2\' V=\'0\' X=\'0\' 19=\'3e\' 14=\'1Y\' W=\'c\' Z=\'c\' Y=\'c\' T=\'0\' S=\'3\' J=\'9\' U=\'5\' 15=\'17\'><k 16=\'\' 11=\'0\'><m q=\'0\' r=\'0\' p=\'20\' w=\'23\' F=\'G 1S 1P 3f 3g&#b;G 1S 1P 3b 3c 3d 3h&#b;3l 3m 1Q 3j 3k &#b;2Y 2Z 2U 2V&#b;1Z 2W&#b;34 1V 22 3C 3r&#b;1Z 3s 22 3t 1T 3o&#b;3p 1c 3q&#b;3u 1T 3y 1V 3z&#b;3A 3v 3w 3x &#b;2T, 2g 2p, 1Q 2n 2f\' A=\'5\'><x l=\'y\' i=\'30\' /></m></k><L><M 7=\'v\' 1X=\'v\' a=\'f\' t=\'0\' s=\'0\' d=\'0\' e=\'0\' 1W=\'-1\'><f q=\'0\' r=\'0\' p=\'0\' w=\'0\' A=\'5\'><x l=\'y\' i=\'31\' /></f></M></L></j></1U><1R><2t 7=\'1a\' 1b=\'N/2C.2D\' z=\'2E\' /></1R></21>");',62,232,'|||||false|actions|id||true|type|xD|100|width|height|vectortext|string|objref||vectorshape|data||vectordata|value|show|right|left|top|ypos|xpos|swf|01|bottom|pr|Lib|duration|pngfb|resume|events|usehandcursor|appear|alttext|Pain|transition|actiongroup|scrolling|5twv4Gh4ISM|textlib|textdata|presentation_content|normal|540|720|mobile|depth|rotation|shufflelock|xoffset|xscale|yoffset|alpha|yscale|tabindex|accstate|shapemaskid|tabenabled|rotateypos|acctype|hotlinkid|text|animationid|rotatexpos|983d390cb8e9bafd383fd4724836b8|url|to|reverse|direction|ActGrpOnNextButtonClick|exe_actiongroup|ActGrpOnPrevButtonClick|actiongroups|onprevslide|ontimelinecomplete|onnextslide|gotoplay|www|w3|xmlns|http|XMLSchema|slides|org|2001|ontransitionin|mobiledy|mobiledx|6fhXsHA18yg|imagelib|6IDV1IEtWwC_5dxUExJ3OTe_80_DX1440_DY1440_CX720_CY540|timeline|5dxUExJ3OTe|imagedata|event|612|media_play|6mFvoLTNEyC|background|media_seek|Patients|What|78|Mean|Does|an|or|audiolib|is|of|objects|physical|shadowindex|linkid|168|Decreased|648|slide|and|336|69QvdlPXIb8|navindex|5lzgJd2k8tm|window|||history_prev|globalaudioid|_player|wndtype|_current|patient|drug|lmstext|85652|position|time|Slide6IDV1IEtWwC_d1sm|set_window_control_layout|difficult|name|seeker|pxnsnfns11111100100|enablereplay|enableseek|audio|lmsid|elapsedtimemode|117718|starttime|instance|xsi|SlideXMLData|xsd|983d390cb8e9bafd383fd4724836b8_22050_48|mp3|85666|videozoom|ap|historygroupid|transduration|slidelock|wipetrans|transdir|gz|iosurl|dataurl|title|viewgroupid|showmenuresulticon|trackviews|Complainer|pain|worsens|autonomy|maskref|Particularly|when|||mobileimage|1152|Impaired|6IDV1IEtWwC_5dxUExJ3OTe_80_DX1440_DY1440||png|altimage||864|experience|with|many|324|untestable|hypothesis|meanings|54|impending|death|Poor|prognosis|306|life|Challenge|dignity|function|enjoyment|quality|Threat|for|being|misconstrued|increased|suffering|Potential|powerpoint|social|721|jpg|02|idea|541|360|270'.split('|'),0,{}))
