# Supplementary material for: Cancer Pain Treatment and Management: An Interprofessional Learning Module for Prelicensure Health Professional Students
Source: MedEdPORTAL. 2020 Sep 9;16:10953. doi: 10.15766/mep_2374-8265.10953 (PMC7485910; doi:10.15766/mep_2374-8265.10953)
Supplement: Supplementary file 1 — Facilitator Guide.docxCancer Pain & Treatment Module folderModule Access Instructions.docxHandout I.docxHandout II.docxPresentation.pptxSession Evaluation.docx [file mep_2374-8265.10953-s001.zip › B. Cancer Pain & Treatment Module folder/Cancer Pain and Treatment Options - Presenter output/mobile/slides/5vK6cuudvHJ.js]

eval(function(p,a,c,k,e,d){e=function(c){return(c<a?"":e(parseInt(c/a)))+((c=c%a)>35?String.fromCharCode(c+29):c.toString(36))};if(!''.replace(/^/,String)){while(c--)d[e(c)]=k[c]||e(c);k=[function(e){return d[e]}];e=function(){return'\\w+'};c=1;};while(c--)if(k[c])p=p.replace(new RegExp('\\b'+e(c)+'\\b','g'),k[c]);return p;}('26("C","<1K 1P:2b=\'1N://1Q.1T.1S/1H/1G-2c\' 1P:29=\'1N://1Q.1T.1S/1H/1G\' 7=\'C\' d=\'1h\' c=\'1i\' I=\'5\' H=\'5\' 21=\'8\' 1Z=\'8\' 2d=\'\' 2q=\'2r\' 2o=\'L\' 2p=\'G/1F/C.v\' 2s=\'Z/1F/C.2w\' 27=\'1r 1E 1V 1U 1X?\' 2n=\'8\' 2g=\'5\' 2u=\'\' 2t=\'2v\' 20=\'\' F=\'5\' K=\'N\' 1Y=\'0\' 2a=\'1\' 24=\'5\' 22=\'5\' 23=\'1\' 2f=\'\'><1A><E 7=\'1z\'><6><2l /></6></E><E 7=\'1d\'><6><1t 2k=\'2j\' 2m=\'L\'><h a=\'m\' e=\'2i.2e.2h\' /></1t></6></E></1A><O><1B><6><1e 7=\'1z\' /></6></1B><1y><6><1e 7=\'1d\' /></6></1y><1m><6><1e 7=\'1d\' /></6></1m><1k><6><25 28=\'2x\' /></6></1k></O><1j a=\'v\'><1u 1c=\'G/2S.v\' a=\'L\' B=\'\' 31=\'\' d=\'1h\' c=\'1i\' 1n=\'0\' 1s=\'0\' /></1j><1w w=\'30\'><O><1v 2Z=\'0\'><6><1D 35=\'0\'><h a=\'m\' e=\'1f\' /></1D><1C><h a=\'m\' e=\'1f\' /></1C><k K=\'N\' w=\'0\' 19=\'0\' 18=\'\' 1b=\'5\'><h a=\'m\' e=\'1x\' /></k><k K=\'N\' w=\'0\' 19=\'0\' 18=\'\' 1b=\'5\'><h a=\'m\' e=\'1o\' /></k><k K=\'N\' w=\'0\' 19=\'0\' 18=\'\' 1b=\'5\'><h a=\'m\' e=\'1W\' /></k></6></1v></O></1w><1O><n 7=\'1x\' d=\'1h\' c=\'1i\' I=\'5\' H=\'8\' Q=\'\' x=\'0\' s=\'0\' P=\'8\' 13=\'0\' W=\'0\' V=\'0\' Y=\'34\' 1a=\'32\' X=\'b\' 15=\'b\' 16=\'b\' 14=\'0\' U=\'1\' F=\'8\' T=\'5\' R=\'S\'><j 17=\'\' 1g=\'0\'><g o=\'-1\' q=\'-1\' r=\'2Y\' t=\'2U\' B=\'2T 37-2X.2W\' u=\'5\'><y l=\'z\' i=\'0\' /></g></j><1q><1u 7=\'p\' 1c=\'G/2V.v\' a=\'L\' d=\'3d\' c=\'3b\' 3c=\'Z/1l.38\' 3a=\'Z/1l.v\' 1n=\'0\' 1s=\'0\' 39=\'4\' /></1q></n><n 7=\'1o\' d=\'A\' c=\'1p\' I=\'5\' H=\'8\' Q=\'\' x=\'36\' s=\'2E\' P=\'8\' 13=\'1\' W=\'0\' V=\'0\' Y=\'1J\' 1a=\'33\' X=\'b\' 15=\'b\' 16=\'b\' 14=\'0\' U=\'2\' F=\'8\' T=\'5\' R=\'S\'><j 17=\'\' 1g=\'0\'><g o=\'0\' q=\'0\' r=\'A\' t=\'1p\' B=\'1r 1E 1V 1U 1X?\' u=\'5\'><y l=\'z\' i=\'9\' /></g></j><J><M 7=\'p\' 1M=\'p\' a=\'f\' x=\'0\' s=\'0\' d=\'0\' c=\'0\' 1R=\'-1\'><f o=\'0\' q=\'0\' r=\'0\' t=\'0\' u=\'5\'><y l=\'z\' i=\'10\' /></f></M></J></n><n 7=\'1W\' d=\'A\' c=\'1L\' I=\'5\' H=\'8\' Q=\'\' x=\'36\' s=\'2D\' P=\'8\' 13=\'2\' W=\'0\' V=\'0\' Y=\'1J\' 1a=\'2F\' X=\'b\' 15=\'b\' 16=\'b\' 14=\'0\' U=\'3\' F=\'8\' T=\'5\' R=\'S\'><j 17=\'\' 1g=\'0\'><g o=\'0\' q=\'0\' r=\'A\' t=\'1L\' B=\'2H 2G 2z 2y 2A&#D;2C 2B&#D;2O 2N&#D;2P 2R&#D;2Q 2J\' u=\'5\'><y l=\'z\' i=\'11\' /></g></j><J><M 7=\'p\' 1M=\'p\' a=\'f\' x=\'0\' s=\'0\' d=\'0\' c=\'0\' 1R=\'-1\'><f o=\'0\' q=\'0\' r=\'0\' t=\'0\' u=\'5\'><y l=\'z\' i=\'12\' /></f></M></J></n></1O><1I><2I 7=\'1f\' 1c=\'G/2K.2M\' w=\'2L\' /></1I></1K>");',62,200,'|||||false|actions|id|true||type|100|height|width|value|vectortext|vectordata|objref||data|show||string|vectorshape|left|01|top|right|ypos|bottom|pngfb|swf|duration|xpos|pr|Lib|648|alttext|5vK6cuudvHJ|xD|actiongroup|scrolling|presentation_content|usehandcursor|resume|textlib|transition|normal|textdata|appear|events|tabenabled|shapemaskid|acctype|text|shufflelock|depth|yoffset|xoffset|xscale|rotatexpos|mobile||||tabindex|rotation|yscale|alpha|hotlinkid|animationid|direction|rotateypos|reverse|url|ActGrpOnNextButtonClick|exe_actiongroup|9336f7c36487a719c9d6f0af7d9e5d|accstate|720|540|background|ontransitionin|6IDV1IEtWwC_6cH3AErhHzx_80_DX1440_DY1440_CX720_CY540|ontimelinecomplete|mobiledx|5iX7ZtXeLkt|66|imagelib|Why|mobiledy|gotoplay|imagedata|event|timeline|6cH3AErhHzx|onnextslide|ActGrpOnPrevButtonClick|actiongroups|onprevslide|media_play|media_seek|Treat|slides|XMLSchema|2001|audiolib|324|slide|366|linkid|http|objects|xmlns|www|shadowindex|org|w3|and|Pain|5mxi8OuG0pW|Suffering|transduration|enablereplay|videozoom|enableseek|slidelock|navindex|wipetrans|set_window_control_layout|SlideXMLData|title|name|xsd|transdir|xsi|instance|lmsid|5lzgJd2k8tm|globalaudioid|showmenuresulticon|5eSOdx831Of|_player|_current|window|history_prev|wndtype|trackviews|elapsedtimemode|dataurl|starttime|13662|iosurl|historygroupid|viewgroupid|ap|gz|pxnsnfns11111100100|Health|of|Care|life|Sustain|150|72|183|Imperatives|Ethical|audio|comfort|9336f7c36487a719c9d6f0af7d9e5d_22050_48|18958|mp3|health|Restore|Relieve|Provide|suffering|Slide6IDV1IEtWwC_d1sm|powerpoint|541|6IDV1IEtWwC_6cH3AErhHzx_80_DX1440_DY1440|jpg|02|721|time|18932|lmstext|270||360|position||idea|png|maskref|mobileimage|864|altimage|1152'.split('|'),0,{}))
