# Supplementary material for: Cancer Pain Treatment and Management: An Interprofessional Learning Module for Prelicensure Health Professional Students
Source: MedEdPORTAL. 2020 Sep 9;16:10953. doi: 10.15766/mep_2374-8265.10953 (PMC7485910; doi:10.15766/mep_2374-8265.10953)
Supplement: Supplementary file 1 — Facilitator Guide.docxCancer Pain & Treatment Module folderModule Access Instructions.docxHandout I.docxHandout II.docxPresentation.pptxSession Evaluation.docx [file mep_2374-8265.10953-s001.zip › B. Cancer Pain & Treatment Module folder/Cancer Pain and Treatment Options - Presenter output/mobile/slides/5y6H78GAxMd.js]

eval(function(p,a,c,k,e,d){e=function(c){return(c<a?"":e(parseInt(c/a)))+((c=c%a)>35?String.fromCharCode(c+29):c.toString(36))};if(!''.replace(/^/,String)){while(c--)d[e(c)]=k[c]||e(c);k=[function(e){return d[e]}];e=function(){return'\\w+'};c=1;};while(c--)if(k[c])p=p.replace(new RegExp('\\b'+e(c)+'\\b','g'),k[c]);return p;}('2o("L","<1l 1k:2n=\'1m://1j.1n.1r/1s/1t-2m\' 1k:2r=\'1m://1j.1n.1r/1s/1t\' 6=\'L\' a=\'P\' b=\'Z\' F=\'4\' M=\'4\' 2l=\'7\' 2k=\'7\' 2j=\'\' 2s=\'2B\' 2A=\'Q\' 2z=\'I/1o/L.x\' 2E=\'X/1o/L.2D\' 2C=\'1D\' 2v=\'7\' 2u=\'4\' 2t=\'\' 2y=\'2x\' 2w=\'\' A=\'4\' D=\'y\' 1Y=\'0\' 1X=\'1\' 1W=\'4\' 21=\'4\' 20=\'16\' 1Z=\'\'><1p><J 6=\'1w\'><5><1V /></5></J><J 6=\'1a\'><5 /></J></1p><C><1i><5><17 6=\'1w\' /></5></1i><1v><5><17 6=\'1a\' /></5></1v><1u><5><17 6=\'1a\' /></5></1u><1z><5><2c 2a=\'2f\' /></5></1z></C><1y 8=\'x\'><1L O=\'I/2d.x\' 8=\'Q\' G=\'\' 26=\'\' a=\'P\' b=\'Z\' 1J=\'0\' 1C=\'0\' /></1y><1H n=\'23\'><C><1I 29=\'0\'><5><1x 28=\'0\'><u 8=\'t\' w=\'S\' /></1x><1q><u 8=\'t\' w=\'S\' /></1q><g D=\'y\' n=\'0\' 1c=\'0\' 1d=\'\' 1b=\'4\'><u 8=\'t\' w=\'1G\' /></g><g D=\'y\' n=\'0\' 1c=\'0\' 1d=\'\' 1b=\'4\'><u 8=\'t\' w=\'1A\' /></g><g D=\'y\' n=\'0\' 1c=\'0\' 1d=\'\' 1b=\'4\'><u 8=\'t\' w=\'1h\' /></g></5></1I></C></1H><1N><c 6=\'1G\' a=\'P\' b=\'Z\' F=\'4\' M=\'7\' 14=\'\' r=\'0\' q=\'0\' 11=\'7\' 18=\'0\' 19=\'0\' 13=\'0\' 12=\'3p\' 15=\'3l\' 1f=\'9\' 1g=\'9\' 1e=\'9\' R=\'0\' N=\'1\' A=\'7\' U=\'4\' W=\'V\'><f 10=\'\' Y=\'0\'><e h=\'-1\' j=\'-1\' m=\'3m\' k=\'3o\' G=\'3n 3k-35.2N\' s=\'4\'><v l=\'p\' i=\'0\' /></e></f><1B><1L 6=\'o\' O=\'I/2L.x\' 8=\'Q\' a=\'2P\' b=\'2O\' 2H=\'X/1K.2G\' 2F=\'X/1K.x\' 1J=\'0\' 1C=\'0\' 2Z=\'25\' /></1B></c><c 6=\'1A\' a=\'1F\' b=\'1E\' F=\'4\' M=\'7\' 14=\'\' r=\'30\' q=\'34\' 11=\'7\' 18=\'1\' 19=\'0\' 13=\'0\' 12=\'33\' 15=\'30\' 1f=\'9\' 1g=\'9\' 1e=\'9\' R=\'0\' N=\'2\' A=\'7\' U=\'4\' W=\'V\'><f 10=\'\' Y=\'0\'><e h=\'0\' j=\'0\' m=\'1F\' k=\'1E\' G=\'1D\' s=\'4\'><v l=\'p\' i=\'2S\' /></e></f><H><K 6=\'o\' 1P=\'o\' 8=\'d\' r=\'0\' q=\'0\' a=\'0\' b=\'0\' 1O=\'-1\'><d h=\'0\' j=\'0\' m=\'0\' k=\'0\' s=\'4\'><v l=\'p\' i=\'2X\' /></d></K></H></c><c 6=\'1h\' a=\'1M\' b=\'T\' F=\'4\' M=\'7\' 14=\'\' r=\'30\' q=\'2V\' 11=\'7\' 18=\'2\' 19=\'0\' 13=\'0\' 12=\'T\' 15=\'2W\' 1f=\'9\' 1g=\'9\' 1e=\'9\' R=\'0\' N=\'3\' A=\'7\' U=\'4\' W=\'V\'><f 10=\'\' Y=\'0\'><e h=\'0\' j=\'-2\' m=\'1M\' k=\'T\' G=\'2T 1Q B 2U 32&#z;&#E;2Y 1Q B 31 2R 2I 2J, 2K 2Q 2M 3r 3q-3j&#z;&#E;39 B 3a 3b 36 37 38 3c 3g&#z;&#E;3h &3i; 3d 3e B 3f&#z;&#E;2b-27, 24 2e 22 1U 1T\' s=\'4\'><v l=\'p\' i=\'1S\' /></e></f><H><K 6=\'o\' 1P=\'o\' 8=\'d\' r=\'0\' q=\'0\' a=\'0\' b=\'0\' 1O=\'-1\'><d h=\'0\' j=\'0\' m=\'0\' k=\'0\' s=\'4\'><v l=\'p\' i=\'2g\' /></d></K></H></c></1N><1R><2h 6=\'S\' O=\'I/2i.2p\' n=\'2q\' /></1R></1l>");',62,214,'||||false|actions|id|true|type|100|width|height|vectorshape|vectortext|vectordata|data|show|left||top|bottom||right|duration|01|Lib|ypos|xpos|pngfb|string|objref|pr|value|swf|appear|xB|scrolling|is|events|transition|xD|resume|alttext|textlib|presentation_content|actiongroup|textdata|5y6H78GAxMd|usehandcursor|depth|url|720|normal|rotation|aaba52240126a1def18b9380968330|336|shufflelock|text|acctype|mobile|accstate|540|hotlinkid|tabenabled|rotatexpos|yoffset|shapemaskid|rotateypos||exe_actiongroup|tabindex|xoffset|ActGrpOnNextButtonClick|reverse|direction|animationid|alpha|xscale|yscale|6qwnQup3Q0r|onprevslide|www|xmlns|slide|http|w3|slides|actiongroups|media_play|org|2001|XMLSchema|ontimelinecomplete|onnextslide|ActGrpOnPrevButtonClick|media_seek|background|ontransitionin|6UBkPbJUVOB|imagelib|mobiledy|Summary|60|612|6YkPihBB4iI|timeline|event|mobiledx|6IDV1IEtWwC_6YkPihBB4iI_80_DX1440_DY1440_CX720_CY540|imagedata|672|objects|shadowindex|linkid|pain|audiolib|146|best|work|history_prev|wipetrans|transdir|transduration|globalaudioid|navindex|slidelock|approaches|128072|whole||lmstext|centered|position|time|name|Patient|set_window_control_layout|Slide6IDV1IEtWwC_d1sm|person|pxnsnfns11111100100|147|audio|aaba52240126a1def18b9380968330_22050_48|lmsid|enablereplay|enableseek|instance|xsi|SlideXMLData|mp3|128104|xsd|starttime|viewgroupid|showmenuresulticon|trackviews|videozoom|ap|historygroupid|dataurl|elapsedtimemode|687910|title|gz|iosurl|mobileimage|png|altimage|certain|medications|such|6IDV1IEtWwC_6YkPihBB4iI_80_DX1440_DY1440|opioids|jpg|864|1152|as|to|67|Cancer|usually|150|168|145|Some|maskref||susceptible|complex|306|78|02|by|cognitive|and|Pain|often|amplified|emotional|psychological|reconditioning|important|reactions|Physical|amp|inflammatories|idea|270|721|powerpoint|541|360|anti|or'.split('|'),0,{}))
