# Supplementary material for: Cancer Pain Treatment and Management: An Interprofessional Learning Module for Prelicensure Health Professional Students
Source: MedEdPORTAL. 2020 Sep 9;16:10953. doi: 10.15766/mep_2374-8265.10953 (PMC7485910; doi:10.15766/mep_2374-8265.10953)
Supplement: Supplementary file 1 — Facilitator Guide.docxCancer Pain & Treatment Module folderModule Access Instructions.docxHandout I.docxHandout II.docxPresentation.pptxSession Evaluation.docx [file mep_2374-8265.10953-s001.zip › B. Cancer Pain & Treatment Module folder/Cancer Pain and Treatment Options - Presenter output/mobile/slides/67wWO63dQdJ.js]

eval(function(p,a,c,k,e,d){e=function(c){return(c<a?"":e(parseInt(c/a)))+((c=c%a)>35?String.fromCharCode(c+29):c.toString(36))};if(!''.replace(/^/,String)){while(c--)d[e(c)]=k[c]||e(c);k=[function(e){return d[e]}];e=function(){return'\\w+'};c=1;};while(c--)if(k[c])p=p.replace(new RegExp('\\b'+e(c)+'\\b','g'),k[c]);return p;}('2B("15","<20 1L:2A=\'1E://1D.1G.1F/1C/1z-2z\' 1L:2E=\'1E://1D.1G.1F/1C/1z\' a=\'15\' f=\'1j\' e=\'1h\' J=\'6\' L=\'6\' 2t=\'8\' 2y=\'8\' 2x=\'\' 2w=\'2N\' 2M=\'14\' 2L=\'18/1y/15.F\' 2Q=\'1g/1y/15.2P\' 2O=\'1n 1q 1p 21 1k 1Z 22\' 2H=\'8\' 2G=\'6\' 2F=\'\' 2K=\'2J\' 2I=\'\' G=\'6\' K=\'I\' 2s=\'0\' 2d=\'1\' 2c=\'6\' 2e=\'6\' 2g=\'3\' 2f=\'\'><1A><17 a=\'1H\'><b><29 /></b></17><17 a=\'1i\'><b><1B 2a=\'2b\' 2h=\'14\'><w c=\'x\' v=\'2o.2p.2i\' /></1B></b></17></1A><16><1O><b><1f a=\'1H\' /></b></1O><1N><b><1f a=\'1i\' /></b></1N><1Q><b><1f a=\'1i\' /></b></1Q><1P><b><2q 2r=\'2R\' /></b></1P></16><1M c=\'F\'><1s 1d=\'18/3h.F\' c=\'14\' E=\'\' 3n=\'\' f=\'1j\' e=\'1h\' 1m=\'0\' 1t=\'0\' /></1M><1o C=\'3l\'><16><1K 3k=\'0\'><b><1J 3m=\'0\'><w c=\'x\' v=\'1e\' /></1J><1I><w c=\'x\' v=\'1e\' /></1I><j K=\'I\' C=\'0\' Y=\'0\' W=\'\' U=\'6\'><w c=\'x\' v=\'1r\' /></j><j K=\'I\' C=\'0\' Y=\'0\' W=\'\' U=\'6\'><w c=\'x\' v=\'1w\' /></j><j K=\'I\' C=\'0\' Y=\'0\' W=\'\' U=\'6\'><w c=\'x\' v=\'28\' /></j><j K=\'I\' C=\'0\' Y=\'0\' W=\'\' U=\'6\'><w c=\'x\' v=\'1W\' /></j></b></1K></16></1o><1R><h a=\'1r\' f=\'1j\' e=\'1h\' J=\'6\' L=\'8\' S=\'\' q=\'0\' u=\'0\' P=\'8\' M=\'0\' T=\'0\' Z=\'0\' V=\'2Y\' X=\'30\' 11=\'d\' 12=\'d\' 10=\'d\' O=\'0\' N=\'1\' G=\'8\' Q=\'6\' R=\'13\'><n 19=\'\' 1a=\'0\'><m y=\'-1\' r=\'-1\' t=\'32\' o=\'31\' E=\'2X 2T-2S.2U\' p=\'6\'><A l=\'z\' i=\'0\' /></m></n><1x><1s a=\'s\' 1d=\'18/2V.F\' c=\'14\' f=\'3b\' e=\'3d\' 3f=\'1g/1u.3e\' 3a=\'1g/1u.F\' 1m=\'0\' 1t=\'0\' 39=\'7\' /></1x></h><h a=\'1w\' f=\'1v\' e=\'1l\' J=\'6\' L=\'8\' S=\'\' q=\'36\' u=\'38\' P=\'8\' M=\'1\' T=\'0\' Z=\'0\' V=\'H\' X=\'33\' 11=\'d\' 12=\'d\' 10=\'d\' O=\'0\' N=\'2\' G=\'8\' Q=\'6\' R=\'13\'><n 19=\'\' 1a=\'0\'><m y=\'0\' r=\'0\' t=\'1v\' o=\'1l\' E=\'1n 1q 1p 21 1k 1Z 22\' p=\'6\'><A l=\'z\' i=\'9\' /></m></n><B><D a=\'s\' 1b=\'s\' c=\'g\' q=\'0\' u=\'0\' f=\'0\' e=\'0\' 1c=\'-1\'><g y=\'0\' r=\'0\' t=\'0\' o=\'0\' p=\'6\'><A l=\'z\' i=\'23\' /></g></D></B></h><h a=\'28\' f=\'1U\' e=\'H\' J=\'6\' L=\'8\' S=\'\' q=\'36\' u=\'1V\' P=\'8\' M=\'2\' T=\'0\' Z=\'0\' V=\'37\' X=\'1Y\' 11=\'d\' 12=\'d\' 10=\'d\' O=\'0\' N=\'3\' G=\'8\' Q=\'6\' R=\'13\'><n 19=\'\' 1a=\'0\'><m y=\'0\' r=\'0\' t=\'1U\' o=\'H\' E=\'34 1k 35&#k;3c 2W&#k;2Z 3g&#k;1S 3t&#k;3q 3r\' p=\'6\'><A l=\'z\' i=\'24\' /></m></n><B><D a=\'s\' 1b=\'s\' c=\'g\' q=\'0\' u=\'0\' f=\'0\' e=\'0\' 1c=\'-1\'><g y=\'0\' r=\'0\' t=\'0\' o=\'0\' p=\'6\'><A l=\'z\' i=\'25\' /></g></D></B></h><h a=\'1W\' f=\'1X\' e=\'H\' J=\'6\' L=\'8\' S=\'\' q=\'3p\' u=\'1V\' P=\'8\' M=\'3\' T=\'0\' Z=\'0\' V=\'3s.5\' X=\'1Y\' 11=\'d\' 12=\'d\' 10=\'d\' O=\'0\' N=\'4\' G=\'8\' Q=\'6\' R=\'13\'><n 19=\'\' 1a=\'0\'><m y=\'0\' r=\'0\' t=\'1X\' o=\'H\' E=\'1S 3i&#k;3o 3j&#k;2j&#k;2n&#k;2l 2m 2k\' p=\'6\'><A l=\'z\' i=\'26\' /></m></n><B><D a=\'s\' 1b=\'s\' c=\'g\' q=\'0\' u=\'0\' f=\'0\' e=\'0\' 1c=\'-1\'><g y=\'0\' r=\'0\' t=\'0\' o=\'0\' p=\'6\'><A l=\'z\' i=\'27\' /></g></D></B></h></1R><1T><2u a=\'1e\' 1d=\'18/2v.2C\' C=\'2D\' /></1T></20>");',62,216,'||||||false||true||id|actions|type|100|height|width|vectortext|vectorshape||show|xD||vectordata|data|bottom|pngfb|xpos|top|01|right|ypos|value|objref|string|left|Lib|pr|textlib|duration|textdata|alttext|swf|scrolling|324|appear|resume|transition|usehandcursor|tabindex|depth|rotation|tabenabled|shufflelock|acctype|shapemaskid|xoffset|reverse|rotatexpos|animationid|rotateypos|direction|yoffset|alpha|xscale|yscale|text|normal|67wWO63dQdJ|events|actiongroup|presentation_content|hotlinkid|accstate|linkid|shadowindex|url|747c0d36f7d994f30804f20cc9e099|exe_actiongroup|mobile|540|ActGrpOnNextButtonClick|720|of|66|mobiledx|Physical|timeline|Emotional|and|6T1lh6fg3tj|imagedata|mobiledy|6IDV1IEtWwC_6T1lh6fg3tj_80_DX1440_DY1440_CX720_CY540|648|6UccpPzS56i|imagelib|slides|XMLSchema|actiongroups|gotoplay|2001|www|http|org|w3|ActGrpOnPrevButtonClick|media_play|media_seek|event|xmlns|background|onnextslide|onprevslide|ontransitionin|ontimelinecomplete|objects|Decreased|audiolib|302|178|6PzVuDEcFPP|315|162|Terminal|slide|Impact|Illness||||||6Wasm3d78BD|history_prev|window|_current|wipetrans|transdir|slidelock|globalaudioid|navindex|wndtype|5twv4Gh4ISM|depression|status|Overall|health|anxiety|_player|5lzgJd2k8tm|set_window_control_layout|name|transduration|enableseek|audio|747c0d36f7d994f30804f20cc9e099_22050_48|starttime|lmsid|enablereplay|instance|xsi|SlideXMLData|mp3|32854|xsd|viewgroupid|showmenuresulticon|trackviews|videozoom|ap|historygroupid|dataurl|elapsedtimemode|84886|title|gz|iosurl|pxnsnfns11111100100|02|idea|jpg|6IDV1IEtWwC_6T1lh6fg3tj_80_DX1440_DY1440|disturbance|powerpoint|360|Altered|270|541|721||Loss|appetite||151|74|maskref|mobileimage|1152|Sleep|864|png|altimage|posture|Slide6IDV1IEtWwC_d1sm|libido|alteration|time|32832|position|lmstext|Mood|375|Family|dysfunction|157|activity'.split('|'),0,{}))
