# Supplementary material for: Cancer Pain Treatment and Management: An Interprofessional Learning Module for Prelicensure Health Professional Students
Source: MedEdPORTAL. 2020 Sep 9;16:10953. doi: 10.15766/mep_2374-8265.10953 (PMC7485910; doi:10.15766/mep_2374-8265.10953)
Supplement: Supplementary file 1 — Facilitator Guide.docxCancer Pain & Treatment Module folderModule Access Instructions.docxHandout I.docxHandout II.docxPresentation.pptxSession Evaluation.docx [file mep_2374-8265.10953-s001.zip › B. Cancer Pain & Treatment Module folder/Cancer Pain and Treatment Options - Presenter output/mobile/slides/69QvdlPXIb8.js]

eval(function(p,a,c,k,e,d){e=function(c){return(c<a?"":e(parseInt(c/a)))+((c=c%a)>35?String.fromCharCode(c+29):c.toString(36))};if(!''.replace(/^/,String)){while(c--)d[e(c)]=k[c]||e(c);k=[function(e){return d[e]}];e=function(){return'\\w+'};c=1;};while(c--)if(k[c])p=p.replace(new RegExp('\\b'+e(c)+'\\b','g'),k[c]);return p;}('3q("H","<1S 1X:27=\'1Y://1J.1K.1I/1G/1L-26\' 1X:25=\'1Y://1J.1K.1I/1G/1L\' 7=\'H\' c=\'1f\' d=\'1g\' L=\'4\' F=\'4\' 2b=\'8\' 1Z=\'8\' 22=\'\' 24=\'2c\' 2u=\'S\' 2v=\'O/1O/H.y\' 2q=\'1h/1O/H.2r\' 2w=\'h e I G\' 2B=\'8\' 2C=\'4\' 2x=\'\' 2y=\'2z\' 2g=\'\' R=\'4\' J=\'M\' 2h=\'0\' 2i=\'1\' 2d=\'4\' 2e=\'4\' 2f=\'5\' 2j=\'\'><1z><K 7=\'1y\'><6><2n /></6></K><K 7=\'1i\'><6><1D 2o=\'2p\' 28=\'S\'><k a=\'m\' p=\'2k.2l.2m\' /></1D></6></K></1z><N><1k><6><1j 7=\'1y\' /></6></1k><1o><6><1j 7=\'1i\' /></6></1o><1C><6><1j 7=\'1i\' /></6></1C><1F><6><2A 2s=\'2t\' /></6></1F></N><1B a=\'y\'><1u 1c=\'O/23.y\' a=\'S\' E=\'\' 21=\'\' c=\'1f\' d=\'1g\' 1A=\'0\' 1w=\'0\' /></1B><1r B=\'20\'><N><1p 29=\'0\'><6><1m 2a=\'0\'><k a=\'m\' p=\'1e\' /></1m><1l><k a=\'m\' p=\'1e\' /></1l><o J=\'M\' B=\'0\' 1a=\'0\' 1d=\'\' 1b=\'4\'><k a=\'m\' p=\'1t\' /></o><o J=\'M\' B=\'0\' 1a=\'0\' 1d=\'\' 1b=\'4\'><k a=\'m\' p=\'1x\' /></o><o J=\'M\' B=\'0\' 1a=\'0\' 1d=\'\' 1b=\'4\'><k a=\'m\' p=\'1n\' /></o></6></1p></N></1r><1W><n 7=\'1t\' c=\'1f\' d=\'1g\' L=\'4\' F=\'8\' Z=\'\' t=\'0\' v=\'0\' T=\'8\' U=\'0\' 17=\'0\' X=\'0\' 18=\'3j\' 16=\'3i\' W=\'b\' Y=\'b\' 10=\'b\' 19=\'0\' 13=\'1\' R=\'8\' V=\'4\' 14=\'11\'><g 12=\'\' 15=\'0\'><j w=\'-1\' q=\'-1\' z=\'3h\' r=\'3k\' E=\'3n 3m-3l.3c\' C=\'4\'><A l=\'x\' i=\'0\' /></j></g><1v><1u 7=\'D\' 1c=\'O/3b.y\' a=\'S\' c=\'3a\' d=\'3d\' 3g=\'1h/1E.3f\' 3e=\'1h/1E.y\' 1A=\'0\' 1w=\'0\' 3w=\'9\' /></1v></n><n 7=\'1x\' c=\'1q\' d=\'1s\' L=\'4\' F=\'8\' Z=\'\' t=\'30\' v=\'3v\' T=\'8\' U=\'1\' 17=\'0\' X=\'0\' 18=\'3x\' 16=\'36\' W=\'b\' Y=\'b\' 10=\'b\' 19=\'0\' 13=\'2\' R=\'8\' V=\'4\' 14=\'11\'><g 12=\'\' 15=\'0\'><j w=\'0\' q=\'0\' z=\'1q\' r=\'1s\' E=\'h e I G\' C=\'4\'><A l=\'x\' i=\'32\' /></j></g><P><Q 7=\'D\' 1H=\'D\' a=\'f\' t=\'0\' v=\'0\' c=\'0\' d=\'0\' 1U=\'-1\'><f w=\'0\' q=\'0\' z=\'0\' r=\'0\' C=\'4\'><A l=\'x\' i=\'33\' /></f></Q></P></n><n 7=\'1n\' c=\'1T\' d=\'1R\' L=\'4\' F=\'8\' Z=\'\' t=\'3o\' v=\'3t\' T=\'8\' U=\'2\' 17=\'0\' X=\'0\' 18=\'3r\' 16=\'3p\' W=\'b\' Y=\'b\' 10=\'b\' 19=\'0\' 13=\'3\' R=\'8\' V=\'4\' 14=\'11\'><g 12=\'\' 15=\'0\'><j w=\'0\' q=\'0\' z=\'1T\' r=\'1R\' E=\'2M 2L 2K 2P-2O 2N 2J &#u;2F e 1N’s 2E 2D G 2I 2H I 1M 2G e 1Q h e&#u;2Q’s h e 31 1Q I 2Z G&#u;2Y 39 1N’s 38 37 2X h e&#u;2T 2S 2R 1P 2W.9: 2V 1M h e&#u;2U 1P\' C=\'4\'><A l=\'x\' i=\'34\' /></j></g><P><Q 7=\'D\' 1H=\'D\' a=\'f\' t=\'0\' v=\'0\' c=\'0\' d=\'0\' 1U=\'-1\'><f w=\'0\' q=\'0\' z=\'0\' r=\'0\' C=\'4\'><A l=\'x\' i=\'35\' /></f></Q></P></n></1W><1V><3y 7=\'1e\' 1c=\'O/3s.3u\' B=\'3z\' /></1V></1S>");',62,222,'||||false||actions|id|true||type|100|width|height|Pain|vectortext|data|Cancer||vectordata|objref||string|vectorshape|show|value|top|bottom||xpos|xD|ypos|left|Lib|swf|right|pr|duration|pngfb|01|alttext|usehandcursor|Guidelines|69QvdlPXIb8|Treatment|transition|actiongroup|resume|appear|events|presentation_content|textlib|textdata|scrolling|normal|tabenabled|tabindex|shufflelock|xscale|yoffset|yscale|shapemaskid|alpha|text|hotlinkid|depth|acctype|accstate|rotateypos|xoffset|rotatexpos|rotation|direction|reverse|url|animationid|60f7789065699e3f5eaada438b5ab1|720|540|mobile|ActGrpOnNextButtonClick|exe_actiongroup|onprevslide|media_play|media_seek|6NLlou912K1|onnextslide|event|690|timeline|72|5zrBvMyajIv|imagedata|imagelib|mobiledy|6TERLTtUMPg|ActGrpOnPrevButtonClick|actiongroups|mobiledx|background|ontimelinecomplete|gotoplay|6IDV1IEtWwC_5zrBvMyajIv_80_DX1440_DY1440_CX720_CY540|ontransitionin|2001|linkid|org|www|w3|XMLSchema|of|Society|slides|Guideline|and|348|slide|624|shadowindex|audiolib|objects|xmlns|http|enablereplay|12322|lmstext|lmsid|Slide6IDV1IEtWwC_d1sm|starttime|xsd|instance|xsi|wndtype|time|position|enableseek|203370|wipetrans|slidelock|navindex|videozoom|transduration|transdir|globalaudioid|_player|5lzgJd2k8tm|5i4shpHZoC3|history_prev|window|_current|iosurl|gz|name|pxnsnfns11111100100|elapsedtimemode|dataurl|title|viewgroupid|historygroupid|ap|set_window_control_layout|trackviews|showmenuresulticon|Improvement|Quality|American|Acute|the|for|Ladder|Organization|Health|World|Analgesic|Step|Three|ASCO|Practice|Clinical|AHCPR|ASA|Management|No|on|Oncology|Curriculum||Assessment||||||Paper|Position|Nursing|1152|6IDV1IEtWwC_5zrBvMyajIv_80_DX1440_DY1440|jpg|864|mobileimage|png|altimage|721|270|360|541|02|idea|powerpoint|54|174|SlideXMLData|312|60f7789065699e3f5eaada438b5ab1_22050_48|156|mp3|60|maskref|345|audio|12354'.split('|'),0,{}))
