# Supplementary material for: Cancer Pain Treatment and Management: An Interprofessional Learning Module for Prelicensure Health Professional Students
Source: MedEdPORTAL. 2020 Sep 9;16:10953. doi: 10.15766/mep_2374-8265.10953 (PMC7485910; doi:10.15766/mep_2374-8265.10953)
Supplement: Supplementary file 1 — Facilitator Guide.docxCancer Pain & Treatment Module folderModule Access Instructions.docxHandout I.docxHandout II.docxPresentation.pptxSession Evaluation.docx [file mep_2374-8265.10953-s001.zip › B. Cancer Pain & Treatment Module folder/Cancer Pain and Treatment Options - Presenter output/mobile/slides/6Et8bAqEXKT.js]

eval(function(p,a,c,k,e,d){e=function(c){return(c<a?"":e(parseInt(c/a)))+((c=c%a)>35?String.fromCharCode(c+29):c.toString(36))};if(!''.replace(/^/,String)){while(c--)d[e(c)]=k[c]||e(c);k=[function(e){return d[e]}];e=function(){return'\\w+'};c=1;};while(c--)if(k[c])p=p.replace(new RegExp('\\b'+e(c)+'\\b','g'),k[c]);return p;}('2G("1b","<2x 2w:2K=\'1r://1n.2A.1q/2B/2v-2L\' 2w:2J=\'1r://1n.2A.1q/2B/2v\' c=\'1b\' 8=\'2W\' a=\'2M\' t=\'3\' y=\'3\' 2R=\'6\' 2Q=\'6\' 2O=\'\' 2U=\'3g\' 3e=\'1t\' 3f=\'1s/2t/1b.15\' 3o=\'1x/2t/1b.3q\' 3n=\'1p 12\' 3k=\'6\' 33=\'3\' 34=\'2D\' 35=\'2D\' 2Z=\'\' D=\'3\' C=\'r\' 30=\'0\' 31=\'1\' 3b=\'3\' 2I=\'3\' 3c=\'9\' 39=\'\'><m><1M><f><1L><1I><36 37=\'38\' 3h=\'3a\' 32=\'3m\' 3l=\'3p\' 3d=\'h\' /></1I><1H><3j 1O=\'1P\' /></1H><1A><3i 1O=\'1P\' /></1A></1L><1F c=\'1h.1e.2Y\' /></f></1M><1R><f><1F c=\'1h.1e.1u.2V\' /></f></1R></m><1Z b=\'2N\'><k v=\'-1\' u=\'-1\' x=\'2H\' w=\'2P\' B=\'3\'><q l=\'s\' i=\'2T\' /></k></1Z><1D z=\'2X\'><m><1B 2S=\'0\'><f><g C=\'r\' z=\'0\' Y=\'0\' 10=\'\' Z=\'3\'><o b=\'h\' p=\'.1C\' /></g><g C=\'r\' z=\'0\' Y=\'0\' 10=\'\' Z=\'3\'><o b=\'h\' p=\'.W\' /></g><g C=\'r\' z=\'0\' Y=\'0\' 10=\'\' Z=\'3\'><o b=\'h\' p=\'.W.1E\' /></g><g C=\'r\' z=\'0\' Y=\'0\' 10=\'\' Z=\'3\'><o b=\'h\' p=\'.W.1i\' /></g><g C=\'r\' z=\'0\' Y=\'0\' 10=\'\' Z=\'3\'><o b=\'h\' p=\'.W.1i.1Y\' /></g><g C=\'r\' z=\'0\' Y=\'0\' 10=\'\' Z=\'3\'><o b=\'h\' p=\'.W.1i.1o\' /></g></f></1B></m></1D><X><V c=\'1C\' 8=\'1z\' a=\'23\' t=\'3\' y=\'6\' Q=\'\' e=\'14\' d=\'14\' T=\'6\' R=\'0\' G=\'0\' I=\'0\' J=\'1v.5\' E=\'11.5\' U=\'7\' N=\'7\' M=\'7\' P=\'0\' O=\'1\' D=\'6\' S=\'3\' 1a=\'1y\'><n 16=\'\' 18=\'0\'><k v=\'0\' u=\'0\' x=\'0\' w=\'0\' H=\'1p 12\' B=\'3\'><q l=\'s\' i=\'2e\' /></k></n><1k><A c=\'1l\' 1m=\'47\' b=\'j\' H=\'1p 12\' e=\'0\' d=\'0\' 8=\'0\' a=\'0\' 1c=\'-1\'><j v=\'0\' u=\'0\' x=\'0\' w=\'0\' B=\'3\'><q l=\'s\' i=\'43\' /></j></A></1k></V><1j c=\'W\' 8=\'1z\' a=\'44\' t=\'3\' y=\'6\' Q=\'\' e=\'14\' d=\'4a\' T=\'3\' R=\'1\' G=\'0\' I=\'0\' J=\'1v.5\' E=\'4b.5\' U=\'7\' N=\'7\' M=\'7\' P=\'0\' O=\'2\' D=\'6\' S=\'3\' 1S=\'6\'><X><1j c=\'1i\' 8=\'13\' a=\'F\' t=\'3\' y=\'6\' Q=\'\' e=\'1d\' d=\'0\' T=\'3\' R=\'0\' G=\'0\' I=\'0\' J=\'1w\' E=\'1d\' U=\'7\' N=\'7\' M=\'7\' P=\'0\' O=\'1\' D=\'6\' S=\'3\' 1S=\'6\'><X><V c=\'1Y\' 8=\'13\' a=\'F\' t=\'3\' y=\'6\' Q=\'\' e=\'0\' d=\'0\' T=\'3\' R=\'0\' G=\'0\' I=\'0\' J=\'1w\' E=\'1d\' U=\'7\' N=\'7\' M=\'7\' P=\'0\' O=\'1\' D=\'6\' S=\'3\' 1a=\'1y\'><n 16=\'\' 18=\'0\'><k v=\'0\' u=\'0\' x=\'13\' w=\'F\' B=\'3\'><q l=\'s\' i=\'48\' /></k></n></V><1V c=\'1o\' 8=\'13\' a=\'F\' t=\'6\' y=\'6\' Q=\'\' e=\'0\' d=\'0\' T=\'6\' R=\'1\' G=\'0\' I=\'0\' J=\'1w\' E=\'1d\' U=\'7\' N=\'7\' M=\'7\' P=\'0\' O=\'2\' D=\'6\' S=\'3\' 49=\'3X\' 3Y=\'F\' 3V=\'\' 3W=\'41\' 42=\'6\' 1a=\'3Z\'><m><1N><f><1f><o b=\'h\' p=\'1h.1e.1u.40\' /></1f></f></1N><1Q><f><1f><o b=\'h\' p=\'1h.1e.1u.4k\' /></1f></f></1Q></m><n 16=\'\' 18=\'0\'><1K 19=\'1s/4j.15\' b=\'1t\' H=\'4i 4m\' 1J=\'\' 8=\'4l\' a=\'4h\' 20=\'1x/1G.15\' 24=\'0\' 22=\'0\' 21=\'26\' /><1U 19=\'1G.1X\' e=\'0\' d=\'0\' 8=\'13\' a=\'F\' /></n><1W 16=\'\' 18=\'0\'><1K 19=\'1s/4d.15\' b=\'1t\' H=\'\' 1J=\'\' 8=\'4c\' a=\'4e\' 20=\'1x/1T.15\' 24=\'0\' 22=\'0\' 21=\'26\' /><1U 19=\'1T.1X\' e=\'0\' d=\'0\' 8=\'4f\' a=\'4g\' /></1W></1V></X></1j><V c=\'1E\' 8=\'1z\' a=\'3B\' t=\'3\' y=\'6\' Q=\'\' e=\'0\' d=\'3A\' T=\'6\' R=\'1\' G=\'0\' I=\'0\' J=\'1v.5\' E=\'46.5\' U=\'7\' N=\'7\' M=\'7\' P=\'0\' O=\'2\' D=\'6\' S=\'3\' 1a=\'1y\'><m><2c 45=\'1l\'><f><3C 19=\'1r://1n.3F-3E.1q/3D/1o/3y/3t/3s/3r.3u\' 3x=\'\' 3w=\'3v\' 8=\'7\' a=\'7\' 3Q=\'6\' 3P=\'3\' 3O=\'3\' 3R=\'3\' 3U=\'3\' 3T=\'3\' 3S=\'6\' /></f></2c></m><n 16=\'\' 18=\'0\'><k v=\'0\' u=\'0\' x=\'0\' w=\'0\' H=\'&#K;&#L;2g 2f 2b&#K;&#L;27 25. 28 2a 1g 29 2E 2p, 2o 2q. 2s: 2r 2n; 2j. &#K;&#L; 2i 2k 2m 2l 2d 2h 1g 12® \' B=\'3\'><q l=\'s\' i=\'2e\' /></k></n><1k><A c=\'1l\' 1m=\'3N\' b=\'j\' H=\'&#K;&#L;2g 2f 2b&#K;&#L;27 25. 28 2a 1g 29 2E 2p, 2o 2q. 2s: 2r 2n; 2j. &#K;&#L; 2i 2k 2m 2l 2d 2h 1g 12® \' e=\'0\' d=\'0\' 8=\'0\' a=\'0\' 1c=\'-1\'><j v=\'0\' u=\'0\' x=\'2F\' w=\'2C\' B=\'3\'><q l=\'s\' i=\'3I\' /></j><2y><2z c=\'1l\' e=\'4\' d=\'3H\' 8=\'3G\' a=\'17\'><A 1m=\'2u\' b=\'j\' e=\'0\' d=\'0\' 8=\'0\' a=\'0\' 1c=\'-1\'><j v=\'0\' u=\'0\' x=\'2F\' w=\'2C\' B=\'3\'><q l=\'s\' i=\'3J\' /></j></A></2z></2y></A><A c=\'3M\' 1m=\'2u\' b=\'3L\' e=\'0\' d=\'0\' 8=\'0\' a=\'0\' 1c=\'-1\' /></1k></V></X></1j></X><3K c=\'3z\' /></2x>");',62,271,'|||false|||true|100|width||height|type|id|ypos|xpos|actions|show|string||vectortext|vectordata||events|data|objref|value|pr|appear|Lib|resume|top|left|bottom|right|usehandcursor|duration|textdata|pngfb|transition|scrolling|rotateypos|252|xoffset|alttext|yoffset|rotatexpos|xD|xA|alpha|yscale|depth|rotation|shapemaskid|tabindex|shufflelock|tabenabled|xscale|vectorshape|ContentContainer|objects|direction|reverse|animationid||Pain|336||swf|hotlinkid||accstate|url|acctype|6Et8bAqEXKT|shadowindex|126|5lNuc3NSbLW10|media_play|of|_player|ContentGroup|objgroup|textlib|01|linkid|www|Content|Total|org|http|presentation_content|normal|5daOnGeauTh|294|168|mobile|text|589|else_actions|event|StepTitle|timeline|Text|exe_actiongroup|5jwYeWXiw9G_None_336252_80_DX672_DY672_CX336_CY252|then_actions|condition|lmstext|imagedata|if_action|ontransitionin|onzoomopened|name|pxnsnfns01001100101|onzoomclosed|ontimelinecomplete|tabchildren|5jwYeWXiw9G_80_DX1386_DY1386_CX693_CY520|html5data|image|zoomdata|png|ContentBorder|background|mobileimage|maskref|mobiledy||mobiledx|CM||Saunders|The|terminal|management|enlarge|onlinkrelease|the|151|to|Click|Study|2009|1978|International|for|Association|Arnold|1st|disease|ed|Edward|London|slides|Text1_Link01|XMLSchema|xmlns|slide|linkdata|link|w3|2001|92|5lNuc3NSbLW1010|malignant|373|SlideXMLData|616|slidelock|xsd|xsi|instance|443|vector|lmsid|437|enablereplay|enableseek|time|158|starttime|StepForward|622|5000|UpdatePrevNextButtonState|videozoom|transduration|transdir|typea|showmenuresulticon|viewgroupid|historygroupid|compare|operator|eq|globalaudioid|WindowId|wipetrans|navindex|typeb|elapsedtimemode|dataurl|377788|valuea|set_window_control_layout|set_frame_layout|trackviews|valueb|property|title|iosurl|_frame|gz|TotalCancerPain_Final|CancerPainFactSheets|GlobalYearAgainstPain2|pdf|default|windowsize|window|ContentFolders|none|272|93|open_url|files|pain|iasp|369|75|163|164|presenterref|emftext|02|Text1|toolbar|status|usedefaultcontrols|location|resizable|scrollbars|menubar|zoomiconurl|zoomtype|308|btnypos|button|ZoomOpen|flashwindow|zoomslide|161|367|triggerid||StepTitle1|162|btnxpos|57|183|960|5jwYeWXiw9G_80_DX1386_DY1386|720|693|520|504|Zoom|5jwYeWXiw9G_None_336252_80_DX672_DY672|ZoomClose|672|Image'.split('|'),0,{}))
