# Supplementary material for: Cancer Pain Treatment and Management: An Interprofessional Learning Module for Prelicensure Health Professional Students
Source: MedEdPORTAL. 2020 Sep 9;16:10953. doi: 10.15766/mep_2374-8265.10953 (PMC7485910; doi:10.15766/mep_2374-8265.10953)
Supplement: Supplementary file 1 — Facilitator Guide.docxCancer Pain & Treatment Module folderModule Access Instructions.docxHandout I.docxHandout II.docxPresentation.pptxSession Evaluation.docx [file mep_2374-8265.10953-s001.zip › B. Cancer Pain & Treatment Module folder/Cancer Pain and Treatment Options - Presenter output/mobile/slides/6fqWHtwiBJA.js]

eval(function(p,a,c,k,e,d){e=function(c){return(c<a?"":e(parseInt(c/a)))+((c=c%a)>35?String.fromCharCode(c+29):c.toString(36))};if(!''.replace(/^/,String)){while(c--)d[e(c)]=k[c]||e(c);k=[function(e){return d[e]}];e=function(){return'\\w+'};c=1;};while(c--)if(k[c])p=p.replace(new RegExp('\\b'+e(c)+'\\b','g'),k[c]);return p;}('2n("13","<23 1Q:2B=\'1G://1F.1H.1J/1I/1B-2A\' 1Q:2z=\'1G://1F.1H.1J/1I/1B\' 7=\'13\' c=\'1c\' d=\'1g\' H=\'6\' I=\'6\' 2u=\'8\' 2t=\'8\' 2s=\'\' 2x=\'2w\' 2v=\'S\' 2O=\'15/1A/13.D\' 2N=\'1b/1A/13.2M\' 2R=\'1e 1v 1t 1y\' 2Q=\'8\' 2P=\'6\' 2L=\'\' 2H=\'2G\' 2F=\'\' C=\'6\' G=\'F\' 2K=\'0\' 2J=\'1\' 2I=\'6\' 2r=\'6\' 2c=\'12\' 2b=\'\'><1E><11 7=\'1D\'><9><2d /></9></11><11 7=\'1h\'><9><1C 2f=\'2e\' 2a=\'S\'><u a=\'v\' t=\'26.27.28\' /></1C></9></11></1E><M><1K><9><1i 7=\'1D\' /></9></1K><1R><9><1i 7=\'1h\' /></9></1R><1S><9><1i 7=\'1h\' /></9></1S><1U><9><2q 2l=\'2h\' /></9></1U></M><1T a=\'D\'><1n 1d=\'15/2k.D\' a=\'S\' E=\'\' 2j=\'\' c=\'1c\' d=\'1g\' 1x=\'0\' 1o=\'0\' /></1T><1P z=\'2i\'><M><1N 2p=\'0\'><9><1M 2m=\'0\'><u a=\'v\' t=\'1f\' /></1M><1L><u a=\'v\' t=\'1f\' /></1L><j G=\'F\' z=\'0\' T=\'0\' Q=\'\' W=\'6\'><u a=\'v\' t=\'1O\' /></j><j G=\'F\' z=\'0\' T=\'0\' Q=\'\' W=\'6\'><u a=\'v\' t=\'1w\' /></j><j G=\'F\' z=\'0\' T=\'0\' Q=\'\' W=\'6\'><u a=\'v\' t=\'1z\' /></j><j G=\'F\' z=\'0\' T=\'0\' Q=\'\' W=\'6\'><u a=\'v\' t=\'24\' /></j></9></1N></M></1P><1X><g 7=\'1O\' c=\'1c\' d=\'1g\' H=\'6\' I=\'8\' X=\'\' q=\'0\' k=\'0\' U=\'8\' V=\'0\' P=\'0\' K=\'0\' J=\'3H\' N=\'3C\' O=\'b\' 18=\'b\' L=\'b\' 16=\'0\' 17=\'1\' C=\'8\' 1a=\'6\' 10=\'Z\'><f Y=\'\' 14=\'0\'><h s=\'-1\' r=\'-1\' m=\'3E\' o=\'3F\' E=\'3D 3B-3I.3J\' n=\'6\'><y l=\'w\' i=\'0\' /></h></f><1r><1n 7=\'p\' 1d=\'15/3o.D\' a=\'S\' c=\'32\' d=\'31\' 35=\'1b/1u.38\' 37=\'1b/1u.D\' 1x=\'0\' 1o=\'0\' 2Z=\'19\' /></1r></g><g 7=\'1w\' c=\'1s\' d=\'1p\' H=\'6\' I=\'8\' X=\'\' q=\'1m\' k=\'2Y\' U=\'8\' V=\'1\' P=\'0\' K=\'0\' J=\'2X\' N=\'33\' O=\'b\' 18=\'b\' L=\'b\' 16=\'0\' 17=\'2\' C=\'8\' 1a=\'6\' 10=\'Z\'><f Y=\'\' 14=\'0\'><h s=\'0\' r=\'0\' m=\'1s\' o=\'1p\' E=\'1e 1v 1t 1y\' n=\'6\'><y l=\'w\' i=\'3n\' /></h></f><A><B 7=\'p\' 1j=\'p\' a=\'e\' q=\'0\' k=\'0\' c=\'0\' d=\'0\' 1k=\'-1\'><e s=\'0\' r=\'0\' m=\'0\' o=\'0\' n=\'6\'><y l=\'w\' i=\'3m\' /></e></B></A></g><g 7=\'1z\' c=\'1l\' d=\'1q\' H=\'6\' I=\'8\' X=\'\' q=\'1m\' k=\'3b\' U=\'8\' V=\'2\' P=\'0\' K=\'0\' J=\'3a\' N=\'3d.5\' O=\'b\' 18=\'b\' L=\'b\' 16=\'0\' 17=\'3\' C=\'8\' 1a=\'6\' 10=\'Z\'><f Y=\'\' 14=\'0\'><h s=\'0\' r=\'0\' m=\'1l\' o=\'1q\' E=\'3e 3f	3g 1e 3c&#x;3l	22 1V, 3k 1Y &#3h;21, 3i 1Z R, 3j&#x;39	1Y 21, 2W 2T/2U 2V 36 34, 1Z 3s, 3G 3u, 3p 1V&#x;3q 3r	1W R&#x;3y	1W R&#x;3z/3A	22 R&#x;3v 3w 	3x 3t&#x;\' n=\'6\'><y l=\'w\' i=\'b\' /></h></f><A><B 7=\'p\' 1j=\'p\' a=\'e\' q=\'0\' k=\'0\' c=\'0\' d=\'0\' 1k=\'-1\'><e s=\'0\' r=\'0\' m=\'0\' o=\'0\' n=\'6\'><y l=\'w\' i=\'2S\' /></e></B></A></g><g 7=\'24\' c=\'20\' d=\'1\' H=\'6\' I=\'8\' X=\'\' q=\'30\' k=\'2g\' U=\'6\' V=\'3\' P=\'0\' K=\'0\' J=\'2o.5\' N=\'0.5\' O=\'b\' 18=\'b\' L=\'b\' 16=\'0\' 17=\'4\' C=\'8\' 1a=\'6\' 10=\'Z\'><f Y=\'\' 14=\'0\'><h s=\'0\' r=\'0\' m=\'20\' o=\'1\' E=\'\' n=\'6\'><y l=\'w\' i=\'29\' /></h></f><A><B 7=\'p\' 1j=\'p\' a=\'e\' q=\'0\' k=\'0\' c=\'0\' d=\'0\' 1k=\'-1\'><e s=\'0\' r=\'0\' m=\'0\' o=\'0\' n=\'6\'><y l=\'w\' i=\'2\' /></e></B></A></g></1X><25><2y 7=\'1f\' 1d=\'15/2C.2D\' z=\'2E\' /></25></23>");',62,232,'||||||false|id|true|actions|type|100|width|height|vectortext|data|vectorshape|vectordata||show|ypos||right|pngfb|bottom|01|xpos|top|left|value|objref|string|Lib|xD|pr|duration|textlib|textdata|scrolling|swf|alttext|appear|transition|resume|usehandcursor|rotatexpos|yoffset|alpha|events|rotateypos|xscale|xoffset|animationid|pain|normal|direction|tabenabled|tabindex|reverse|shapemaskid|hotlinkid|text|acctype|actiongroup||6fqWHtwiBJA|accstate|presentation_content|rotation|depth|yscale||shufflelock|mobile|720|url|Common|04e55aa992d8afe271d0f66bb35aba|540|ActGrpOnNextButtonClick|exe_actiongroup|linkid|shadowindex|644|42|imagedata|mobiledy|66|355|imagelib|612|Analgesic|6IDV1IEtWwC_6PuXMvxEMFy_80_DX1440_DY1440_CX720_CY540|Adjuvant|6NXcil2hHRH|mobiledx|Agents|698LVbX4MF6|slides|XMLSchema|gotoplay|ActGrpOnPrevButtonClick|actiongroups|www|http|w3|2001|org|onprevslide|media_play|media_seek|event|6PuXMvxEMFy|timeline|xmlns|onnextslide|ontimelinecomplete|background|ontransitionin|metastasis|Neuropathic|objects|tissue|visceral|663|infiltration|Bone|slide|6WvWWX9Bu63|audiolib|_player|5lzgJd2k8tm|6UoGs0zEdxt|102|wndtype|globalaudioid|navindex|history_prev|_current|window|180|pxnsnfns11111100100|41952|lmstext|Slide6IDV1IEtWwC_d1sm|name|position|SlideXMLData|331|time|set_window_control_layout|slidelock|lmsid|enablereplay|enableseek|elapsedtimemode|460182|starttime|audio|xsd|instance|xsi|04e55aa992d8afe271d0f66bb35aba_22050_48|mp3|41958|videozoom|ap|historygroupid|wipetrans|transdir|transduration|viewgroupid|gz|iosurl|dataurl|showmenuresulticon|trackviews|title|101|and|or|spinal|nerve|306|72|maskref||864|1152||compression|altimage|cord|mobileimage|png|Corticosteroids|322|144|Use|177|Drug|Class|Most|xB|inflammatory|arthritis|soft|NSAIDs|99|98|6IDV1IEtWwC_6PuXMvxEMFy_80_DX1440_DY1440|bone|Tricyclic|Antidepressants|distention|magnification|pressure|Psychotropic|drugs|Symptom|Anticonvulsants|Calcitonin|Bisphosphonates|idea|270|powerpoint|721|541|intracranial|360|02|jpg'.split('|'),0,{}))
