# Supplementary material for: Cancer Pain Treatment and Management: An Interprofessional Learning Module for Prelicensure Health Professional Students
Source: MedEdPORTAL. 2020 Sep 9;16:10953. doi: 10.15766/mep_2374-8265.10953 (PMC7485910; doi:10.15766/mep_2374-8265.10953)
Supplement: Supplementary file 1 — Facilitator Guide.docxCancer Pain & Treatment Module folderModule Access Instructions.docxHandout I.docxHandout II.docxPresentation.pptxSession Evaluation.docx [file mep_2374-8265.10953-s001.zip › B. Cancer Pain & Treatment Module folder/Cancer Pain and Treatment Options - Presenter output/mobile/slides/6fYqCneMtt6.js]

eval(function(p,a,c,k,e,d){e=function(c){return(c<a?"":e(parseInt(c/a)))+((c=c%a)>35?String.fromCharCode(c+29):c.toString(36))};if(!''.replace(/^/,String)){while(c--)d[e(c)]=k[c]||e(c);k=[function(e){return d[e]}];e=function(){return'\\w+'};c=1;};while(c--)if(k[c])p=p.replace(new RegExp('\\b'+e(c)+'\\b','g'),k[c]);return p;}('2y("1h","<2b 29:2w=\'2f://2d.28.21/20/1Z-2u\' 29:2C=\'2f://2d.28.21/20/1Z\' d=\'1h\' g=\'19\' f=\'1j\' J=\'9\' H=\'9\' 2n=\'b\' 2r=\'b\' 2q=\'\' 2p=\'0\' 2S=\'10\' 2T=\'U/22/1h.o\' 2R=\'C/22/1h.2Q\' 2Y=\'2k 2l 2g 2j 2i\' 2X=\'b\' 2W=\'9\' 2G=\'\' 2E=\'2J\' 2O=\'\' F=\'9\' K=\'I\' 2M=\'0\' 2K=\'1\' 2L=\'9\' 2x=\'9\' 2F=\'0\' 2V=\'\'><1E><1l d=\'1D\'><k><2Z /></k></1l><1l d=\'1r\'><k><1A 2v=\'2D\' 2B=\'10\'><x e=\'y\' A=\'2z.2A.2o\' /></1A></k></1l></1E><1k><1z><k><1p d=\'1D\' /></k></1z><1w><k><1p d=\'1r\' /></k></1w><1y><k><1p d=\'1r\' /></k></1y><1R><k><2N 2I=\'2H\' /></k></1R></1k><1I e=\'o\'><1f 1c=\'U/2U.o\' e=\'10\' 1d=\'\' 2P=\'\' g=\'19\' f=\'1j\' 1e=\'0\' 1g=\'0\' /></1I><1G D=\'2t\'><1k><1P 2s=\'0\'><k><1K 2m=\'0\'><x e=\'y\' A=\'1u\' /></1K><1C><x e=\'y\' A=\'1u\' /></1C><h K=\'I\' D=\'0\' Y=\'0\' Z=\'\' V=\'9\'><x e=\'y\' A=\'1H\' /></h><h K=\'I\' D=\'0\' Y=\'0\' Z=\'\' V=\'9\'><x e=\'y\' A=\'1L\' /></h><h K=\'I\' D=\'0\' Y=\'0\' Z=\'\' V=\'9\'><x e=\'y\' A=\'1U\' /></h><h K=\'I\' D=\'0\' Y=\'0\' Z=\'\' V=\'9\'><x e=\'y\' A=\'1F\' /></h><h K=\'I\' D=\'0\' Y=\'0\' Z=\'\' V=\'9\'><x e=\'y\' A=\'1B\' /></h><h K=\'I\' D=\'0\' Y=\'0\' Z=\'\' V=\'9\'><x e=\'y\' A=\'2h\' /></h><h K=\'I\' D=\'0\' Y=\'0\' Z=\'\' V=\'9\'><x e=\'y\' A=\'26\' /></h></k></1P></1k></1G><2c><m d=\'1H\' g=\'19\' f=\'1j\' J=\'9\' H=\'b\' W=\'\' s=\'0\' t=\'0\' 16=\'b\' 17=\'0\' 11=\'0\' 15=\'0\' 14=\'1t\' 12=\'1M\' N=\'c\' R=\'c\' S=\'c\' L=\'0\' M=\'1\' F=\'b\' X=\'9\' T=\'O\'><j Q=\'\' P=\'0\'><n z=\'-1\' v=\'-1\' w=\'1O\' q=\'1J\' 1d=\'3x 3w-3v.1W\' r=\'9\'><p l=\'u\' i=\'0\' /></n></j><G><1f d=\'B\' 1c=\'U/3A.o\' e=\'10\' g=\'1V\' f=\'1Y\' 1i=\'C/1N.1n\' 1o=\'C/1N.o\' 1e=\'0\' 1g=\'0\' 1m=\'0\' /></G></m><m d=\'1L\' g=\'19\' f=\'1j\' J=\'9\' H=\'b\' W=\'\' s=\'0\' t=\'0\' 16=\'b\' 17=\'1\' 11=\'0\' 15=\'0\' 14=\'1t\' 12=\'1M\' N=\'c\' R=\'c\' S=\'c\' L=\'0\' M=\'2\' F=\'b\' X=\'9\' T=\'O\'><j Q=\'\' P=\'0\'><n z=\'-1\' v=\'-1\' w=\'1O\' q=\'1J\' 1d=\'3z-3y.1W\' r=\'9\'><p l=\'u\' i=\'0\' /></n></j><G><1f d=\'B\' 1c=\'U/3r.o\' e=\'10\' g=\'1V\' f=\'1Y\' 1i=\'C/1X.1n\' 1o=\'C/1X.o\' 1e=\'0\' 1g=\'0\' 1m=\'1\' /></G></m><m d=\'1U\' g=\'1Q\' f=\'1T\' J=\'9\' H=\'b\' W=\'\' s=\'3q\' t=\'3p\' 16=\'b\' 17=\'3\' 11=\'0\' 15=\'0\' 14=\'3u\' 12=\'24\' N=\'c\' R=\'c\' S=\'c\' L=\'0\' M=\'3\' F=\'b\' X=\'9\' T=\'O\'><j Q=\'\' P=\'0\'><n z=\'0\' v=\'0\' w=\'1Q\' q=\'1T\' 1d=\'&#1S;&#1S;\' r=\'9\'><p l=\'u\' i=\'1\' /></n></j><1b><1a d=\'B\' 1q=\'B\' e=\'E\' s=\'0\' t=\'0\' g=\'0\' f=\'0\' 1v=\'-1\'><E z=\'0\' v=\'0\' w=\'0\' q=\'0\' r=\'9\'><p l=\'u\' i=\'2\' /></E></1a></1b></m><m d=\'1F\' g=\'1x\' f=\'27\' J=\'9\' H=\'b\' W=\'\' s=\'3t\' t=\'3s\' 16=\'b\' 17=\'6\' 11=\'0\' 15=\'0\' 14=\'3B\' 12=\'13.5\' N=\'c\' R=\'c\' S=\'c\' L=\'0\' M=\'4\' F=\'b\' X=\'9\' T=\'O\'><j Q=\'\' P=\'0\'><n z=\'0\' v=\'0\' w=\'1x\' q=\'27\' 1d=\'3G 3D a 3C 3E 3F 3I 3H 39. 38\' r=\'9\'><p l=\'u\' i=\'3\' /></n></j><1b><1a d=\'B\' 1q=\'B\' e=\'E\' s=\'0\' t=\'0\' g=\'0\' f=\'0\' 1v=\'-1\'><E z=\'0\' v=\'0\' w=\'0\' q=\'0\' r=\'9\'><p l=\'u\' i=\'4\' /></E></1a></1b></m><m d=\'1B\' g=\'19\' f=\'1s\' J=\'9\' H=\'b\' W=\'\' s=\'0\' t=\'3a\' 16=\'b\' 17=\'2\' 11=\'0\' 15=\'0\' 14=\'1t\' 12=\'37.5\' N=\'c\' R=\'c\' S=\'c\' L=\'0\' M=\'5\' F=\'b\' X=\'9\' T=\'O\'><j Q=\'\' P=\'0\'><n z=\'0\' v=\'0\' w=\'19\' q=\'1s\' 1d=\'2k 2l 2g 2j 2i\' r=\'9\'><p l=\'u\' i=\'5\' /></n></j><1b><1a d=\'B\' 1q=\'B\' e=\'E\' s=\'0\' t=\'0\' g=\'0\' f=\'0\' 1v=\'-1\'><E z=\'0\' v=\'0\' w=\'0\' q=\'0\' r=\'9\'><p l=\'u\' i=\'6\' /></E></1a></1b></m><m d=\'2h\' g=\'3c\' f=\'3b\' J=\'9\' H=\'b\' W=\'\' s=\'35\' t=\'31\' 16=\'9\' 17=\'4\' 11=\'0\' 15=\'0\' 14=\'32\' 12=\'23.5\' N=\'c\' R=\'c\' S=\'c\' L=\'0\' M=\'6\' F=\'b\' X=\'9\' T=\'O\'><j Q=\'\' P=\'0\'><n z=\'-1\' v=\'-1\' w=\'34\' q=\'24\' r=\'9\'><p l=\'u\' i=\'7\' /></n></j><G><1f d=\'B\' 1c=\'U/33.o\' e=\'10\' g=\'3d\' f=\'3l\' 1i=\'C/25.1n\' 1o=\'C/25.o\' 1e=\'0\' 1g=\'0\' 1m=\'2\' /></G></m><m d=\'26\' g=\'3k\' f=\'36\' J=\'9\' H=\'b\' W=\'\' s=\'3m\' t=\'3o\' 16=\'9\' 17=\'5\' 11=\'0\' 15=\'0\' 14=\'1s\' 12=\'18\' N=\'c\' R=\'c\' S=\'c\' L=\'0\' M=\'7\' F=\'b\' X=\'9\' T=\'O\'><j Q=\'\' P=\'0\'><n z=\'-1\' v=\'-1\' w=\'3n\' q=\'37\' r=\'9\'><p l=\'u\' i=\'8\' /></n></j><G><1f d=\'B\' 1c=\'U/3j.o\' e=\'10\' g=\'3f\' f=\'3e\' 1i=\'C/2e.1n\' 1o=\'C/2e.o\' 1e=\'0\' 1g=\'0\' 1m=\'3\' /></G></m></2c><2a><3g d=\'1u\' 1c=\'U/3i.3h\' D=\'30\' /></2a></2b>");',62,231,'|||||||||false||true|100|id|type|height|width|show||data|actions||vectorshape|vectordata|swf|pr|bottom|pngfb|xpos|ypos|Lib|top|right|objref|string|left|value|01|mobile|duration|vectortext|scrolling|imagelib|usehandcursor|appear|resume|transition|rotation|depth|xscale|text|accstate|hotlinkid|yscale|alpha|acctype|presentation_content|reverse|shapemaskid|shufflelock|direction|animationid|normal|xoffset|rotateypos||rotatexpos|yoffset|tabenabled|tabindex||720|textdata|textlib|url|alttext|mobiledx|imagedata|mobiledy|6fYqCneMtt6|altimage|540|events|actiongroup|maskref|png|mobileimage|exe_actiongroup|linkid|ActGrpOnNextButtonClick|75|360|ba0b40d677cc1261107f0b2967cfac|shadowindex|onnextslide|642|ontimelinecomplete|onprevslide|gotoplay|6ifxxibk1Oz|media_play|ActGrpOnPrevButtonClick|actiongroups|6dAoUFQeb3N|timeline|5goS06v3plJ|background|541|media_seek|5WHr7H9ZgWu|270|6IDV1IEtWwC_5goS06v3plJ_80_DX1440_DY1440_CX720_CY540|721|event|594|ontransitionin|xD|96|5XEruwsr9mT|1152|jpg|6IDV1IEtWwC_5WHr7H9ZgWu_80_DX1440_DY1440_CX720_CY540|864|XMLSchema|2001|org|slides||48|6IDV1IEtWwC_6EUefG78vTk_80_DX312_DY312_CX156_CY47|5VXEXpyJXi5||w3|xmlns|audiolib|slide|objects|www|6IDV1IEtWwC_5VXEXpyJXi5_80_DX300_DY300_CX150_CY36|http|and|6EUefG78vTk|Options|Treatment|Cancer|Pain|position|enableseek|5vK6cuudvHJ|starttime|lmsid|enablereplay|time|13662|instance|window|xsi|slidelock|SlideXMLData|_player|5lzgJd2k8tm|wndtype|xsd|_current|historygroupid|navindex|viewgroupid|pxnsnfns11111100100|name|ap|transdir|wipetrans|transduration|set_window_control_layout|videozoom|lmstext|gz|iosurl|elapsedtimemode|dataurl|Slide6IDV1IEtWwC_d1cl1MailTitleSlide|globalaudioid|showmenuresulticon|trackviews|title|history_prev|13687|393|78|6IDV1IEtWwC_6EUefG78vTk_80_DX312_DY312|157|162|||Foundation|Jr|325|47|156|250|57|240|audio|mp3|ba0b40d677cc1261107f0b2967cfac_22050_48|6IDV1IEtWwC_5VXEXpyJXi5_80_DX300_DY300|150|76|390|151|396|330|66|6IDV1IEtWwC_5WHr7H9ZgWu_80_DX1440_DY1440|490|42|297|02|idea|powerpoint|titleslide|HealthSystem|6IDV1IEtWwC_5goS06v3plJ_80_DX1440_DY1440|321|grant|by|from|the|Supported|Macy|Josiah'.split('|'),0,{}))
