# Supplementary material for: Cancer Pain Treatment and Management: An Interprofessional Learning Module for Prelicensure Health Professional Students
Source: MedEdPORTAL. 2020 Sep 9;16:10953. doi: 10.15766/mep_2374-8265.10953 (PMC7485910; doi:10.15766/mep_2374-8265.10953)
Supplement: Supplementary file 1 — Facilitator Guide.docxCancer Pain & Treatment Module folderModule Access Instructions.docxHandout I.docxHandout II.docxPresentation.pptxSession Evaluation.docx [file mep_2374-8265.10953-s001.zip › B. Cancer Pain & Treatment Module folder/Cancer Pain and Treatment Options - Presenter output/mobile/slides/6H4SQJPNnFj.js]

eval(function(p,a,c,k,e,d){e=function(c){return(c<a?"":e(parseInt(c/a)))+((c=c%a)>35?String.fromCharCode(c+29):c.toString(36))};if(!''.replace(/^/,String)){while(c--)d[e(c)]=k[c]||e(c);k=[function(e){return d[e]}];e=function(){return'\\w+'};c=1;};while(c--)if(k[c])p=p.replace(new RegExp('\\b'+e(c)+'\\b','g'),k[c]);return p;}('3s("G","<1Y 1K:2e=\'1M://1H.1J.1N/1R/1O-2d\' 1K:2c=\'1M://1H.1J.1N/1R/1O\' 6=\'G\' d=\'1l\' c=\'1m\' D=\'4\' Q=\'4\' 2h=\'8\' 2g=\'8\' 28=\'\' 2f=\'2b\' 26=\'K\' 25=\'O/1P/G.v\' 27=\'1e/1P/G.29\' 2z=\'1a 1E F 1x I f 1w F 1v (1c)\' 2A=\'8\' 2B=\'4\' 2w=\'\' 2x=\'2y\' 2C=\'\' C=\'4\' H=\'J\' 2G=\'0\' 2H=\'1\' 2I=\'4\' 2D=\'4\' 2E=\'15\' 2l=\'\'><23><E 6=\'20\'><5><2m /></5></E><E 6=\'12\'><5><22 2n=\'2i\' 2j=\'K\'><o a=\'j\' k=\'2o.2t.2u\' /></22></5></E></23><M><1W><5><16 6=\'20\' /></5></1W><1V><5><16 6=\'12\' /></5></1V><1U><5><16 6=\'12\' /></5></1U><1D><5><2p 2q=\'2r\' /></5></1D></M><1z a=\'v\'><1s 1k=\'O/2s.v\' a=\'K\' N=\'\' 2k=\'\' d=\'1l\' c=\'1m\' 1p=\'0\' 1o=\'0\' /></1z><1r p=\'2v\'><M><1n 1Q=\'0\'><5><1y 2F=\'0\'><o a=\'j\' k=\'1g\' /></1y><1A><o a=\'j\' k=\'1g\' /></1A><n H=\'J\' p=\'0\' 1j=\'0\' 1i=\'\' 1f=\'4\'><o a=\'j\' k=\'1u\' /></n><n H=\'J\' p=\'0\' 1j=\'0\' 1i=\'\' 1f=\'4\'><o a=\'j\' k=\'1B\' /></n><n H=\'J\' p=\'0\' 1j=\'0\' 1i=\'\' 1f=\'4\'><o a=\'j\' k=\'1t\' /></n></5></1n></M></1r><1L><m 6=\'1u\' d=\'1l\' c=\'1m\' D=\'4\' Q=\'8\' 1d=\'\' t=\'0\' s=\'0\' Y=\'8\' 10=\'0\' Z=\'0\' V=\'0\' R=\'S\' T=\'2a\' U=\'b\' 19=\'b\' 18=\'b\' 11=\'0\' 13=\'1\' C=\'8\' 14=\'4\' 17=\'1b\'><h W=\'\' X=\'0\'><g q=\'-1\' r=\'-1\' w=\'2J\' B=\'3y\' N=\'3z 3w-3x.3C\' y=\'4\'><A l=\'z\' i=\'0\' /></g></h><1C><1s 6=\'u\' 1k=\'O/3D.v\' a=\'K\' d=\'3A\' c=\'3B\' 3v=\'1e/1q.3p\' 3q=\'1e/1q.v\' 1p=\'0\' 1o=\'0\' 3n=\'24\' /></1C></m><m 6=\'1B\' d=\'1G\' c=\'1F\' D=\'4\' Q=\'8\' 1d=\'\' t=\'36\' s=\'3o\' Y=\'8\' 10=\'1\' Z=\'0\' V=\'0\' R=\'3t\' T=\'33\' U=\'b\' 19=\'b\' 18=\'b\' 11=\'0\' 13=\'2\' C=\'8\' 14=\'4\' 17=\'1b\'><h W=\'\' X=\'0\'><g q=\'0\' r=\'0\' w=\'1G\' B=\'1F\' N=\'1a 1E F 1x I f&#3u;1w F 1v (1c)\' y=\'4\'><A l=\'z\' i=\'9\' /></g></h><L><P 6=\'u\' 1T=\'u\' a=\'e\' t=\'0\' s=\'0\' d=\'0\' c=\'0\' 1S=\'-1\'><e q=\'0\' r=\'0\' w=\'0\' B=\'0\' y=\'4\'><A l=\'z\' i=\'3r\' /></e></P></L></m><m 6=\'1t\' d=\'1X\' c=\'S\' D=\'4\' Q=\'8\' 1d=\'\' t=\'36\' s=\'3E\' Y=\'8\' 10=\'2\' Z=\'0\' V=\'0\' R=\'3O\' T=\'3N\' U=\'b\' 19=\'b\' 18=\'b\' 11=\'0\' 13=\'3\' C=\'8\' 14=\'4\' 17=\'1b\'><h W=\'\' X=\'0\'><g q=\'0\' r=\'-1\' w=\'1X\' B=\'S\' N=\'1a 3R 1h 3H 3G I 1c&#7;3F 3P x 3K 3J&#7;3L x 3I 3M&#7;3Q f 3S I 21 2V x 2W 21 2T&#7;2U 1I&#7;2X 1I, 30 31&#7;2Y 2Z 2M x 2N 2K f 2L/2O 2R&#7;2S 2P &#7;2Q 32 &#7;3g 1Q&#7;3h 1h 3e f 3f 3i&#7;3l 3m 1h 3j 3k x 37 f 38 34&#7;\' y=\'4\'><A l=\'z\' i=\'35\' /></g></h><L><P 6=\'u\' 1T=\'u\' a=\'e\' t=\'0\' s=\'0\' d=\'0\' c=\'0\' 1S=\'-1\'><e q=\'0\' r=\'0\' w=\'0\' B=\'0\' y=\'4\'><A l=\'z\' i=\'39\' /></e></P></L></m></1L><1Z><3c 6=\'1g\' 1k=\'O/3d.3a\' p=\'3b\' /></1Z></1Y>");',62,241,'||||false|actions|id|xD|true||type|100|height|width|vectortext|the|vectordata|data||string|value||vectorshape|show|objref|duration|left|top|ypos|xpos|01|swf|right|and|pngfb|Lib|pr|bottom|scrolling|resume|actiongroup|of|6H4SQJPNnFj|transition|at|appear|normal|textlib|events|alttext|presentation_content|textdata|usehandcursor|rotatexpos|360|rotateypos|xscale|yoffset|hotlinkid|accstate|tabenabled|xoffset|tabindex|rotation|ActGrpOnNextButtonClick|depth|shufflelock||exe_actiongroup|acctype|alpha|yscale|The|text|EOL|shapemaskid|mobile|reverse|d7332e5da2881d6d0aaed32d98bb7a|to|animationid|direction|url|720|540|event|mobiledy|mobiledx|6IDV1IEtWwC_6dxXFgfitHr_80_DX1440_DY1440_CX720_CY540|timeline|imagedata|6r9m0hgUOWM|6dxXFgfitHr|Life|End|Care|media_seek|background|media_play|6HOwarGPceu|imagelib|ontransitionin|Art|66|648|www|visits|w3|xmlns|objects|http|org|XMLSchema|slides|time|2001|shadowindex|linkid|ontimelinecomplete|onnextslide|onprevslide|684|slide|audiolib|ActGrpOnPrevButtonClick|their|gotoplay|actiongroups||dataurl|elapsedtimemode|iosurl|lmsid|gz|270|592828|xsd|instance|xsi|starttime|enablereplay|enableseek|_current|wndtype|lmstext|globalaudioid|history_prev|window|_player|set_window_control_layout|name|pxnsnfns11111100100|Slide6IDV1IEtWwC_d1sm|5lzgJd2k8tm|5y6H78GAxMd|95082|viewgroupid|historygroupid|ap|title|trackviews|showmenuresulticon|videozoom|slidelock|navindex|position|transduration|transdir|wipetrans|721|weigh|risk|reality|always|benefit|ourselves|Show|ratio|Offer|turf|Regular|level|on|Home|Deal|with|if|possible|up||role|143||accept|consultant|144|mp3|95104|audio|d7332e5da2881d6d0aaed32d98bb7a_22050_48|see|whole|Give|Strive|picture|offer|intervention|Be|willing|maskref|72|png|mobileimage|142|SlideXMLData|324|xB|altimage|idea|02|541|powerpoint|1152|864|jpg|6IDV1IEtWwC_6dxXFgfitHr_80_DX1440_DY1440|156|Good|management|pain|Multidimensional|Management|Symptom|Personal|Approach|180|342|Pain|Meet|secret|patient'.split('|'),0,{}))
