# Supplementary material for: Cancer Pain Treatment and Management: An Interprofessional Learning Module for Prelicensure Health Professional Students
Source: MedEdPORTAL. 2020 Sep 9;16:10953. doi: 10.15766/mep_2374-8265.10953 (PMC7485910; doi:10.15766/mep_2374-8265.10953)
Supplement: Supplementary file 1 — Facilitator Guide.docxCancer Pain & Treatment Module folderModule Access Instructions.docxHandout I.docxHandout II.docxPresentation.pptxSession Evaluation.docx [file mep_2374-8265.10953-s001.zip › B. Cancer Pain & Treatment Module folder/Cancer Pain and Treatment Options - Presenter output/mobile/slides/6Kw0vNKhOTD.js]

eval(function(p,a,c,k,e,d){e=function(c){return(c<a?"":e(parseInt(c/a)))+((c=c%a)>35?String.fromCharCode(c+29):c.toString(36))};if(!''.replace(/^/,String)){while(c--)d[e(c)]=k[c]||e(c);k=[function(e){return d[e]}];e=function(){return'\\w+'};c=1;};while(c--)if(k[c])p=p.replace(new RegExp('\\b'+e(c)+'\\b','g'),k[c]);return p;}('2i("H","<1z 1J:2e=\'1B://1E.1R.1L/1j/21-2f\' 1J:25=\'1B://1E.1R.1L/1j/21\' 6=\'H\' b=\'S\' c=\'13\' E=\'4\' B=\'4\' 2v=\'7\' 2u=\'7\' 2y=\'\' 2q=\'2p\' 2r=\'M\' 2s=\'K/1Y/H.p\' 2z=\'16/1Y/H.2G\' 2F=\'1x 1o 1w 24  1t 1s 1v 1u G 1T\' 2C=\'7\' 2D=\'4\' 2o=\'\' 2a=\'29\' 27=\'\' D=\'4\' J=\'I\' 26=\'0\' 28=\'1\' 2k=\'4\' 2g=\'4\' 2h=\'8\' 2m=\'\'><22><F 6=\'1y\'><5><2n /></5></F><F 6=\'15\'><5><1W 2l=\'2j\' 2B=\'M\'><k 9=\'j\' g=\'2t.2x.2w\' /></1W></5></F></22><L><1l><5><17 6=\'1y\' /></5></1l><1k><5><17 6=\'15\' /></5></1k><1n><5><17 6=\'15\' /></5></1n><1O><5><2H 2J=\'2I\' /></5></1O></L><1P 9=\'p\'><1S 1h=\'K/2A.p\' 9=\'M\' O=\'\' 2E=\'\' b=\'S\' c=\'13\' 1M=\'0\' 1A=\'0\' /></1P><1I v=\'2c\'><L><1G 2d=\'0\'><5><1Q 2b=\'0\'><k 9=\'j\' g=\'1f\' /></1Q><1D><k 9=\'j\' g=\'1f\' /></1D><h J=\'I\' v=\'0\' Y=\'0\' T=\'\' W=\'4\'><k 9=\'j\' g=\'1F\' /></h><h J=\'I\' v=\'0\' Y=\'0\' T=\'\' W=\'4\'><k 9=\'j\' g=\'1m\' /></h><h J=\'I\' v=\'0\' Y=\'0\' T=\'\' W=\'4\'><k 9=\'j\' g=\'23\' /></h></5></1G></L></1I><1C><d 6=\'1F\' b=\'S\' c=\'13\' E=\'4\' B=\'7\' 10=\'\' A=\'0\' q=\'0\' 11=\'7\' 12=\'0\' 1c=\'0\' 1d=\'0\' 1e=\'3l\' 1b=\'3p\' 18=\'a\' 19=\'a\' 1a=\'a\' Q=\'0\' R=\'1\' D=\'7\' X=\'4\' 1i=\'Z\'><m U=\'\' V=\'0\'><e r=\'-1\' t=\'-1\' n=\'3o\' o=\'3n\' O=\'3q 3t-3s.3r\' u=\'4\'><z l=\'y\' i=\'0\' /></e></m><1p><1S 6=\'w\' 1h=\'K/3i.p\' 9=\'M\' b=\'3h\' c=\'3g\' 3j=\'16/1K.3m\' 3x=\'16/1K.p\' 1M=\'0\' 1A=\'0\' 3k=\'14\' /></1p></d><d 6=\'1m\' b=\'C\' c=\'1r\' E=\'4\' B=\'7\' 10=\'\' A=\'3u\' q=\'3B\' 11=\'7\' 12=\'1\' 1c=\'0\' 1d=\'0\' 1e=\'1Z\' 1b=\'3D\' 18=\'a\' 19=\'a\' 1a=\'a\' Q=\'0\' R=\'2\' D=\'7\' X=\'4\' 1i=\'Z\'><m U=\'\' V=\'0\'><e r=\'0\' t=\'0\' n=\'C\' o=\'1r\' O=\'1x 1o 1w 24 &#3E;1t 1s 1v 1u G 1T\' u=\'4\'><z l=\'y\' i=\'39\' /></e></m><P><N 6=\'w\' 1q=\'w\' 9=\'f\' A=\'0\' q=\'0\' b=\'0\' c=\'0\' 1N=\'-1\'><f r=\'0\' t=\'0\' n=\'0\' o=\'0\' u=\'4\'><z l=\'y\' i=\'3A\' /></f></N></P></d><d 6=\'23\' b=\'C\' c=\'1X\' E=\'4\' B=\'7\' 10=\'\' A=\'3w\' q=\'3v\' 11=\'7\' 12=\'2\' 1c=\'0\' 1d=\'0\' 1e=\'1Z\' 1b=\'3C\' 18=\'a\' 19=\'a\' 1a=\'a\' Q=\'0\' R=\'3\' D=\'7\' X=\'4\' 1i=\'Z\'><m U=\'\' V=\'0\'><e r=\'0\' t=\'0\' n=\'C\' o=\'1X\' O=\'3y 3z’s 3f G 2U 1U 2T 20 2S 2V&#x;1V 2Y 1g 2X 2W 2R&#x;2M 2L 2K 2N 1g 2Q G 2P 2O&#x;3a 38 1g 37 1U 3b 3e&#x;1V 3d 3c&#x;36 20 31\' u=\'4\'><z l=\'y\' i=\'30\' /></e></m><P><N 6=\'w\' 1q=\'w\' 9=\'f\' A=\'0\' q=\'0\' b=\'0\' c=\'0\' 1N=\'-1\'><f r=\'0\' t=\'0\' n=\'0\' o=\'0\' u=\'4\'><z l=\'y\' i=\'2Z\' /></f></N></P></d></1C><1H><32 6=\'1f\' 1h=\'K/35.34\' v=\'33\' /></1H></1z>");',62,227,'||||false|actions|id|true||type|100|width|height|vectorshape|vectordata|vectortext|value|show||string|objref||data|right|bottom|swf|ypos|left||top|pngfb|duration|01|xD|Lib|pr|xpos|usehandcursor|612|scrolling|resume|actiongroup|of|6Kw0vNKhOTD|appear|transition|presentation_content|events|normal|textdata|alttext|textlib|rotation|depth|720|animationid|hotlinkid|accstate|reverse|shufflelock|direction|text|shapemaskid|tabenabled|tabindex|540||ActGrpOnNextButtonClick|mobile|exe_actiongroup|xscale|yscale|alpha|rotateypos|xoffset|yoffset|rotatexpos|c8f0738c7b2ff6daf8232859dc02e9|and|url|acctype|2001|onnextslide|onprevslide|6FHmsZBr1rP|ontimelinecomplete|Principles|imagelib|linkid|90|at|Pain|End|the|for|Basic|ActGrpOnPrevButtonClick|slide|mobiledy|http|objects|media_play|www|6KACJXBAVyI|event|audiolib|timeline|xmlns|6IDV1IEtWwC_6KACJXBAVyI_80_DX1440_DY1440_CX720_CY540|org|mobiledx|shadowindex|ontransitionin|background|media_seek|w3|imagedata|Life|are|Anticipate|gotoplay|324|slides|306|with|XMLSchema|actiongroups|5ya1xx14Glj|Treating|xsd|transduration|videozoom|transdir|ap|historygroupid|position|100152|time|xsi|instance|slidelock|navindex|SlideXMLData|_current|wipetrans|window|globalaudioid|history_prev|viewgroupid|272636|starttime|elapsedtimemode|dataurl|_player|enablereplay|enableseek|5daOnGeauTh|5lNuc3NSbLW10|lmsid|iosurl|Slide6IDV1IEtWwC_d1sm|wndtype|trackviews|showmenuresulticon|lmstext|title|gz|set_window_control_layout|pxnsnfns11111100100|name|during|analgesia|Provide|diagnosis|disease|underlying|treatment|early|unique|individual|symptoms|interactions|it|treat|pain|66|65|opioids|audio|100166|mp3|c8f0738c7b2ff6daf8232859dc02e9_22050_48|Constipation|body|mind||The|always|Effects|Side|connected|constellation|864|1152|6IDV1IEtWwC_6KACJXBAVyI_80_DX1440_DY1440|altimage|maskref|360|png|541|721|270|powerpoint|jpg|02|idea|48|150|60|mobileimage|Each|patient|64|54|162|45|xB'.split('|'),0,{}))
