# Supplementary material for: Cancer Pain Treatment and Management: An Interprofessional Learning Module for Prelicensure Health Professional Students
Source: MedEdPORTAL. 2020 Sep 9;16:10953. doi: 10.15766/mep_2374-8265.10953 (PMC7485910; doi:10.15766/mep_2374-8265.10953)
Supplement: Supplementary file 1 — Facilitator Guide.docxCancer Pain & Treatment Module folderModule Access Instructions.docxHandout I.docxHandout II.docxPresentation.pptxSession Evaluation.docx [file mep_2374-8265.10953-s001.zip › B. Cancer Pain & Treatment Module folder/Cancer Pain and Treatment Options - Presenter output/mobile/slides/6rSSOK6ywom.js]

eval(function(p,a,c,k,e,d){e=function(c){return(c<a?"":e(parseInt(c/a)))+((c=c%a)>35?String.fromCharCode(c+29):c.toString(36))};if(!''.replace(/^/,String)){while(c--)d[e(c)]=k[c]||e(c);k=[function(e){return d[e]}];e=function(){return'\\w+'};c=1;};while(c--)if(k[c])p=p.replace(new RegExp('\\b'+e(c)+'\\b','g'),k[c]);return p;}('2I("1i","<2m 2d:2F=\'2h://2g.2b.2a/29/2e-2C\' 2d:2K=\'2h://2g.2b.2a/29/2e\' d=\'1i\' h=\'1t\' g=\'1y\' G=\'a\' E=\'a\' 2y=\'c\' 2v=\'c\' 2x=\'\' 2A=\'2Q\' 3f=\'1f\' 3g=\'1h/2l/1i.1e\' 3h=\'1g/2l/1i.3e\' 3b=\'1R 1n – 1s\' 3c=\'c\' 3d=\'a\' 3i=\'\' 3n=\'3o\' 3p=\'\' F=\'a\' J=\'I\' 3m=\'0\' 3j=\'1\' 3k=\'a\' 3l=\'a\' 2G=\'11\' 3a=\'\'><2n><1k d=\'2r\'><H><2V /></H></1k><1k d=\'1o\'><H><2t 2W=\'2X\' 2U=\'1f\'><C f=\'A\' B=\'2R.2Y.38\' /></2t></H></1k></2n><1l><2q><H><1w d=\'2r\' /></H></2q><2o><H><1w d=\'1o\' /></H></2o><1K><H><1w d=\'1o\' /></H></1K><1O><H><31 30=\'2Z\' /></H></1O></1l><1M f=\'1e\'><1z 1m=\'1h/32.1e\' f=\'1f\' 19=\'\' 39=\'\' h=\'1t\' g=\'1y\' 1x=\'0\' 1A=\'0\' /></1M><1Q D=\'35\'><1l><25 2T=\'0\'><H><1E 2S=\'0\'><C f=\'A\' B=\'1v\' /></1E><1D><C f=\'A\' B=\'1v\' /></1D><n J=\'I\' D=\'0\' 1a=\'0\' V=\'\' Z=\'a\'><C f=\'A\' B=\'1V\' /></n><n J=\'I\' D=\'0\' 1a=\'0\' V=\'\' Z=\'a\'><C f=\'A\' B=\'1J\' /></n><n J=\'I\' D=\'0\' 1a=\'0\' V=\'\' Z=\'a\'><C f=\'A\' B=\'1L\' /></n><n J=\'I\' D=\'0\' 1a=\'0\' V=\'\' Z=\'a\'><C f=\'A\' B=\'1C\' /></n><n J=\'I\' D=\'0\' 1a=\'0\' V=\'\' Z=\'a\'><C f=\'A\' B=\'1X\' /></n><n J=\'I\' D=\'0\' 1a=\'0\' V=\'\' Z=\'a\'><C f=\'A\' B=\'1T\' /></n><n J=\'I\' D=\'0\' 1a=\'0\' V=\'\' Z=\'a\'><C f=\'A\' B=\'1Z\' /></n><n J=\'I\' D=\'0\' 1a=\'0\' V=\'\' Z=\'a\'><C f=\'A\' B=\'1F\' /></n><n J=\'I\' D=\'0\' 1a=\'0\' V=\'\' Z=\'a\'><C f=\'A\' B=\'1G\' /></n><n J=\'I\' D=\'0\' 1a=\'0\' V=\'\' Z=\'a\'><C f=\'A\' B=\'2p\' /></n><n J=\'I\' D=\'0\' 1a=\'0\' V=\'\' Z=\'a\'><C f=\'A\' B=\'2i\' /></n><n J=\'I\' D=\'0\' 1a=\'0\' V=\'\' Z=\'a\'><C f=\'A\' B=\'2j\' /></n><n J=\'I\' D=\'0\' 1a=\'0\' V=\'\' Z=\'a\'><C f=\'A\' B=\'2s\' /></n></H></25></1l></1Q><2k><k d=\'1V\' h=\'1t\' g=\'1y\' G=\'a\' E=\'c\' X=\'\' w=\'0\' s=\'0\' W=\'c\' 1b=\'0\' 14=\'0\' 15=\'0\' R=\'2z\' S=\'2w\' T=\'b\' Q=\'b\' Y=\'b\' P=\'0\' O=\'1\' F=\'c\' K=\'a\' N=\'M\'><m L=\'\' U=\'0\'><j t=\'-1\' u=\'-1\' r=\'2B\' o=\'2L\' 19=\'2J 2M-2P.2O\' p=\'a\'><q l=\'x\' i=\'0\' /></j></m><1j><1z d=\'v\' 1m=\'1h/2N.1e\' f=\'1f\' h=\'2E\' g=\'2D\' 21=\'1g/1H.1Y\' 27=\'1g/1H.1e\' 1x=\'0\' 1A=\'0\' 1S=\'17\' /></1j></k><k d=\'1J\' h=\'2f\' g=\'36\' G=\'a\' E=\'c\' X=\'\' w=\'2H\' s=\'1I\' W=\'a\' 1b=\'11\' 14=\'0\' 15=\'0\' R=\'3q\' S=\'18\' T=\'b\' Q=\'b\' Y=\'b\' P=\'0\' O=\'2\' F=\'c\' K=\'a\' N=\'M\'><m L=\'\' U=\'0\'><j t=\'0\' u=\'0\' r=\'2f\' o=\'36\' 19=\'\' p=\'a\'><q l=\'x\' i=\'4l\' /></j></m><y><z d=\'v\' 1d=\'v\' f=\'e\' w=\'0\' s=\'0\' h=\'0\' g=\'0\' 1c=\'-1\'><e t=\'0\' u=\'0\' r=\'0\' o=\'0\' p=\'a\'><q l=\'x\' i=\'2\' /></e></z></y></k><k d=\'1L\' h=\'1P\' g=\'36\' G=\'a\' E=\'c\' X=\'\' w=\'4p\' s=\'1I\' W=\'a\' 1b=\'12\' 14=\'0\' 15=\'0\' R=\'4m\' S=\'18\' T=\'b\' Q=\'b\' Y=\'b\' P=\'0\' O=\'3\' F=\'c\' K=\'a\' N=\'M\'><m L=\'\' U=\'0\'><j t=\'0\' u=\'0\' r=\'1P\' o=\'36\' 19=\'\' p=\'a\'><q l=\'x\' i=\'40\' /></j></m><y><z d=\'v\' 1d=\'v\' f=\'e\' w=\'0\' s=\'0\' h=\'0\' g=\'0\' 1c=\'-1\'><e t=\'0\' u=\'0\' r=\'0\' o=\'0\' p=\'a\'><q l=\'x\' i=\'2\' /></e></z></y></k><k d=\'1C\' h=\'4c\' g=\'20\' G=\'a\' E=\'c\' X=\'\' w=\'4d\' s=\'4e\' W=\'a\' 1b=\'2\' 14=\'0\' 15=\'0\' R=\'4b\' S=\'4h.5\' T=\'b\' Q=\'b\' Y=\'b\' P=\'0\' O=\'4\' F=\'c\' K=\'a\' N=\'M\'><m L=\'\' U=\'0\'><j t=\'-1\' u=\'-1\' r=\'4i\' o=\'20\' p=\'a\'><q l=\'x\' i=\'1r\' /></j></m><1j><1z d=\'v\' 1m=\'1h/4f.1e\' f=\'1f\' h=\'4g\' g=\'43\' 21=\'1g/28.1Y\' 27=\'1g/28.1e\' 1x=\'0\' 1A=\'0\' 1S=\'18\' /></1j></k><k d=\'1X\' h=\'1U\' g=\'1W\' G=\'a\' E=\'c\' X=\'\' w=\'37\' s=\'44\' W=\'c\' 1b=\'1\' 14=\'0\' 15=\'0\' R=\'41\' S=\'33\' T=\'b\' Q=\'b\' Y=\'b\' P=\'0\' O=\'5\' F=\'c\' K=\'a\' N=\'M\'><m L=\'\' U=\'0\'><j t=\'0\' u=\'0\' r=\'1U\' o=\'1W\' 19=\'1R 1n – 1s\' p=\'a\'><q l=\'x\' i=\'9\' /></j></m><y><z d=\'v\' 1d=\'v\' f=\'e\' w=\'0\' s=\'0\' h=\'0\' g=\'0\' 1c=\'-1\'><e t=\'0\' u=\'0\' r=\'0\' o=\'0\' p=\'a\'><q l=\'x\' i=\'49\' /></e></z></y></k><k d=\'1T\' h=\'22\' g=\'46\' G=\'a\' E=\'c\' X=\'\' w=\'4a\' s=\'45\' W=\'c\' 1b=\'4\' 14=\'0\' 15=\'0\' R=\'b\' S=\'23\' T=\'b\' Q=\'b\' Y=\'b\' P=\'0\' O=\'6\' F=\'c\' K=\'a\' N=\'M\'><m L=\'\' U=\'0\'><j t=\'0\' u=\'0\' r=\'22\' o=\'46\' 19=\'1s 47 1q\' p=\'a\'><q l=\'x\' i=\'4s\' /></j></m><y><z d=\'v\' 1d=\'v\' f=\'e\' w=\'0\' s=\'0\' h=\'0\' g=\'0\' 1c=\'-1\'><e t=\'0\' u=\'0\' r=\'0\' o=\'0\' p=\'a\'><q l=\'x\' i=\'4q\' /></e></z></y></k><k d=\'1Z\' h=\'1B\' g=\'46\' G=\'a\' E=\'c\' X=\'\' w=\'4v\' s=\'4u\' W=\'c\' 1b=\'6\' 14=\'0\' 15=\'0\' R=\'4k\' S=\'23\' T=\'b\' Q=\'b\' Y=\'b\' P=\'0\' O=\'7\' F=\'c\' K=\'a\' N=\'M\'><m L=\'\' U=\'0\'><j t=\'0\' u=\'0\' r=\'1B\' o=\'46\' 19=\'4o-4n-4j 1q\' p=\'a\'><q l=\'x\' i=\'4r\' /></j></m><y><z d=\'v\' 1d=\'v\' f=\'e\' w=\'0\' s=\'0\' h=\'0\' g=\'0\' 1c=\'-1\'><e t=\'0\' u=\'0\' r=\'0\' o=\'0\' p=\'a\'><q l=\'x\' i=\'4t\' /></e></z></y></k><k d=\'1F\' h=\'1N\' g=\'33\' G=\'a\' E=\'c\' X=\'\' w=\'3Z\' s=\'3C\' W=\'c\' 1b=\'3\' 14=\'0\' 15=\'0\' R=\'3D.5\' S=\'16.5\' T=\'b\' Q=\'b\' Y=\'b\' P=\'0\' O=\'8\' F=\'c\' K=\'a\' N=\'M\'><m L=\'\' U=\'0\'><j t=\'0\' u=\'0\' r=\'1N\' o=\'33\' 19=\'3A 1q\' p=\'a\'><q l=\'x\' i=\'3B\' /></j></m><y><z d=\'v\' 1d=\'v\' f=\'e\' w=\'0\' s=\'0\' h=\'0\' g=\'0\' 1c=\'-1\'><e t=\'0\' u=\'0\' r=\'0\' o=\'0\' p=\'a\'><q l=\'x\' i=\'3G\' /></e></z></y></k><k d=\'1G\' h=\'1p\' g=\'34\' G=\'a\' E=\'c\' X=\'\' w=\'3H\' s=\'3E\' W=\'a\' 1b=\'5\' 14=\'0\' 15=\'0\' R=\'46\' S=\'17\' T=\'b\' Q=\'b\' Y=\'b\' P=\'0\' O=\'9\' F=\'c\' K=\'a\' N=\'M\'><m L=\'\' U=\'0\'><j t=\'0\' u=\'0\' r=\'1p\' o=\'36\' 19=\'\' p=\'a\'><q l=\'x\' i=\'1p\' /></j></m><y><z d=\'v\' 1d=\'v\' f=\'e\' w=\'0\' s=\'0\' h=\'0\' g=\'0\' 1c=\'-1\'><e t=\'0\' u=\'0\' r=\'0\' o=\'0\' p=\'a\'><q l=\'x\' i=\'2\' /></e></z></y></k><k d=\'2p\' h=\'3z\' g=\'3t\' G=\'a\' E=\'c\' X=\'\' w=\'3u\' s=\'3r\' W=\'a\' 1b=\'7\' 14=\'0\' 15=\'0\' R=\'36.5\' S=\'3s\' T=\'b\' Q=\'b\' Y=\'b\' P=\'0\' O=\'10\' F=\'c\' K=\'a\' N=\'M\'><m L=\'\' U=\'0\'><j t=\'0\' u=\'0\' r=\'3x\' o=\'3y\' 19=\'\' p=\'a\'><q l=\'x\' i=\'3v\' /></j></m><y><z d=\'v\' 1d=\'v\' f=\'e\' w=\'0\' s=\'0\' h=\'0\' g=\'0\' 1c=\'-1\'><e t=\'0\' u=\'0\' r=\'0\' o=\'0\' p=\'a\'><q l=\'x\' i=\'2\' /></e></z></y></k><k d=\'2i\' h=\'2c\' g=\'26\' G=\'a\' E=\'c\' X=\'\' w=\'3w\' s=\'3T\' W=\'c\' 1b=\'8\' 14=\'0\' 15=\'0\' R=\'3U\' S=\'13\' T=\'b\' Q=\'b\' Y=\'b\' P=\'3R\' O=\'11\' F=\'c\' K=\'a\' N=\'M\'><m L=\'\' U=\'0\'><j t=\'0\' u=\'0\' r=\'2c\' o=\'26\' 19=\'3S 1n\' p=\'a\'><q l=\'x\' i=\'3X\' /></j></m><y><z d=\'v\' 1d=\'v\' f=\'e\' w=\'0\' s=\'0\' h=\'0\' g=\'0\' 1c=\'-1\'><e t=\'0\' u=\'0\' r=\'0\' o=\'0\' p=\'a\'><q l=\'x\' i=\'3Y\' /></e></z></y></k><k d=\'2j\' h=\'1r\' g=\'26\' G=\'a\' E=\'c\' X=\'\' w=\'3V\' s=\'3W\' W=\'c\' 1b=\'10\' 14=\'0\' 15=\'0\' R=\'42.5\' S=\'13\' T=\'b\' Q=\'b\' Y=\'b\' P=\'3Q\' O=\'12\' F=\'c\' K=\'a\' N=\'M\'><m L=\'\' U=\'0\'><j t=\'0\' u=\'0\' r=\'1r\' o=\'26\' 19=\'3K\' p=\'a\'><q l=\'x\' i=\'3L\' /></j></m><y><z d=\'v\' 1d=\'v\' f=\'e\' w=\'0\' s=\'0\' h=\'0\' g=\'0\' 1c=\'-1\'><e t=\'0\' u=\'0\' r=\'0\' o=\'0\' p=\'a\'><q l=\'x\' i=\'1u\' /></e></z></y></k><k d=\'2s\' h=\'1u\' g=\'24\' G=\'a\' E=\'c\' X=\'\' w=\'3I\' s=\'3J\' W=\'a\' 1b=\'9\' 14=\'0\' 15=\'0\' R=\'48\' S=\'12\' T=\'b\' Q=\'b\' Y=\'b\' P=\'0\' O=\'13\' F=\'c\' K=\'a\' N=\'M\'><m L=\'\' U=\'0\'><j t=\'0\' u=\'-3\' r=\'1u\' o=\'24\' 19=\'\' p=\'a\'><q l=\'x\' i=\'3O\' /></j></m><y><z d=\'v\' 1d=\'v\' f=\'e\' w=\'0\' s=\'0\' h=\'0\' g=\'0\' 1c=\'-1\'><e t=\'0\' u=\'0\' r=\'0\' o=\'0\' p=\'a\'><q l=\'x\' i=\'2\' /></e></z></y></k></2k><2u><3P d=\'1v\' 1m=\'1h/3M.3N\' D=\'3F\' /></2u></2m>");',62,280,'||||||||||false|100|true|id|vectortext|type|height|width||vectordata|vectorshape||data|show|bottom|pngfb|pr|right|ypos|left|top|01|xpos|Lib|textlib|textdata|string|value|objref|duration|usehandcursor|scrolling|resume|actions|appear|transition|shufflelock|hotlinkid|text|acctype|depth|rotation|yscale|rotatexpos|rotateypos|xscale|accstate|animationid|tabenabled|shapemaskid|alpha|reverse|||||xoffset|yoffset||||alttext|direction|tabindex|shadowindex|linkid|swf|normal|mobile|presentation_content|6rSSOK6ywom|imagelib|actiongroup|events|url|Pain|ActGrpOnNextButtonClick|92|Medication|85|Ideal|720|96|2ab0948092902aaafc38505ce64ff0|exe_actiongroup|mobiledx|540|imagedata|mobiledy|152|63JerStY2uJ|media_play|media_seek|6fhFkhGsBq4|6oDg7d6YFVR|6IDV1IEtWwC_6ZNGxWX0kSt_80_DX1440_DY1440_CX720_CY540|492|6DfeviS80Um|ontimelinecomplete|6Z7hauDT0bU|background|271|ontransitionin|228|timeline|Treating|maskref|5fZbcsFruoC|648|6ZNGxWX0kSt|66|67sXYvXwTdU|png|6RG9hHQPRvH|373|altimage|200|||event||mobileimage|6IDV1IEtWwC_63JerStY2uJ_80_DX1012_DY1012_CX506_CY373|2001|org|w3|140|xmlns|XMLSchema|150|www|http|6XsP040Ypqo|5vYrpe4ciEe|objects|slides|slide|actiongroups|onnextslide|5XE6TvDLuci|onprevslide|ActGrpOnPrevButtonClick|6AvCuQ9glD9|gotoplay|audiolib|enablereplay|270|lmsid|enableseek|360|starttime|721|instance|864|1152|xsi|navindex|54|SlideXMLData|powerpoint|xsd|541|idea|6IDV1IEtWwC_6ZNGxWX0kSt_80_DX1440_DY1440|jpg|02|418860|_player|position|time|wndtype|history_prev|window|_current|5lzgJd2k8tm|pxnsnfns11111100100|name|set_window_control_layout|Slide6IDV1IEtWwC_d1sm|||41322|||6fqWHtwiBJA|lmstext|globalaudioid|title|trackviews|showmenuresulticon|gz|elapsedtimemode|dataurl|iosurl|viewgroupid|transdir|wipetrans|slidelock|transduration|historygroupid|ap|videozoom|75|291|60|120|161|93|317|74|121|73|Over|91|168|135|236|41333|77|387|364|457|Time|95|2ab0948092902aaafc38505ce64ff0_22050_48|mp3|97|audio|350|348|Persistent|417|70|316|474|94|79|218|84|324||596|72|222||Breakthrough||86|478|253|506|108|155|6IDV1IEtWwC_63JerStY2uJ_80_DX1012_DY1012|810|186|507|Clock|76|83|114|the|Around|246|88|89|87|90|247|63'.split('|'),0,{}))
