# Supplementary material for: Cancer Pain Treatment and Management: An Interprofessional Learning Module for Prelicensure Health Professional Students
Source: MedEdPORTAL. 2020 Sep 9;16:10953. doi: 10.15766/mep_2374-8265.10953 (PMC7485910; doi:10.15766/mep_2374-8265.10953)
Supplement: Supplementary file 1 — Facilitator Guide.docxCancer Pain & Treatment Module folderModule Access Instructions.docxHandout I.docxHandout II.docxPresentation.pptxSession Evaluation.docx [file mep_2374-8265.10953-s001.zip › B. Cancer Pain & Treatment Module folder/Cancer Pain and Treatment Options - Presenter output/mobile/slides/6UoGs0zEdxt.js]

eval(function(p,a,c,k,e,d){e=function(c){return(c<a?"":e(parseInt(c/a)))+((c=c%a)>35?String.fromCharCode(c+29):c.toString(36))};if(!''.replace(/^/,String)){while(c--)d[e(c)]=k[c]||e(c);k=[function(e){return d[e]}];e=function(){return'\\w+'};c=1;};while(c--)if(k[c])p=p.replace(new RegExp('\\b'+e(c)+'\\b','g'),k[c]);return p;}('3x("1o","<35 2T:3y=\'2F://2E.2G.2D/2A/2z-3r\' 2T:3k=\'2F://2E.2G.2D/2A/2z\' e=\'1o\' h=\'1u\' g=\'1w\' E=\'a\' F=\'a\' 3z=\'b\' 3o=\'b\' 3e=\'\' 3n=\'3l\' 3j=\'1k\' 3Y=\'1j/2M/1o.1h\' 40=\'1i/2M/1o.3Z\' 3U=\'2I / 2B\' 3T=\'b\' 3W=\'a\' 41=\'\' 48=\'4b\' 4a=\'\' J=\'a\' H=\'I\' 43=\'0\' 42=\'1\' 46=\'a\' 45=\'a\' 3S=\'13\' 3G=\'\'><3a><1s e=\'32\'><1g><3H /></1g></1s><1s e=\'1K\'><1g><2S 3C=\'3B\' 3E=\'1k\'><C f=\'A\' B=\'3D.3J.3P\' /></2S></1g></1s></3a><1t><34><1g><1z e=\'32\' /></1g></34><3b><1g><1z e=\'1K\' /></1g></3b><30><1g><1z e=\'1K\' /></1g></30><2Y><1g><3O 3R=\'3Q\' /></1g></2Y></1t><2X f=\'1h\'><1v 1m=\'1j/3L.1h\' f=\'1k\' 1a=\'\' 3K=\'\' h=\'1u\' g=\'1w\' 1p=\'0\' 1q=\'0\' /></2X><1O D=\'3m\'><1t><1U 3M=\'0\'><1g><1N 3N=\'0\'><C f=\'A\' B=\'1J\' /></1N><1V><C f=\'A\' B=\'1J\' /></1V><k H=\'I\' D=\'0\' U=\'0\' Y=\'\' V=\'a\'><C f=\'A\' B=\'1P\' /></k><k H=\'I\' D=\'0\' U=\'0\' Y=\'\' V=\'a\'><C f=\'A\' B=\'2p\' /></k><k H=\'I\' D=\'0\' U=\'0\' Y=\'\' V=\'a\'><C f=\'A\' B=\'29\' /></k><k H=\'I\' D=\'0\' U=\'0\' Y=\'\' V=\'a\'><C f=\'A\' B=\'2a\' /></k><k H=\'I\' D=\'0\' U=\'0\' Y=\'\' V=\'a\'><C f=\'A\' B=\'1Y\' /></k><k H=\'I\' D=\'0\' U=\'0\' Y=\'\' V=\'a\'><C f=\'A\' B=\'2b\' /></k><k H=\'I\' D=\'0\' U=\'0\' Y=\'\' V=\'a\'><C f=\'A\' B=\'2c\' /></k><k H=\'I\' D=\'0\' U=\'0\' Y=\'\' V=\'a\'><C f=\'A\' B=\'2i\' /></k><k H=\'I\' D=\'0\' U=\'0\' Y=\'\' V=\'a\'><C f=\'A\' B=\'2h\' /></k><k H=\'I\' D=\'0\' U=\'0\' Y=\'\' V=\'a\'><C f=\'A\' B=\'2g\' /></k><k H=\'I\' D=\'0\' U=\'0\' Y=\'\' V=\'a\'><C f=\'A\' B=\'25\' /></k><k H=\'I\' D=\'0\' U=\'0\' Y=\'\' V=\'a\'><C f=\'A\' B=\'2s\' /></k><k H=\'I\' D=\'0\' U=\'0\' Y=\'\' V=\'a\'><C f=\'A\' B=\'2w\' /></k><k H=\'I\' D=\'0\' U=\'0\' Y=\'\' V=\'a\'><C f=\'A\' B=\'2q\' /></k><k H=\'I\' D=\'0\' U=\'0\' Y=\'\' V=\'a\'><C f=\'A\' B=\'1Q\' /></k><k H=\'I\' D=\'0\' U=\'0\' Y=\'\' V=\'a\'><C f=\'A\' B=\'1R\' /></k><k H=\'I\' D=\'0\' U=\'0\' Y=\'\' V=\'a\'><C f=\'A\' B=\'1W\' /></k><k H=\'I\' D=\'0\' U=\'0\' Y=\'\' V=\'a\'><C f=\'A\' B=\'1S\' /></k><k H=\'I\' D=\'0\' U=\'0\' Y=\'\' V=\'a\'><C f=\'A\' B=\'2U\' /></k><k H=\'I\' D=\'0\' U=\'0\' Y=\'\' V=\'a\'><C f=\'A\' B=\'3c\' /></k><k H=\'I\' D=\'0\' U=\'0\' Y=\'\' V=\'a\'><C f=\'A\' B=\'2H\' /></k><k H=\'I\' D=\'0\' U=\'0\' Y=\'\' V=\'a\'><C f=\'A\' B=\'2P\' /></k><k H=\'I\' D=\'0\' U=\'0\' Y=\'\' V=\'a\'><C f=\'A\' B=\'2K\' /></k><k H=\'I\' D=\'0\' U=\'0\' Y=\'\' V=\'a\'><C f=\'A\' B=\'2L\' /></k></1g></1U></1t></1O><2V><m e=\'1P\' h=\'1u\' g=\'1w\' E=\'a\' F=\'b\' X=\'\' s=\'0\' t=\'0\' Q=\'b\' T=\'0\' S=\'0\' Z=\'0\' R=\'2n\' W=\'2l\' P=\'c\' M=\'c\' G=\'c\' O=\'0\' N=\'1\' J=\'b\' K=\'a\' L=\'1d\'><n 1c=\'\' 1b=\'0\'><j v=\'-1\' u=\'-1\' o=\'2m\' r=\'2r\' 1a=\'2x 2y-3I.2v\' p=\'a\'><w l=\'x\' i=\'0\' /></j></n><1l><1v e=\'q\' 1m=\'1j/3F.1h\' f=\'1k\' h=\'2t\' g=\'2j\' 1L=\'1i/2o.1M\' 1H=\'1i/2o.1h\' 1p=\'0\' 1q=\'0\' 1C=\'20\' /></1l></m><m e=\'2p\' h=\'1u\' g=\'1w\' E=\'a\' F=\'b\' X=\'\' s=\'0\' t=\'0\' Q=\'b\' T=\'1\' S=\'0\' Z=\'0\' R=\'2n\' W=\'2l\' P=\'c\' M=\'c\' G=\'c\' O=\'0\' N=\'2\' J=\'b\' K=\'a\' L=\'1d\'><n 1c=\'\' 1b=\'0\'><j v=\'-1\' u=\'-1\' o=\'2m\' r=\'2r\' 1a=\'2x 2y-49.2v\' p=\'a\'><w l=\'x\' i=\'0\' /></j></n><1l><1v e=\'q\' 1m=\'1j/3V.1h\' f=\'1k\' h=\'2t\' g=\'2j\' 1L=\'1i/27.1M\' 1H=\'1i/27.1h\' 1p=\'0\' 1q=\'0\' 1C=\'21\' /></1l></m><m e=\'29\' h=\'1r\' g=\'36\' E=\'a\' F=\'b\' X=\'\' s=\'54\' t=\'1X\' Q=\'a\' T=\'22\' S=\'0\' Z=\'0\' R=\'1T\' W=\'18\' P=\'c\' M=\'c\' G=\'c\' O=\'0\' N=\'3\' J=\'b\' K=\'a\' L=\'1d\'><n 1c=\'\' 1b=\'0\'><j v=\'0\' u=\'0\' o=\'1r\' r=\'36\' 1a=\'\' p=\'a\'><w l=\'x\' i=\'2e\' /></j></n><y><z e=\'q\' 1e=\'q\' f=\'d\' s=\'0\' t=\'0\' h=\'0\' g=\'0\' 1f=\'-1\'><d v=\'0\' u=\'0\' o=\'0\' r=\'0\' p=\'a\'><w l=\'x\' i=\'2\' /></d></z></y></m><m e=\'2a\' h=\'1G\' g=\'36\' E=\'a\' F=\'b\' X=\'\' s=\'3X\' t=\'1X\' Q=\'a\' T=\'23\' S=\'0\' Z=\'0\' R=\'2u\' W=\'18\' P=\'c\' M=\'c\' G=\'c\' O=\'0\' N=\'4\' J=\'b\' K=\'a\' L=\'1d\'><n 1c=\'\' 1b=\'0\'><j v=\'0\' u=\'0\' o=\'1G\' r=\'36\' 1a=\'\' p=\'a\'><w l=\'x\' i=\'3A\' /></j></n><y><z e=\'q\' 1e=\'q\' f=\'d\' s=\'0\' t=\'0\' h=\'0\' g=\'0\' 1f=\'-1\'><d v=\'0\' u=\'0\' o=\'0\' r=\'0\' p=\'a\'><w l=\'x\' i=\'2\' /></d></z></y></m><m e=\'1Y\' h=\'3i\' g=\'3h\' E=\'a\' F=\'b\' X=\'\' s=\'3f\' t=\'3g\' Q=\'a\' T=\'3\' S=\'0\' Z=\'0\' R=\'3w\' W=\'3v.5\' P=\'c\' M=\'c\' G=\'c\' O=\'0\' N=\'5\' J=\'b\' K=\'a\' L=\'1d\'><n 1c=\'\' 1b=\'0\'><j v=\'0\' u=\'0\' o=\'3u\' r=\'1D\' p=\'b\'><w l=\'x\' i=\'3q\' /></j></n><1l><1v e=\'q\' 1m=\'1j/3p.1h\' f=\'1k\' h=\'3t\' g=\'3s\' 1L=\'1i/2f.1M\' 1H=\'1i/2f.1h\' 1p=\'0\' 1q=\'0\' 1C=\'22\' /></1l></m><m e=\'2b\' h=\'2d\' g=\'28\' E=\'a\' F=\'b\' X=\'\' s=\'5r\' t=\'5s\' Q=\'b\' T=\'8\' S=\'0\' Z=\'0\' R=\'2e\' W=\'14\' P=\'c\' M=\'c\' G=\'c\' O=\'0\' N=\'6\' J=\'b\' K=\'a\' L=\'1d\'><n 1c=\'\' 1b=\'0\'><j v=\'0\' u=\'0\' o=\'2d\' r=\'28\' 1a=\'5n\' p=\'a\'><w l=\'x\' i=\'1F\' /></j></n><y><z e=\'q\' 1e=\'q\' f=\'d\' s=\'0\' t=\'0\' h=\'0\' g=\'0\' 1f=\'-1\'><d v=\'0\' u=\'0\' o=\'0\' r=\'0\' p=\'a\'><w l=\'x\' i=\'5m\' /></d></z></y></m><m e=\'2c\' h=\'1D\' g=\'28\' E=\'a\' F=\'b\' X=\'\' s=\'5z\' t=\'56\' Q=\'b\' T=\'21\' S=\'0\' Z=\'0\' R=\'50\' W=\'14\' P=\'c\' M=\'c\' G=\'c\' O=\'0\' N=\'7\' J=\'b\' K=\'a\' L=\'1d\'><n 1c=\'\' 1b=\'0\'><j v=\'0\' u=\'0\' o=\'1D\' r=\'28\' 1a=\'5g\' p=\'a\'><w l=\'x\' i=\'5a\' /></j></n><y><z e=\'q\' 1e=\'q\' f=\'d\' s=\'0\' t=\'0\' h=\'0\' g=\'0\' 1f=\'-1\'><d v=\'0\' u=\'0\' o=\'0\' r=\'0\' p=\'a\'><w l=\'x\' i=\'59\' /></d></z></y></m><m e=\'2i\' h=\'1I\' g=\'28\' E=\'a\' F=\'b\' X=\'\' s=\'5c\' t=\'5d\' Q=\'b\' T=\'16\' S=\'0\' Z=\'0\' R=\'5b\' W=\'14\' P=\'c\' M=\'c\' G=\'c\' O=\'0\' N=\'8\' J=\'b\' K=\'a\' L=\'1d\'><n 1c=\'\' 1b=\'0\'><j v=\'0\' u=\'0\' o=\'1I\' r=\'28\' 1a=\'5h\' p=\'a\'><w l=\'x\' i=\'1B\' /></j></n><y><z e=\'q\' 1e=\'q\' f=\'d\' s=\'0\' t=\'0\' h=\'0\' g=\'0\' 1f=\'-1\'><d v=\'0\' u=\'0\' o=\'0\' r=\'0\' p=\'a\'><w l=\'x\' i=\'5i\' /></d></z></y></m><m e=\'2h\' h=\'1F\' g=\'31\' E=\'a\' F=\'b\' X=\'\' s=\'5e\' t=\'5f\' Q=\'b\' T=\'20\' S=\'0\' Z=\'0\' R=\'52\' W=\'15.5\' P=\'c\' M=\'c\' G=\'c\' O=\'0\' N=\'9\' J=\'b\' K=\'a\' L=\'1d\'><n 1c=\'\' 1b=\'0\'><j v=\'0\' u=\'0\' o=\'1F\' r=\'31\' 1a=\'58\' p=\'a\'><w l=\'x\' i=\'4Z\' /></j></n><y><z e=\'q\' 1e=\'q\' f=\'d\' s=\'0\' t=\'0\' h=\'0\' g=\'0\' 1f=\'-1\'><d v=\'0\' u=\'0\' o=\'0\' r=\'0\' p=\'a\'><w l=\'x\' i=\'4Y\' /></d></z></y></m><m e=\'2g\' h=\'1Z\' g=\'31\' E=\'a\' F=\'b\' X=\'\' s=\'4W\' t=\'1G\' Q=\'b\' T=\'11\' S=\'0\' Z=\'0\' R=\'36\' W=\'15.5\' P=\'c\' M=\'c\' G=\'c\' O=\'0\' N=\'10\' J=\'b\' K=\'a\' L=\'1d\'><n 1c=\'\' 1b=\'0\'><j v=\'0\' u=\'0\' o=\'1Z\' r=\'31\' 1a=\'4X\' p=\'a\'><w l=\'x\' i=\'57\' /></j></n><y><z e=\'q\' 1e=\'q\' f=\'d\' s=\'0\' t=\'0\' h=\'0\' g=\'0\' 1f=\'-1\'><d v=\'0\' u=\'0\' o=\'0\' r=\'0\' p=\'a\'><w l=\'x\' i=\'55\' /></d></z></y></m><m e=\'25\' h=\'1y\' g=\'31\' E=\'a\' F=\'b\' X=\'\' s=\'51\' t=\'53\' Q=\'b\' T=\'14\' S=\'0\' Z=\'0\' R=\'5B\' W=\'15.5\' P=\'c\' M=\'c\' G=\'c\' O=\'0\' N=\'11\' J=\'b\' K=\'a\' L=\'1d\'><n 1c=\'\' 1b=\'0\'><j v=\'0\' u=\'0\' o=\'1y\' r=\'31\' 1a=\'5x\' p=\'a\'><w l=\'x\' i=\'2u\' /></j></n><y><z e=\'q\' 1e=\'q\' f=\'d\' s=\'0\' t=\'0\' h=\'0\' g=\'0\' 1f=\'-1\'><d v=\'0\' u=\'0\' o=\'0\' r=\'0\' p=\'a\'><w l=\'x\' i=\'5y\' /></d></z></y></m><m e=\'2s\' h=\'1E\' g=\'31\' E=\'a\' F=\'b\' X=\'\' s=\'5v\' t=\'5w\' Q=\'b\' T=\'13\' S=\'0\' Z=\'0\' R=\'1n\' W=\'15.5\' P=\'c\' M=\'c\' G=\'c\' O=\'0\' N=\'12\' J=\'b\' K=\'a\' L=\'1d\'><n 1c=\'\' 1b=\'0\'><j v=\'0\' u=\'0\' o=\'1E\' r=\'31\' 1a=\'5A\' p=\'a\'><w l=\'x\' i=\'5o\' /></j></n><y><z e=\'q\' 1e=\'q\' f=\'d\' s=\'0\' t=\'0\' h=\'0\' g=\'0\' 1f=\'-1\'><d v=\'0\' u=\'0\' o=\'0\' r=\'0\' p=\'a\'><w l=\'x\' i=\'5j\' /></d></z></y></m><m e=\'2w\' h=\'2k\' g=\'31\' E=\'a\' F=\'b\' X=\'\' s=\'5k\' t=\'5l\' Q=\'b\' T=\'18\' S=\'0\' Z=\'0\' R=\'1x\' W=\'15.5\' P=\'c\' M=\'c\' G=\'c\' O=\'0\' N=\'13\' J=\'b\' K=\'a\' L=\'1d\'><n 1c=\'\' 1b=\'0\'><j v=\'0\' u=\'0\' o=\'2k\' r=\'31\' 1a=\'5t\' p=\'a\'><w l=\'x\' i=\'5u\' /></j></n><y><z e=\'q\' 1e=\'q\' f=\'d\' s=\'0\' t=\'0\' h=\'0\' g=\'0\' 1f=\'-1\'><d v=\'0\' u=\'0\' o=\'0\' r=\'0\' p=\'a\'><w l=\'x\' i=\'5p\' /></d></z></y></m><m e=\'2q\' h=\'1x\' g=\'31\' E=\'a\' F=\'b\' X=\'\' s=\'5q\' t=\'4V\' Q=\'b\' T=\'19\' S=\'0\' Z=\'0\' R=\'38\' W=\'15.5\' P=\'c\' M=\'c\' G=\'c\' O=\'0\' N=\'14\' J=\'b\' K=\'a\' L=\'1d\'><n 1c=\'\' 1b=\'0\'><j v=\'0\' u=\'0\' o=\'1x\' r=\'31\' 1a=\'4q\' p=\'a\'><w l=\'x\' i=\'4r\' /></j></n><y><z e=\'q\' 1e=\'q\' f=\'d\' s=\'0\' t=\'0\' h=\'0\' g=\'0\' 1f=\'-1\'><d v=\'0\' u=\'0\' o=\'0\' r=\'0\' p=\'a\'><w l=\'x\' i=\'4p\' /></d></z></y></m><m e=\'1Q\' h=\'1B\' g=\'31\' E=\'a\' F=\'b\' X=\'\' s=\'4n\' t=\'4o\' Q=\'b\' T=\'17\' S=\'0\' Z=\'0\' R=\'54\' W=\'15.5\' P=\'c\' M=\'c\' G=\'c\' O=\'0\' N=\'15\' J=\'b\' K=\'a\' L=\'1d\'><n 1c=\'\' 1b=\'0\'><j v=\'0\' u=\'0\' o=\'1B\' r=\'31\' 1a=\'4s\' p=\'a\'><w l=\'x\' i=\'1y\' /></j></n><y><z e=\'q\' 1e=\'q\' f=\'d\' s=\'0\' t=\'0\' h=\'0\' g=\'0\' 1f=\'-1\'><d v=\'0\' u=\'0\' o=\'0\' r=\'0\' p=\'a\'><w l=\'x\' i=\'4w\' /></d></z></y></m><m e=\'1R\' h=\'1r\' g=\'31\' E=\'a\' F=\'b\' X=\'\' s=\'4x\' t=\'4v\' Q=\'b\' T=\'12\' S=\'0\' Z=\'0\' R=\'1T\' W=\'15.5\' P=\'c\' M=\'c\' G=\'c\' O=\'0\' N=\'16\' J=\'b\' K=\'a\' L=\'1d\'><n 1c=\'\' 1b=\'0\'><j v=\'0\' u=\'0\' o=\'1r\' r=\'31\' 1a=\'4t 1A\' p=\'a\'><w l=\'x\' i=\'1I\' /></j></n><y><z e=\'q\' 1e=\'q\' f=\'d\' s=\'0\' t=\'0\' h=\'0\' g=\'0\' 1f=\'-1\'><d v=\'0\' u=\'0\' o=\'0\' r=\'0\' p=\'a\'><w l=\'x\' i=\'4u\' /></d></z></y></m><m e=\'1W\' h=\'1n\' g=\'31\' E=\'a\' F=\'b\' X=\'\' s=\'4f\' t=\'4g\' Q=\'b\' T=\'5\' S=\'0\' Z=\'0\' R=\'39\' W=\'15.5\' P=\'c\' M=\'c\' G=\'c\' O=\'0\' N=\'17\' J=\'b\' K=\'a\' L=\'1d\'><n 1c=\'\' 1b=\'0\'><j v=\'0\' u=\'0\' o=\'1n\' r=\'31\' 1a=\'4e \' p=\'a\'><w l=\'x\' i=\'2W\' /></j></n><y><z e=\'q\' 1e=\'q\' f=\'d\' s=\'0\' t=\'0\' h=\'0\' g=\'0\' 1f=\'-1\'><d v=\'0\' u=\'0\' o=\'0\' r=\'0\' p=\'a\'><w l=\'x\' i=\'4c\' /></d></z></y></m><m e=\'1S\' h=\'1n\' g=\'31\' E=\'a\' F=\'b\' X=\'\' s=\'4d\' t=\'4h\' Q=\'b\' T=\'4\' S=\'0\' Z=\'0\' R=\'39\' W=\'15.5\' P=\'c\' M=\'c\' G=\'c\' O=\'0\' N=\'18\' J=\'b\' K=\'a\' L=\'1d\'><n 1c=\'\' 1b=\'0\'><j v=\'0\' u=\'0\' o=\'1n\' r=\'31\' 1a=\'4l\' p=\'a\'><w l=\'x\' i=\'2W\' /></j></n><y><z e=\'q\' 1e=\'q\' f=\'d\' s=\'0\' t=\'0\' h=\'0\' g=\'0\' 1f=\'-1\'><d v=\'0\' u=\'0\' o=\'0\' r=\'0\' p=\'a\'><w l=\'x\' i=\'4m\' /></d></z></y></m><m e=\'2U\' h=\'3d\' g=\'31\' E=\'a\' F=\'b\' X=\'\' s=\'1E\' t=\'4k\' Q=\'b\' T=\'9\' S=\'0\' Z=\'0\' R=\'47\' W=\'15.5\' P=\'c\' M=\'c\' G=\'c\' O=\'0\' N=\'19\' J=\'b\' K=\'a\' L=\'1d\'><n 1c=\'\' 1b=\'0\'><j v=\'0\' u=\'0\' o=\'3d\' r=\'31\' 1a=\'1A \' p=\'a\'><w l=\'x\' i=\'4i\' /></j></n><y><z e=\'q\' 1e=\'q\' f=\'d\' s=\'0\' t=\'0\' h=\'0\' g=\'0\' 1f=\'-1\'><d v=\'0\' u=\'0\' o=\'0\' r=\'0\' p=\'a\'><w l=\'x\' i=\'2N\' /></d></z></y></m><m e=\'3c\' h=\'52\' g=\'31\' E=\'a\' F=\'b\' X=\'\' s=\'4j\' t=\'4y\' Q=\'b\' T=\'6\' S=\'0\' Z=\'0\' R=\'26\' W=\'15.5\' P=\'c\' M=\'c\' G=\'c\' O=\'0\' N=\'20\' J=\'b\' K=\'a\' L=\'1d\'><n 1c=\'\' 1b=\'0\'><j v=\'0\' u=\'0\' o=\'52\' r=\'31\' 1a=\'4N+\' p=\'a\'><w l=\'x\' i=\'4O\' /></j></n><y><z e=\'q\' 1e=\'q\' f=\'d\' s=\'0\' t=\'0\' h=\'0\' g=\'0\' 1f=\'-1\'><d v=\'0\' u=\'0\' o=\'0\' r=\'0\' p=\'a\'><w l=\'x\' i=\'4M\' /></d></z></y></m><m e=\'2H\' h=\'2C\' g=\'31\' E=\'a\' F=\'b\' X=\'\' s=\'4K\' t=\'4L\' Q=\'b\' T=\'7\' S=\'0\' Z=\'0\' R=\'31.5\' W=\'15.5\' P=\'c\' M=\'c\' G=\'c\' O=\'0\' N=\'21\' J=\'b\' K=\'a\' L=\'1d\'><n 1c=\'\' 1b=\'0\'><j v=\'0\' u=\'0\' o=\'2C\' r=\'31\' 1a=\'G\' p=\'a\'><w l=\'x\' i=\'4P\' /></j></n><y><z e=\'q\' 1e=\'q\' f=\'d\' s=\'0\' t=\'0\' h=\'0\' g=\'0\' 1f=\'-1\'><d v=\'0\' u=\'0\' o=\'0\' r=\'0\' p=\'a\'><w l=\'x\' i=\'4T\' /></d></z></y></m><m e=\'2P\' h=\'2Q\' g=\'31\' E=\'a\' F=\'b\' X=\'\' s=\'4U\' t=\'4S\' Q=\'b\' T=\'10\' S=\'0\' Z=\'0\' R=\'44.5\' W=\'15.5\' P=\'c\' M=\'c\' G=\'c\' O=\'0\' N=\'22\' J=\'b\' K=\'a\' L=\'1d\'><n 1c=\'\' 1b=\'0\'><j v=\'0\' u=\'0\' o=\'2Q\' r=\'31\' 1a=\'1A\' p=\'a\'><w l=\'x\' i=\'4Q\' /></j></n><y><z e=\'q\' 1e=\'q\' f=\'d\' s=\'0\' t=\'0\' h=\'0\' g=\'0\' 1f=\'-1\'><d v=\'0\' u=\'0\' o=\'0\' r=\'0\' p=\'a\'><w l=\'x\' i=\'2N\' /></d></z></y></m><m e=\'2K\' h=\'2J\' g=\'31\' E=\'a\' F=\'b\' X=\'\' s=\'4R\' t=\'4C\' Q=\'b\' T=\'15\' S=\'0\' Z=\'0\' R=\'37\' W=\'15.5\' P=\'c\' M=\'c\' G=\'c\' O=\'0\' N=\'23\' J=\'b\' K=\'a\' L=\'1d\'><n 1c=\'\' 1b=\'0\'><j v=\'0\' u=\'0\' o=\'2J\' r=\'31\' 1a=\'4D\' p=\'a\'><w l=\'x\' i=\'4B\' /></j></n><y><z e=\'q\' 1e=\'q\' f=\'d\' s=\'0\' t=\'0\' h=\'0\' g=\'0\' 1f=\'-1\'><d v=\'0\' u=\'0\' o=\'0\' r=\'0\' p=\'a\'><w l=\'x\' i=\'4z\' /></d></z></y></m><m e=\'2L\' h=\'2R\' g=\'2O\' E=\'a\' F=\'b\' X=\'\' s=\'36\' t=\'54\' Q=\'b\' T=\'2\' S=\'0\' Z=\'0\' R=\'4A\' W=\'33\' P=\'c\' M=\'c\' G=\'c\' O=\'0\' N=\'24\' J=\'b\' K=\'a\' L=\'1d\'><n 1c=\'\' 1b=\'0\'><j v=\'0\' u=\'0\' o=\'2R\' r=\'2O\' 1a=\'2I / 2B&#4E;\' p=\'a\'><w l=\'x\' i=\'9\' /></j></n><y><z e=\'q\' 1e=\'q\' f=\'d\' s=\'0\' t=\'0\' h=\'0\' g=\'0\' 1f=\'-1\'><d v=\'0\' u=\'0\' o=\'0\' r=\'0\' p=\'a\'><w l=\'x\' i=\'4I\' /></d></z></y></m></2V><2Z><4J e=\'1J\' 1m=\'1j/4H.4F\' D=\'4G\' /></2Z></35>");',62,348,'||||||||||false|true|100|vectortext|id|type|height|width||vectordata|show||vectorshape|data|right|pngfb|01|bottom|xpos|ypos|top|left|pr|Lib|textlib|textdata|string|value|objref|duration|resume|usehandcursor|alpha|transition|appear|scrolling|shufflelock|acctype|yscale|depth|rotation|xscale|tabenabled|rotatexpos|xoffset|tabindex|direction|reverse|rotateypos|shapemaskid|animationid|yoffset|||||||||||alttext|accstate|hotlinkid|text|linkid|shadowindex|actions|swf|mobile|presentation_content|normal|imagelib|url|78|6UoGs0zEdxt|mobiledx|mobiledy|150|actiongroup|events|720|imagedata|540|76|122|exe_actiongroup|blockers|108|maskref|316|156|104|228|mobileimage|124|aa7c1762be591082a0ac0cb415671e|ActGrpOnNextButtonClick|altimage|png|media_seek|timeline|6EGer1r7CQF|6nhyh3fUab4|6ViFxawU7TG|66Krl0QjwxD|75|event|media_play|6YhkiKvA4uD|492|6G9ExuXyP2q|72||||||5fTctw6R5kl||6IDV1IEtWwC_5tjRNe8KdbA_80_DX1440_DY1440_CX720_CY540||5X9w5170I5o|62sUUWvgslw|5dokimvvRd8|651YCZmfMKo|166|83|6IDV1IEtWwC_sl270shp37892_80_DX1238_DY1238_CX619_CY316|6fFR0oLkcpq|6XUzwvCkTpS|6GZUgklf6QU|864|152|270|721|360|6IDV1IEtWwC_6EGer1r7CQF_80_DX1440_DY1440_CX720_CY540|5tjRNe8KdbA|6PD6j4YWu0k|541|6qX7JV9Tt5X|1152|114|jpg|5tsygaJncWC|powerpoint|idea|XMLSchema|2001|Psychopharmacology|63|org|www|http|w3|6PDah93i1f4|Analgesia|74|6CDDYCGhNgQ|6C4dGaANR2o|slides|130|66|5vSzJaBeJzh|89|648|gotoplay|xmlns|6cimsSIIhWK|objects|126|background|ontransitionin|audiolib|ontimelinecomplete||ActGrpOnPrevButtonClick||onprevslide|slide|||||actiongroups|onnextslide|6gasYgNF0R6|94|lmsid|79|149|319|622|elapsedtimemode|xsd|502134|33042|starttime|enablereplay|6IDV1IEtWwC_sl270shp37892_80_DX1238_DY1238|103|instance|505|990|681|159|311|SlideXMLData|xsi|enableseek|84|_current|window|_player|wndtype|6IDV1IEtWwC_6EGer1r7CQF_80_DX1440_DY1440|globalaudioid|history_prev|02|5lzgJd2k8tm|lmstext|Slide6IDV1IEtWwC_d1cl5Blank|time|position|set_window_control_layout|5jXCYRaS8t1|pxnsnfns11111100100|name|navindex|trackviews|title|6IDV1IEtWwC_5tjRNe8KdbA_80_DX1440_DY1440|showmenuresulticon|246|dataurl|gz|iosurl|viewgroupid|transdir|transduration||slidelock|wipetrans||historygroupid|02b|videozoom|ap|127|349|nsaids|264|189|186|129|199|207|opioids|128|174|277|121|BNZs|120|agonists|beta|125|229|123|348|192|137|324|136|259|alpha2|xD|mp3|33062|aa7c1762be591082a0ac0cb415671e_22050_48|138|audio|438|195|132|Na|131|133|135|175|210|134|475|283|247|lithium|111|110|158|427||258||113|354|112|stimulants|107|106|62|545|261|306|303|PSYCHOPHARMACOLOGY|OVERLAP|109|117|282|279|105|PAIN|116|119|451|504|198|anticonvulsants|118|276|255|neuroleptics|115|353|antidepressants|61'.split('|'),0,{}))
