# Supplementary material for: Cancer Pain Treatment and Management: An Interprofessional Learning Module for Prelicensure Health Professional Students
Source: MedEdPORTAL. 2020 Sep 9;16:10953. doi: 10.15766/mep_2374-8265.10953 (PMC7485910; doi:10.15766/mep_2374-8265.10953)
Supplement: Supplementary file 1 — Facilitator Guide.docxCancer Pain & Treatment Module folderModule Access Instructions.docxHandout I.docxHandout II.docxPresentation.pptxSession Evaluation.docx [file mep_2374-8265.10953-s001.zip › B. Cancer Pain & Treatment Module folder/Cancer Pain and Treatment Options - Presenter output/presentation_content/fonts.xml]

<?xml version="1.0" encoding="utf-8"?><bwFonts xmlns:xsi="http://www.w3.org/2001/XMLSchema-instance" xmlns:xsd="http://www.w3.org/2001/XMLSchema"><font id="00" name="ArticulateBold"><glyphs><g i="0" p="%^HInnHI$vjE$vjEnnlwbatBbaDGljTLbavQba" /><g i="1" p="#^BJDnBJJmmJRl7JZkDIik7IDjmHcjBGNixFNixENiMDbj$CBjvCgk$BXkLBOlvBFmvBznvB5quCCrtD7txF7tBG7tnHIs9IhsEIyr7JPqmJPpBJPoBJDn^ZN1oZN$pjNzrFM7twLbunKfvRIPvjHnwzFnwHDnw7CNvzAbvsz5uly$sKxtr7xXp7x3o7x3mMxukpyViyzPhHAJgdC7gLDxfxFxfhHxfQI6gnKHgwLMhFMRijNrkZN1mZN1o" /><g i="2" p="#^ZI$v%ZIPt%VIPt1ITuJGDvpFnwBDnwbCnw9BVv7ArvtzBuPyLtuyAs9ypr9y$p%9yVf%lCVf%lCtolCnppCdqtC3rLCIr1DlsADKs7E7t3F7t3G7tMGHstHfsVHvrlILqyILpLILoLIFn%LIVf%XMVf%XM$v" /><g i="3" p="" /><g i="4" p="#^xR$v%xR5mxRvlsRVknRjk8RRjVQnjqQ4jXPNi9PNifONiENcj1NDjGMmkjM5l9M3m$L1n$L7o%$L$v%PH$v%PH7mPHtlKHTkFHhkpHPj9HljGG3jbGNipFNirENiQDgjdDLjTCvkxCflpCbmhC7nhC1o%hC$v%5y$v%5yVf%$BVf%$B9i%3C9ilCHhOCdhfDLgSDngtE$fdFMfZFxfVGxfXHxfIIMftJ$f1KpgBKPgZKjhlLPhBLnibMbhuNmgNOxfBQxfxRxfsSMfnT$f6UHgRUnhhVAiJVNjJVJl%JV$v" /><g i="5" p="#^NI5rNIpsgIotLHnuRG2vXFJvGE2wpDnwVBnwFAnwoz9w7yXvhxHv%xxfszyLsxz1tvAjtFBjtLCjtADQspElspElrpEzqSD9qjDLpwCtpJBbpMAXoPzHo0zbodyHnGxRm7x$l7xxk7xdjFxgibyjh4zIgZz5g6BPffCxfrDxfDExfNFIfXGTf$H7g%JHhjHGViRFLi$EBi$DBiHCBi5C6jvBDjvBnkvB$k2CmlBCJloD_lbEfm8Fym5GRmUGnnHHVneINoNIFpNI5r" /><g i="6" p="#^JH$v5HbwhGhwtFnwFEnwbCnwSA$uxzDtxz5r%xzZi%rwZi%rwVf%xzVf%xzHc%JDlb%JDVf%rHVf%rHZi%JDZi%JDvqJDTreEvsLE7tLF7t9G7tFG1t9HXsBHJs%JH$v" /><g i="7" p="#^fJRvhI9wdHgw9Gnw3FnwbDnwJBNvfAbvdz4ubyZsFxor7xPp7xRn7x3mFxykby1jazWh9APgBBag1DxfTExfnGxfoHIfpITfZI3g%BInj3I7joHYiJGNiNFNiHENiUDbj5DBjzCik1C$kMBXlvBTmvBVnvBXoLBUp$BRqxCzr3DhsTDIsHE7tRF7tzG7tsHWslIJs3Jns%fJRv" /><g i="8" p="#^BJVnBJTmoJXlbJ$kLIikjIBjFHbj$GNi7GNidFNiwEcjPDDjkDlkRC3lBC_llCVmlCVnlCJoxCEpJCzq8DlrzD7shEDs$E7t5G7t7H7tOHDstI7sSIlrfJzqqJEpBJJoBJVn^ZNTnZNZraMaunKnwbHnwfGnwyFdwRE3wiEMvLDtviD3vRCFupC9u%lC9u%lCzC%9yzC%9yVf%9CVf%9Cbi%dCbi7DJgpE7gHFxfdHxfXIxfcK8gtLLgjMSh9NZizNvkZN1mZNTn" /><g i="9" p="%^fy$vfyz8rCz8rC$v" /><g i="10" p="#^fInm7IFkiHDjtGBiTEBi5DBibCEjhBHk7Bnm%fInm^7BfpdBlqDB6r1CTrFCmshDRs3E4tREjtHFjtbHjtxIRsTJns3LHr%3L5vLJRvjI6wTGnwtFnwZDnwuCZv$AzvOzBuByDtSx0s7xpq7x$n7xjmAxNk1yfjYy4iTzVghBdgHCxfBExfHGxf8IbgBJRgwK4irLjjRL7lfMXmfMfp" /><g i="11" p="#^HFzoJDzoqCbp7BPp7Bhr7B9sKBKslCjtLDjttEjt8F4tPFRslGjsZGHrhHQqBHZpBHzo^ZH$vVHvvSHYuPHpuNHBt%JHBtvH3u2HyuBG1vXFrvhFRvuE6wHDnwPCnwHBnwFA2wDzJvRy6v3yvuBxCt7xJs7xBr7xRpRxMozyHnJz4nTAtmlCgmPD3mhF3m%BH3mBH7kHGmjNFBi1EBiXCBiGBYipAjj$ylk%TyLg$zfgrBUfTCxfzExfbIxfOJ8hpLLipLdmpLvnpLnopLdpqLTprLxqsL3rtLBrtLbsvL3txLStzLFuFL$v" /><g i="12" p="#^LI$v%LIjnLIzmHIMlDIZknIik7IDjzHcj$GNi1GNiXENieEijxDPj6DBkHCnlwCimlCdnlC1o%lC$v%9y$v%9yz8%lCz8%lC5i%pC5i3D5hmEjgFFxfrHxfTIxfWJ0gZKvgELlhjMbiDMmjXMxkXMTl%XM$v" /><g i="13" p="%^fy$vfyVfrCVfrC$v^fyZcfyZ8rCZ8rCZc" /><g i="14" p="#^LI$v%LIfnLIhmFIslzIDkfI1kXHrjoH6jRGNiZFNiRENi8EkjrDTj2DHkFCvlvCqmlClnlC3o%lC$v%9y$v%9yVf%7CVf%7C5i%bC5ixCBh$C8htDHg5EkgJEZfxFLflGxfpHxffKxfBLhhXM1jXMZl%XM$v" /><g i="15" p="#^JHRjbHFjMGBjlGxjPFxj1ExjeD2lrCzmrCjp%rC$v%fy$v%fyVf%ZBVf%ZBzj%1Czj7CTiwC9iVCrhuDSg3EhgQEVfBFxfrGxfjHxfJHFf%JHRj" /><g i="16" p="#^LIRnLI9nzIhmnIplXHDkvHRjMGjj1GNiXENiVDNifDijBCPjcCAkPBllFBfmvB9nvBXnvBToHBOpTBJqiCsrJCbsoDFs3E7t1F7tZF7tFGIslHhsPHzrhIRqwIUpLIXoLIRn^TI$v%TIbu%PIbuVHlvEGSvnFnwRDnw5CnwPAJvxz3vJyVtVxLswxcr7xFp7xTn7xdmuxIkRxbjFy2itzVgLAdg1CxfTDxfFFxfNGagVHPgJIRh%LIRh%LIz8%XMz8%XM$v" /><g i="17" p="%^9y$v9yDrxCDrxC$v" /><g i="18" p="#^tJtptJ1ouI8nvHfm5Ffm%VCfm%VCzs%LEzs1HzsfISrtJ9rtJtp^PIjgPIReQHeeRGDdZEDd%VCDd%VC$i%FE$ivF$ifGTi$GLiAHri9I7iuIChPI5hPIjg^RNFpRNlrgNysHMLtELwuBKhv9JEvJH$v$F$v%xy$v%xyba%ZFbapHbaIIsa$JJa$Kmb$L$bBM5dbNbebNRfbNLh$L0jPKhkRIFk%RIJkTJPkOKclJLBloMem3NTmsNKnRNBoRNFp" /><g i="19" p="#^zG3x7GfyEFjz9FnAsEbBLD$BKCtCJBXCdAXCvzXCJyPCXxHClxvC%DxpznyHzPzHzzAHz4BqzBB9zVBKydCjymCOxvChxvCPw%lwVf%ZAVf%REFr%VEFr%NIVf%1NVf" /><g i="20" p="%^NS$vNS$dJS$dRM$vFI$vNC$dJC$dJC$vxy$vxybaxFbaJKJqNKJqZPbaZWbaZW$v" /><g i="21" p="%^fV$vDP$vHLzeDLzeLH$v5C$vjwbaVAbaZEDr1FDrLIbaHObaxSDrBSDrHWbaX_ba" /><g i="22" p="%^TH$vvCborCborC$vfy$vfyz8rCz8rClmvClmvHVfrMVfrG5nbN$v" /><g i="23" p="%^vS$vzN$v3KJj$JJjzG$vNB$vlwVfNAVflEPrpEPrFHVfxMVf1QPr5QPrrTVfrXVf" /><g i="24" p="#^xH$b3HJbFGAbfGrbLFrbVErboE1cTDDcTDXd%TDVf%xHVf%xHZi%TDZi%TD$v%Hz$v%HzZi%BwZi%BwVf%HzVf%HzJdHzjc4AgbtAdaaBy9TBT8PCx8LDb8TEb8DFb8rGh8fHn8THx8" /><g i="25" p="#^tB$v%tBDr%RFDr%RF$v^TKpfTKlgyK9hdKZhJJGidJnjCI1k$HHkrHllHGbm7G6nzF1ozF1p%zFDp%JBDpJBRnjCkmVCPknEljpFjiSFxhjGLgjGXfjG7f_FzeFF$d8FGdDEld$DcdnD3dLC3drB3dbArdXyPdVxje%zxRaLyvamA9aZBP9LDP9hFP9AGaaTHxaQIebNJXbkK_cTK1eTKpf" /></glyphs></font><font id="10" name="Articulate"><glyphs><g i="0" p="#^lP1llPJj_OdiDOJgNNtfXMdezLodbKzc9IzcjGzcZEhdDD$dKCcfRBpgpBWhZArjZA1lZABmmB8oLBHpCCVqtD7sRETsdGDt9IDt9KDtxLRsVM3sLNQqBOBpZO3olPxmlP1l^FS5lFSJnVRPp9RVrMPmtnOPurMBvvKnw7InwTFnwYDDv1CTuDArtdz$rryUpFxNnFx3lFxFimyBg3zxeqA1dNBxbJDGaFFP99IP9zKP9wMEatOtbQPYcbRreWRwgFSBiFS5l" /><g i="1" p="%^NL$v3Cjl3C$vXy$vXyba3Cba3CNjnLbaxPbahFvklQ$v" /><g i="2" p="%^fGXcfG$v7D$v7DXclwXclwba1Nba1NXc" /><g i="3" p="#^xK$nxKTmbKOlRJJkdJUjBI3jFHziJG3izF3inE3isDzixC3jUBUjfBJkVAOlzATmzA$nzA3pSA8q9BdrMB4snCXsjDttfE$tzF$tRG$tNHttJIXskJ4sXJdreK9qxK5pxK$n^FN1oFNNp3NirtMPsoLXtjK3vQIJvlHnwzFnwJDnweCIvLA1vGzUtByLs0ydrrxHprxZnrxdm0yIkBybjFz4iJAZgdCkgJDHfzFHfpHHfVIkgpKZgsL4ivMbj4NJkFNfmFN1o" /><g i="4" p="#^dHXvNG5w4GewnFnwFEnwFDnwNC8wVBVvfBmvBAPucAWtPz1tPzHr%Pzri%dwri%dw3g%Pz3g%Pznc%LCrb%LC3g%ZG3g%ZGri%LCri%LC5rLCDrTC8s$CFsjD4tDDvt5ELtzE$thF$tjG$tdHrt%dHXv" /><g i="5" p="#^ZHpoxHpo_GnorGloZFloREloSDwoTCHo8C3ppBrp_A0qzABqzAnrzAXrPAqs3BVstBgtTBDtpCPtXC$txD$tRE$tIFAtzG9t3HxszHVrMHcrZHvqZHXp^hI$v%hIXt%dIXtVHnusHPu$GfvnGBvLFXvZE9wbEnwfDnw9Cnw7B8w5AVvgzlvryNuXxQtrxTsrxrrrxTpbySoXyRn3AenbBDmvComPD9mVE9mbG9mRGamvHbmZHdmXHvlRHMkLH1kmHqjZGPibGripF3i1E3irC3ieBCi1A9jpzHj%fzbhFzZgaAIgHArglBcg$BZfPCQfDDHfDEHfrGHfEHagRIFgzJxhhKpiBKDjVKRkVKjm%VKzsVK7tVK1uVKXu1L$v" /><g i="6" p="%^Ty$vTyz8PBz8PB$v" /><g i="7" p="" /><g i="8" p="#^bJLgbJHfKIZehIfezHOdRGldZF8d5FXcfEXc%JBXc%JBxk%HExkRGxk0IujbJribJLg^vMHgvMviSLMjdL1l8KPl3JBmGHXmhGhnLEhn%JBhn%JB$v%By$v%Byba%lEba9GbaGHzabJXafKJbjLvcVLKdvMZevMHg" /><g i="9" p="%^Ty$vTy3gPB3gPB$v^HyvcHyb9$Bb9$Bvc" /><g i="10" p="#^FJ$v%FJLnFJNllJEk1JvjtIXi$HtinHgiLG3ifG3iZE3i3Ezi9D3jzCYjZBRkIB2mrBfnrBFo%rB$v%vy$v%vy3g%lB3g%lBBi%pBBi$BnhoDxgNEHfzGHfHJHf8LshBMdjBMvm%BM$v" /><g i="11" p="#^FJ$v%FJFnFJRlmJIk3JzjrIXiXHrikHfiJG3ifG3iZE3i3Ezi9D3jzCYjZBRkIB2mrBfnrBFo%rB$v%vy$v%vyz8%rBz8%rBli%vBliNBVhdCrhFCZghDAgVDbgKEXfzFHfBGHfHJHf8LshBMdjBMvm%BM$v" /><g i="12" p="#^PIvmPIHlAIUklI5kRHtjlHRiCGsiTF3iRE3izD3iLCBiXB7jtBSj$ABkOAllBA5mzAvm%PIvm^zAHozATp_ARqpBPr7CwsRCdtODCtLE$tRF$tBG$tkHRt3IHtJIrtnJbtUJWspKFsJKps%JKjvNJLvzI3wlHnwFFnwNDnwgCRvLAjvGzfuBybt0yzrrxXprxNnrxXl_xrkxyXixzUhxARgVBgghDHfZEHfVGHfeImgzJ1hoKeidLrjAL5lXLLmXLHo" /><g i="13" p="#^pJTppJPn_HXmzG3mVD3m%JB3m%JBrt%bErthFrteGhtbH7tUHJsBIjs$IDrpJXqpJTp^1JXf1J5fJIuepITdRHvdhH7dxGXcNFLcXELc%JBLc%JBvj%rDvjFEvjHFojJGhjtHVidIxiDIQh1J7h1JXf^JM7qJMxrgMDsPLJtPKtuPJdvcICvBG$vhE$v%By$v%Byba%rEbavGbaZHzarJXanKFbjLncKLod9Mpe9MJf9M$hVKbjFJnkFHTk%FHXk$J9lmLymJMXnJM7q" /><g i="14" p="#^xKXnxKblnJDjdI3i9G3iTE3i_DDi5DbjxC2kZBVkIBZlrB1nrB1orB3pJB7q$BbrzC2s7DVs0EstVE$t7G$t5H$tVHytJI5tiJhsTJtrcKmqxKfpxKXn^FNLnFNvpeN3rPMDsZLPt7L$uQJHvxInwNGnwLEnwuDGvdCZuvBPt%rBPt%rBzC%vyzC%vy3g%jB3g%jBji%nBji3ChhsDugREHfJGHfrIHfLJkg3LZgWL3iNM9jdNDkFN5mFNLn" /><g i="15" p="#^5Hpr5HJsCGFt7GBulFcvzEPvyD5wxCnwtBnwhAnwgzcwfy1w9xvv%jxTsZxht_yEt$z$t$A$thC$t7DqtZDRsZDLrZDjrODZqDDDqfDiqTCZpfCDpDBhpJARo3Axopz9oLyNneyhnJxNmox6m3xrl3xxk3xhizy_g3AHfPCHfDDHfzETfvF3glGjg%5GTiLFHikFyiVEpitEii1EbiED7ifD3iZC3iNB3i_AzibA3jbAZjbAZkXAylHB7m5DLm3EbnOEDnxF3o2GBozG7pQGPp5Hvq5Hpr" /><g i="16" p="#^LEJxpEHyXDDztDzAPCiB9C1ChBuCpAXCbzXCFyXC5yTCxxPC7xHC%jxjAHxtA0ywAlyzAHyzAjzzAPzjAjA3AJAFz7BfzqBIyJB9yXBBx1Clx6C3xbCNwbCBwbCnw2C3wVBLvRBxv%dw3g%rz3g%JDft%NDft%9I3g%7L3g" /><g i="17" p="#^$IJvbI5wdHewfGnwjFnwzDnw4CKvBA5vvzZtpyRsOxjrbxNpbx1obxjmKxNkhyfjkz7inA$gVBlgrDHfnFHfbGHf7HSf3I1gTIjg%DILiXG3itF3ihE3ikDyinC1jIBRj1BFkGAKljAPmjA$njAXoAA$pRA3rtBYr5CRs5Dqt5E$tBF$tzG$tiHLt1IvtNI7t%$IJv" /><g i="18" p="%^zT$vzT7dvT7dhM$vdJ$v$B7dXB7dXB$vPy$vPybaZDbaPKjsxRbaHWbaHW$v" /><g i="19" p="#^FJ1oFJXmnJSl5JNkvIXjVH5j0HAi7G3iVE3iNC3iGBIjzAllzAZnzA3pQA8q5BdrFB4sdCXs2DttTD$t$E$tdG$t6Hrt$HTszI0s7J9roJ5qFJ1pFJ1o^NJ$v%NJLt%JJLtrJduXIHurI9vLHxv3HVvbG8wjFnwhEnwtCnwaBEvTzVu2zHtdytsQxWqrxnprxLnrx5mTxDkjy9jaz3i1AZgkBkgDCHflEHfrGHfHHqgXI9hBJfi%FJfi%FJz8%BMz8%BM$v" /><g i="20" p="%^$HTm$H$vTE$vTETmlwba$zbavGZjRMbavQba" /><g i="21" p="%^PL$vXB3eTB3eTB$vLy$vLyba$CbaDMLrHMLrHMbaPPbaPP$v" /></glyphs></font><font id="20" name="Verdana"><glyphs><g i="0" p="%^gPZb8HZb8H$v7E$v7EZb$vZb$vh9gPh9" /><g i="1" p="#^4N$v%cK$v%cKimcK6l3K5kWJ3jzJuiaJRhsIxhLHdhBGdhqFdh8EOhTCniIBgj%IB$v%Qy$v%Qyf8%IBf8%IBRg1DKftE6fVFuepHueaKueDL8g4NOh4NXk" /><g i="2" p="#^4NNn%yANnyAlp0BvquBFrjCps5D8tbEwthFTtBGTtkITt4KbtRLusBMPr%LMPr%LMXuiLyvNJZvhInwCGnwnCnw$z4uDxNrDxznDxojUzXgaCueUFuelJuecLvg4Nvi4Ndm^hKAlgKjj8J4i0IRgKFRgrDRg4CciJAyjyAAl" /><g i="3" p="" /><g i="4" p="#^QNlnQNtpdNbrCMUsBL2uwKfvdJSvWHtwmGtwVEtwQD7wLCNvIBbv%wB$v%Qy$v%Qyf8%IBf8%IBKgVCLffE7fCFuejHuekKue4MOgQN6jQNln^TKqnTKnkSJOiSIdhBGdhmFdh4EMhOCiiIB8j%IBVsWCstODGtGEUtNFUtaIUtwJksTKLqTKqn" /><g i="5" p="%^WB5cGy5cGy79WB79^KB$vSy$vSyYeKBYe" /><g i="6" p="#^lNtnlNDrcL2u3JtwuFtwTBtwLz2uDxDrDxtnDxjjLzVgTBueuFue3JuecLVglNjjlNtn^oKtnoKak4JziNHYguFYg9DYgSBziAAakAAtnAAHqTBlsaD$tuF$tMH$t4JmsoKJqoKtn" /><g i="7" p="#^QNgnQNkpdN2rDMMsyLYtyK4vaJIvPHkwhGkwYEkwTD1wPCKvIB7v%IBhC%QyhC%QyYe%IBYe%IBKgRCMfgE7fHFuejHueoKue6MPgQN7jQNgn^TKlnTKgkPJLiMIdhAGdhlFdh5ELhRChiIB8j%IBOsWCltODytGELtNFLtbILtxJ8sTKwqTKln" /><g i="8" p="#^$K4r$Kpt3JVu7HpwNDpwUBpwjAYvKyvvGxZu%GxLr%PxLrazNsQAotvC$t1E$tWF$t_Got3IMs3Irr3IrqtHWpUGopfF1pEEUoFDJoGCxoSBjoDzJnHyAmLxqlLxKjLxHiayMhCyQgvz5gmAnfGBZe$CyeDEye9GyeJHWehJhfkKPf%kKUi%aKUi3J3iuHwhWFYgqEYgRCYgMBzhHA9iHAmjHApkkBXkZBulpDPlcE$lbFbmaGmmQGwmQIZmVJ5o$Kdp$K4r" /><g i="9" p="%^zNYeCDhCyAhCJD9vXwYe2AYegFAryKYe" /><g i="10" p="#^qLWu_JCvHI$vpHnwZFnw7EnwACQv2BhvYzbuQy5tdyqrDxKpDxunDxjjVzXgcCzeZFzeqHzeQIZeeKnfqLZf%qLaj%gLajYJ8iyICh9H3hQF3hoD3h_BIiAAkkAAunAAzqYBdskDTtQFTtIGTtBHEtvIptdJ2tRJKsoKnsXK0sgLMr%qLMr" /><g i="11" p="#^3M$v%bJ$v%bJauOIru8IVuvHmvUGEvbG_vfFdwkEtw4DtwNAtwbzXuBxptBx2rBx6pqyVnfzImNA1mkCllvE5lHGRkbJKk%bJhkbJjjRIGivI1iSHGhfHjhoGchyF4hDE4hvD4h6CnhKAFhfzei%6zei%6zjfXz5fwBQe5DyeFEyesGyeNHRe6J8f5KRf2LygyLGh3MNi3Mqk^bJOr%bJ2nTH6n5GgnkEqniDJn3C3oiBPoyAypyARqyAjsqB3tiCPt6EPtDFPtSGdt6IDsbJOr" /><g i="12" p="%^KB$vSy$vSyf8KBf8" /><g i="13" p="#^IX$v%QU$v%QUimQUblJUakDU8jiUxiYTThiTyhESdhpRdhcQdh$OQhONqiBMljEMIjGMakIMDkIM4l%IM$v%QJ$v%QJimQJ9lJJ9kDJ8jiJwiYIShiIyhEHdhpGdheFdh2EOhTCniIBgj%IB$v%Qy$v%QyYe%IBYe%IBRg1DJfmE6fIFuedHueYIueaKdfoLXf_LehJNMf8P7fAQuedSue1VuemWbgIXThIXXk" /><g i="14" p="#^EM$v%MJ$v%MJcuwIgvaHTvRFtwgEtwdBtwqz7uExMrExBnExrlfyLjTy2iWzSgYAIfkC5fJDuecFueyGueAHMeCI2fMJEf%MJf8%EMf8^MJOr%MJ0iBIvhGHjhMG6hHF6hgD6hWBNiBAskBAxnBAAqDB9sFCKtYEKtaGKtqHbtGIEsMJOr" /><g i="15" p="#^_H0b%QH0bmHTaAGKaPFBafFBapDBaACpbLBdcLBme%LBYe%WGYe%WGmh%RBmh%RB$v%Zy$v%Zymh%1xmh%1xYe%ZyYe%ZyneZylbtAJ9_B58QE58OF58zGb8lHg8_Ho8" /><g i="16" p="#^4N$v%cK$v%cKimcK6l3K5kWJ3jzJuiaJRhsIxhLHdhBGdhqFdh8EOhTCniIBgj%IB$v%Qy$v%QyYe%IBYe%IBRg1DKftE6fVFuepHueaKueDL8g4NOh4NXk" /><g i="17" p="#^tJ5i%jJ5iGIXh3IThtHOhEGOhjFOh4EoiRCZiIBUj%IB$v%Qy$v%QyYe%IBYe%IBthpD5gIExf0GYenHYe7IYesI_eOI0ftJ7f" /><g i="18" p="#^EM2uEMoyFKqAHIsCCEsCfDsCYBfCGA3CqzJB%qzOy%zzOygA3zNBtzjDTzRETzjGTzgHwzeIazMIyyiJYxxJ6xMJgwMJev%MJHttIJuhHev5GLvgELvdBLvqzytExkrExjnEx7lfyxjTyWhXzMgWAHflC5fMDueaFueEGueEHNeEI4fMJHf%XJYe%EMYe^MJjr%MJ0iCIvhDHhhEG3hGF3hiD3hXBFiBAekBAfnBA7qBBCrBC5tXE5tbG5trHCsII7sMJjr" /><g i="19" p="%^bL$vqx$vqxVtlHmhExmhExYeWKYeWK0hXABtbLBt" /><g i="20" p="#^GHQvSG2wVFbwYEkwcEkwBBkweAWuUywtUyqq%Uymh%Ywmh%YwYe%UyYe%Uy3a%MB3a%MBYe%GHYe%GHmh%MBmh%MB7pMBtqPBerTB_rfCEsACft9DytLDQtYEQtFFQtpGDtaHptwHht%GHht" /><g i="21" p="#^YM$v%4K$v%4K5uDIeviHSvZFtwnEtwHBtwbAQuIybtIy$p%IyYe%ABYe%ABEoABXpHBTqPBOrcCssDC6thDqtXDKtbFKtiGKtCH9tWIzs4KGr%4KYe%YMYe" /><g i="22" p="%^WEijhBijhBYeWEYe^WE$vhB$vhBFrWEFr" /><g i="23" p="#^VN8gVNFhnNYiRMekVLalJKlm6JXmwHxn4Fxn%3Cxn%3C$v%2z$v%2zh9%cFh9fHh9FID94KY9bLHauMzbbNScVN9eVN8g^MKdgMK2flKbeXJjd5JMcmIicqH5cuGUb2FUb%3CUb%3CYk%CEYkrGYkAHDkKIikrJAj9KRisK2iMKehMKdg" /><g i="24" p="%^NEFrtAFBfyFBUAFr" /><g i="25" p="%^iO$vvK$vFDyoPBiqPB$vXy$vXyf8PBf8PBun5KYeJNYeNFPm" /><g i="26" p="%^7Jf8byEAyvEAqGf8" /><g i="27" p="#^RR$v%VN$v%iGZm%3CZm%3C$v%2z$v%2zh9%pFh9sHh9QIy9cKP9jLvayMgbeNscXNEdXNsfXNVhHMzjsLdliJ3m^OKGfOKIerKYd5KbdjJGcEIecKH3cRGUbDFUb%3CUb%3Csk%6FskyGskCHckHIXjrJfj7KCisKNhOKYgOKGf" /><g i="28" p="%^gUYePP$v9N$vNISirE$vOB$vjxYeiAYeqD8sHHYe2KYepO8snRYe" /><g i="29" p="%^zNYeFG$vND$vXwYe1AYejFwsyKYe" /><g i="30" p="#^YHhC%sEhCLBazfAwvMyRrMygnMyGifA0fLBlbsEf8%YHf8%YHo8IGw9AFZatEqcvDmeBCeg0CvisBLksBgnsBTp$B2szCcuvD9wqE1yBFyzMG3BYH7C" /><g i="31" p="%^vD$vSz$vSzFrvDFr" /><g i="32" p="#^qHgnqHRrWFwvqEazJBhC%eyhC%ey7Cpz3BAAyzMB1yGC9wCDcuaE2sKETpKEgnKELk9EviBDegGCmeIBqcAAZatzw9eyo8%eyf8%JBf8qElbWF0fqHGiqHgn" /><g i="33" p="%^1O$v2z$v2zh91Oh91OZb3CZb3Cbi1Obi1OTk3CTk3Cjt1Ojt" /><g i="34" p="%^2H$v5y$v5yHt3BHt3BBb5yBb5yh92Hh92HBb4EBb4EHt2HHt" /><g i="35" p="%^rQ$vqN$vqNTk3CTk3C$v2z$v2zh93Ch93CbiqNbiqNh9rQh9" /><g i="36" p="#^BQluLPIu3P1voOlviNIvlM_vfLbwaKpwSIpwoGpwmEJvlC0vSAxtoz4szyRpLxCnLxFkLxRhxyEfkzqdQAVbhCqakEF9nGT8TIT8JKT8xMj9mOL9BQSa%BQse%mQseuOTcDMacNKsbHIsbYGsbzF0cbEzc6DKd3CTetBDgUAniUAFkUA2nxBNobCvqcDzrgEIsHFft7HOtJIOtUKOtOM2tIOhsnQPq%BQPq" /><g i="37" p="#^zPvpzPQqXO7sjOqtcNkuZLivlKSvKIpwsGpw_Dpw0CYv3Auv2yAu%2yPq%fyPq_zeseC0tvEOtuGOthJOtRKLsqMHrqMXpqMqoGLInXK_mqJBmhIhmXG5mCFUl6EBl5BYkEzpjbyRhbymfbywcBAIa$CT8IGT85JT85Lk95NN9EOsa%EO1e%qO1e7NWc0LccVIubHGubgEubOCuckBudkB4fkBvg2CjhNC6iDExiCFLipH2jcJljsKHj_MlkgOIlzP3nzPvp" /><g i="38" p="%^vZh9BT$vbQ$vpL8dKG$vpD$vpxh9vAh9gF9sZJh92Nh9NRlsxWh9" /><g i="39" p="#^_PUbnRpd6SDfSSQhSSEkSSsn5SGplRUr_PmtAOVuFMHvLKtwiItwUFtwWDGvZBTuBAmtdzSruyGpLxtnLxEkLxShtyFfczsdCAUbYBoaXDC9XFP8iIP8KKP8GMC9DOpa_PUb^JPEkJPdgJNQdKLqbiIqbREqbSCQdUAdgUAEkUA6pVCurWEStiIStHLStINurJP6pJPEk" /><g i="40" p="#^QN$v%sy$v%syNs2AqrFB2qgDGoFEjnBHtkGIPiMJ8hMJcfMJqdBIrcqHrbkFrbXDrbjCXbIAqc9zrd%0zrd%0zda5AH9UBf9IDP8oFP8UIP8TKvaSMacSM2fSMlgxMthcMBizLBjZKyk9KtlmJnmdIunBG4pREBq6D5sBBnt%QNnt" /><g i="41" p="#^ENNoENmq2NPrtMgttLfunKjvSIUvlHtwlFtwuDtwMB4w2AHvSy8v%SyWr%3zWrjAJs_BhtGDRthFRtmGRtmHxtnIdtbJtsSJPrcKUqyKZpyKMoyKBn8KNmKJZl0JuldIVk4HGkYFrkxErkcDrkYBDkJAOkQz_k%Qzh9%uNh9%uNYb%MCYb%MC_hpDWh5EVhNEThiFTh8HThwIbiVJvi4LhjiM7kZMslENNmENNo" /><g i="42" p="#^vJAfvJ$i2IGkCGkmUDkm6BkmHzGkhy$ihyBfhyacJzwaaBS8UDS8FGS84IxavJccvJAf^1Uh9%7I$v%DF$v%wRh9^m$Hpm$6tVZNusYrwKVrwZSrwyRMu8Q4t8QIp8QhmARDk0TZiKVZiwYZiXZDkm$hmm$Hp^NGAfNGYc5GWbqFUaUDUakCUaFBWb$AYc$ABf$AeiFBgjkCikUDikqFik5GgjNGeiNGAf^EYHpEY3nYX1mhX$kLV$kbU$kwT1mSS3nSSIpSSlswTntbUpuLVpuhXpuYXntEYlsEYHp" /><g i="43" p="%^zN$vVJ$v7FrpgA$vXw$vzDun$wYeDAYeoFolcKYezNYeTGln" /><g i="44" p="%^qN$v2z$v2zh93Ch93CjtqNjt" /><g i="45" p="%^ZQ$vLN$vxLHpFBHprz$vow$vFEh9HIh9^AK4nBGVbBC4n" /><g i="46" p="#^fSFkfSLnUQgqyPNsiNauKL8vPJAvVH$vNE$v%2z$v%2zh9%JEh92Ih9$JM9ZLeakN4bEPxcXQXefSlhfSFk^6PCk6PXhaO7geNieoLed1KucwIbc0HUbVEUb%3CUb%3Cot%VEot5HotJI4tlKLsILTrpNOqfO1p6Pgn6PCk" /><g i="47" p="%^zNZb3CZb3CniXLniXL3l3C3l3C$v2z$v2zh9zNh9" /><g i="48" p="%^iT$vhQ$vhQqcYJLp8ILpTBqcTB$v2z$v2zh9aDh9eJWl5Ph9iTh9" /><g i="49" p="%^xNgnkygnkyQkxNQk" /><g i="50" p="#^6E5c%SA5c%SA79%6E79^WDpwWDozoCWASAsCiysCHxsCHwkCHvcC1v0C%1vhz%avhzCvrzkwFz2xTzJxTzQyTzvzzzaAfzvAEyRA1yXAax2Bjw2B3v%2Bmh%vxmh%vxYe%WDYe" /><g i="51" p="#^EMhC%MJhC%MJ3urIcv7HMvPFkwhEkwfBkwrz_tExErExwnExklgyEjVyYhXzPgXAIfiC5fFDueaFueyGueBHOeFI5fMJHf%XJYe%EMYe^MJFr%MJ0izIuhEHhhKG3hGF3hbD3hUBLiBAqkBAnnBAnqDB_rGCBtWEBtaGBtqH2tGIvsMJFr" /><g i="52" p="%^RHrnkyrnkyGkRHGk" /><g i="53" p="#^jTyBoSNBvRTBCQ_BGP_B0N_BpLwAOJ3zGJmwiJqwYIrwCItwiItwUFtwWDGvZBTuBAmtdzSruyGpLxtnLxEkLxShtyFfczsdCAUbYBoaXDC9XFP8iIP8KKP8GMC9DOpa_PUbnRpd6SDfSSQhSSEkSSOo9RFrsPwuBMFvEMnxpNkyaOizbQizPQizGR5zxSVyUSMy%jTMy^JPEkJPdgJNQdKLqbiIqbREqbSCQdUAdgUAEkUA6pVCurWEStiIStHLStINurJP6pJPEk" /><g i="54" p="#^$Rju7QavWNPvJLrwFJrw$GrwNEIvACZu0Bvtsz0sByOpLxAnLxCkLxafWA1c6ET8FJT8BLT8CNl9EPO9_RVa%_Rve%IRveeR7ekQxdqPXczOycvN3c9MMbQKsb8JsbkFsb6DVdUAlgUAwkUAWocDnrxFQtxJQt_KQtrMxtVNet0PNs%0Pen%WIen%WIAk%$RAk" /><g i="55" p="%^oQ$vEM$vTBGbTB$v2z$v2zh9KDh9zNQrzNh9oQh9" /><g i="56" p="#^ONgjONem6NGorM5r3LOsGJxuAHuvvFrwGCrwTBrwaBlwuAgwXz4w%Xzat%4AatxAotkBCt8CPt7DPtvGPtpIOrjKMpDKcmcJ3nYHrnIGOndFOnQDOnHCwnyBenpAsm3zwloy4kJxEiJxEgJxad$z$ahCP8AFP8eHP8DIk91KQ95LRaoM6c5N6eON5gONgj^IKBiIKegcKOeJJmdSIzc9IUbkHBbvGibyFiblDib4CGcPA1ePAwgPAZhdBUiDBOjCCukhDYk6E7lXEhlXFhl7HhllIZkzJEkEK1kFKIjGKojIK4jIKBi" /><g i="57" p="#^9QSm9QlpCPbr3P0tQNeuFMov4LXvwJtwqHtwhFtwHDVv6Ckv1BeuOz_sfzdrJyrpJySm%Jyh9%KBh9%KB$mKBSo_BWpeC_qQCSrvDRsEEmtOFStqHSt3JStcKmtlLSs1MSrDM_qTMTp8NLo8N4n%8Nh9%9Qh9" /><g i="58" p="#^cQ$ocQIqyP$rVOitQN7uyM8v$KAvtJ$v6H$v%2z$v%2zh9%NFh9gIh9vJt9LKE9TLda7NTaHNVbgOXcgOnegO_frN7hCMgieLYi%eL3jxNyjSO5lcQEmcQ$o^7LMe7LXdRKndzKPcYJtcdJ2ccIYbbHSbGFSb%3CSb%3Cqi%ZFqioHqieIhi4J7iOJGhwKchPKug7LMf7LMe^3N7p3NLnEMYmeM8m8LAlpKblmJ4ljIZkPGZk%3CZk%3Cqt%3Gqt2IqtjJdtBK$spLssgMSrFM5r3Nkq3N7p" /><g i="59" p="#^kLCekL5gNKghfKrinJljxIckpHZkiGKl2Fsm%2FUp%kCUp%kCeljDGksE$jCFkjlGEidHRhJH$gdI8gdIQedI6d2HgcTFqb1EqbnCqbVAXbrzscAy$c%ry$c%ryT9vzt98B89NCP8eEP8wHP8qJpakL$bkLCe^iF$v%bC$v%bCNs%iFNs" /><g i="60" p="%^GEf8xANgryNgXAf8" /><g i="61" p="#^4IQd4InccHyblGJa_EJaADJaHCFbPBBcPBXdPB5fpC_f0DSg0F3iwGxhiHvg4Itf4IQd^1Lar%JD4kfDjkNCHkjC2lRBHlqBhm8B7nTAYnTA0pTAeraCCsuDZtTFZtiHZtHIht4KAs1Lar^DP7i%DPAjDP2lePTmSOIoXNnq%JT$v%YP$v%sMzsIKKuSICv1Htw5FtwWBtwQzCuKxLsKxLpKxlo7yknwyim2zzlBzRknAdkaBAj_B5jiA$hzzUgQyNfQy4eQy3ddz8cDzdbrAsabBJ9qCg9FDP88FP8NHP8qJ8a3Ltb3Lwd3LbeTK1fHKTffKygLJihRI_hYHGiwG9j%bMGopM3owMknDMBmEMPlFMYkFMVjFMRiFM7i" /></glyphs></font><font id="30" name="Symbol Charset2"><glyphs><g i="0" p="#^MIanMIup7H7rvFMsbDMsTAMsez7rCxupCxanCxTkezfjTAChbDChvFCh7HfjMITkMIan" /><g i="1" p="#" /></glyphs></font><font id="40" name="ArticulateItalic"><glyphs><g i="0" p="#^BM3fBMJgwLFirKBk5IXmJGjoOESpTCpr7Ant%7Art%bKrt%DJ$v%Xv$v%DwPsdyBrwzzqPAxpSBGoVCPnLD3nBEjmfFFlVF$kDGeklHtjWHFivIRhUI0hhJbghJpfhJ$dmIbdrHncBFnctEncbDIcVB1dxALd%PAVahClaCD4aXEP9pGP9rJP90LgbBMJcBM3f" /><g i="1" p="#^7KHg7KtekJqdxInc$GncxFncvEodtDpeHCZffCTgSB2itBdjbBvkVANlLA3nBAloBArpBAhqLA4rVATrfBusBB5t9CstJCPtzDPtfEPtUExtxFft3GNsBGjs2HIrvH5rRHrqtIbpVIPnlJrmCJ7lTJPj$JFi7Kvh7KHg^fNTgfNVh7Naj$MrkKMMltM5n2MqoDLLp1LVqzJPtAH5vBFnwhDnwHBnwAAOvtzdvNyeu5yftNxXrtxDqtxbptx3oCxOmLxxl1yfkjyZiKyJh9ztgJznf$ARcWCkbREP9nHP9DIP9IJbaNKzaALpbnMfcPMBdfNXefNTg" /><g i="2" p="#^ZJPfZJ3e5JdddIncRGncFFncMEVcTDrdgDgeFC5flC4g1C3h1CZh1CBj_CtkXDllnFllnGlldHTk3IpkGIEjhJTiDJThZJTgZJPf^5Nzg5NXhTMFjFMnl7M8nBLVoJKzqRJdsyIwtfHPutFBvHDnwnBnwnAnwczbw1y$vTwxv%Rx1tpzPt7BPtbHPtrJNl%nJJlnIPmaHmnZFVnrEVn9DVn8Cun7B3npAjmHzzlizykVyxjVyliVyHgnz9fRzDdPArcNBfbfDxaJEP9LGP9ZJP9xLCb5Npd5Nzg" /><g i="3" p="" /><g i="4" p="%^lA$vbx$vTBba1Fba" /><g i="5" p="#^nNFknNjlgN3m9NPm$MDn%fL$v%jI$v%dKLmlK9moKMlrKnlrKZkrKFjEJSiRI3ixH3idG3icFGibEhjtDckLC7ljCamTBdnHB5o%1A$v%5x$v%1ANh%jA3g%3D3g%zCBi%DCBiDD$g2FlgtGHf5IHftKHfWLYgnNdinNFk" /><g i="6" p="#^JIri%jEri%VC$oPCrpJCWpDCpqyCSqtCjrqCIrnC5snCjsnC$tvE$t5F$tCFTt7GLtzGBt%7G1wRF7wsFcw3FhwFEjwfElwSDmwtDnwfDnwbCnwsB2wJAJvhAdvRzJuEz5urzttrzRsrzlszzurHzDqRzRp%nBri%Txri%jy3g%TB3g%FCnc%PFhb%PE3g%bJ3g" /><g i="7" p="#^fJjlfJTjpIZizH3iRF3ihE3iXCejBBpk$Avm%9JvmdJ3meJRlfJDlfJjl^bMNlbMnm7M9n3MXnVLHo%HAHoDA3pCAipBAxpBANpBAZrQB_s3D$tvF$ttG$tzHNtFIzt$J1t%xJJvbI1w9Hcw7GnwPEnwjBnwozFutxXstxdptxBn1yVlBydkHzQiNArhqCzg3EHfdGHfLHHfTI9g$JDgKKrhtLfiQLmjbMtkbMNl" /><g i="8" p="#^LIzitIri5IliJHfivHfi7Gfi6FVi5EzjnDukFCplfCqmRBrnHB9o%1A$v%5x$v%7Afh%jA3g%3D3g%zCBi%DCBiDD$g3FlgvGHfZHHfnIHfHILf$IPfpJZf" /><g i="9" p="#^zFloHEloIDuoJCDoTB0p1BppuA5qXzNqXzTrXzrsaAQspAdtNAut9BLtDBTt5C$tzC$tFD$tyEwtrF1t6GesNGrrbHqqBHppLHlo^hLLkhLRl$Kfn%5KHr1KXrXJvsRJ3tJJItBJluuJZunJBvlJ$v%DG$v%9Hlt%5HltlGPuVEBvtDnwXBnwRAnwWz5w$yPviyfvBxHucxTtPw3tPwZrPwlquxdp9y5opzqnFALmoCsm7E9mfG9mPG9mhHbmLHdmnIfmrIVluIGlxIrlxI9lxIxjxHOixG3iTE3iHD3ipCpi7BLi$zpj%xAvg3C1gaDSfhEHf3FHfdGHfkHXfrIbgjJNgbKnhKKlihLjjhLLk" /><g i="10" p="%^dA$vhx$vFA3gBD3g^zEvcfBvcXBb9fFb9" /><g i="11" p="#^vKDmvKFlcKPkVJZjnJmjRILi7IpipH3ixG3inF3isEtixDTiRCzjLBFkaBfmBARnBAppBAhqPA6r1BXrvBAsZBdtKCCtvD$tDE$tDF$txGBtrHbt3IzshJlrUJNpvKdovKDm^DNHmDNRoXMLqfMFsVK$tNJ7vcILvDGnwDEnwdBnwlzwutxFstxfptx9n8yklPyvj5AdixBNg9DegNEHfzGHf7IHfqJ8gJKBgFLuhBMni6NHjDN$kDNHm" /><g i="12" p="%^dA$vhx$vfCz8bFz8" /><g i="13" p="%^bKzdBDXnfMXn^TN$vJMvq$Bvqvy$v1v$vbJbahMba5R$v" /><g i="14" p="#^hHTivGtiDFgiLE3i7E3iRC3i_Bvi7BXi7B$j7BFkxB9lXBFlxC5m7DxmRD_mzErn9F0oLFBo9GnpzG9qzGfrzGHs_FGtpFFuwEfvDDRvxC6wrBnwpAnwlznwfyfw9x7wTvDv%rw5tHxDtxyPtnz$t5A$tvB$ttCntrDLsrDzrrDTq1DmqDCRp1CnprBVoJAso$z$npzqnPyRmpy6m$xnl$xnk$x7jzyei7zlh0ANgVAdgYBYf$CHf$DHfVEHfZFUf1H5g9Izg" /><g i="15" p="#^zJRiRIvi9IhitH3iLG3ijF3iaEEi1DdjeCckrBbl0BwmBARnBAjpBAHrNBRsZC$tRE$tzF$tiGRt1HHt7Iht%BH$vJGfw1GjwlFnwzEnw5DnwOB$vvADvyzPuBy$t1yLstxvrtxJptxHn2yTlDy3kKzHiRAjhtCvg5EHf9GHftHHfrIRfpJ$fhKjg" /><g i="16" p="#^zKTaNJza5JzaJHzaNGvbdG3cSFadvFhe9F3g%nJ3g%VIri%DEri%HB$v%Ly$v%HBri%Txri%jy3g%bC3gvCDeNCCd3DBcmDTbFD9b_DGajEbaLEL9vF$8xGB8zHb8ZIb8BJb89Ki8JKp89Lx8" /><g i="17" p="#^nNHknNPl$MDn%fL$v%jI$v%5KnnfKzmlK$lrKrlrKZkrKLjHJViXI3ixH3idG3icFHibEjjtDdkLC7ljC9mTBbnJBZn%1A$v%5x$v%$Bz8%XEz8%ZC3i%1D3iTDTgaFhgtGHf5IHfHKHf1M2hnNpinNHk" /><g i="18" p="#^$KDd$J3d5JPcbIzc3Hzc3FzcUDqdJCheJCZfJCTggDxhPDbiEEMitFljrGVjpHtkeIcl3JXlCJXm9KXn9Knp9KHqHJYrdJdthIculHbvXFNvxEnwDCnwfBnwOz6wlyRvxw7v%xxfsLyZsWzit5BDtdCDthDDt8Ejt$E$sCFtsdGXrxGerRGxqRGLpRGDoiGVnLFbnWECm5E1m7Dvl9CZkkBgkvAzjYzzipzzhpz1gpzBe$zrdBAhcCBubDCHaWDfadFP9DGP9XHP9fJ3azKjaTLRa" /><g i="19" p="#^fLFu%1L$v%hI$v%NItt%JIttVHNuxGAv9FnwhDnwLAnwmz3vZxLtZxprZxjqfyVo%5A3g%1D3g%7Bjp1BNpZAfqVAJqVA5rVAPr9BmspBVsOBgtbCDtICPtdD$tND$tTE$tKFCtBGdttHjsbIBrNIqqnJfpJJFn%jL3g%fO3g" /><g i="20" p="#^RJtmRJtkLIgjFH3i$F3iZE3ieEqivDNiTCpjlCXjWBFkvBnlcBbmVA$mLARnBAHoBArpBADqVAurdBlsKBVsfCttXCKtDD$tnE$tjF$t5GGtTGltvHJs$HdsqIwrRIPq9J_ptJ9pFJgoRJnnRJtm^3MtqJL3stLytdL1v5L$v%lI$vrIvvAIOuJI5uTIzt%PIzt9IPuWGBvHFnwlDnwVBnwPAQvJzhvZynudyttRxhstx5rtxNptxpncymlXyjjfA$hrBPgLCfg3EHfLFHflHHfMIqgbK9hRKHi%VKHi%$Mz8%XPz8" /><g i="21" p="#^vCVyXBVzpBGATArBfAXBDzrCSyHC5yXC1xXCvwXCYvUCpvRCPuJC%jvhAzvrAWvvAhwzABwzANxzAOyJzPzTyPATw%fy3g%jB3g%9DNs%dDNs%9K3g%jN3g" /><g i="22" p="#^3Llg3LdfGKxehKRdBJvdVI9d0I2d7HXc9GXc%vEXc%RCxk%xExkNFxkYGmk7Ibk1JKjXJhjvKti3LFh3Llg^nOTfnOvhNNSibNdk2MclVKbmdJKmxHhnlFhn%dChn%jA$v%bx$v%XBba%rHbaBIbaQJta3LLa3Mpb3N3cJN9dnOfenOTf" /><g i="23" p="#^TLdiTLtghJtg%9Htg%9H7k%hJ7kJK7kiLGjTLdjTLdi^VLrr%BIXl%9HXl%9Hrr%NErr%NEFe%BJFefOFefOlifORjvNLkLMFlVKRl%lOrr^FR5lFRdj0RzhnQVfePGe5OrdxMJcZK$b7J$bfH$bHFJc7Erd$CGeTBVfeBzhBAdjBA5lBAZmeBDoTBhq0Dwr9ELsJFtthHbu7JbuZKbuxMtt5OLsePwrnQhq0RDoFRZmFR5l^pU5lpUrnwTupDSxr5R3tzPBuwNuvtLnw7JnwNGnwKEuvHCBu9B3tDzxrKyupRxrnRx5lRxLiKyIgDzFe9B7dHCBbKEIaNGP97JP9tLP9wNIazPBb5R7dDSFewTIgpULipU5l" /></glyphs></font><font id="50" name="CalibriBoldItalic"><glyphs><g i="0" p="#^tN9etNBejNjfaN1gYMtgKMVgsMVgfMVgZLFgILoggL6gQKPf8KzfsJjfqIjfiHjfmGMfrFcgIEYgZDHhqDFiTCCjwCFk9CHl_BJmPBKnPBDoPBHp4CvqlCjrRCRrlDns4EFsPEWsKFWsPGWsAHHslIssUIbsrJVrOJHr9KsrrKsrEKsrIKBrNKKrNK$rNK6sLKksJKxsGKOsDK3tzKntvKHtqKZtlKeueKsu8KGuZJRuPJ$ukJhvRIyv8INvrH$vyG9wGFkwFEkw$CkwFBUvkArvozyutyEtZxhstxWqtx5ptxHnLx9m2yCkDy9jdzHh6Ang0B3feC4etD5d1FwcBGXbvIXbAJXbxK9cuLncbMLcUM6daNpdtNHdtN9e" /><g i="1" p="#^rAtvpADvhALv9ASvXzXvJz0wkz2wYy5wpy5wQx5wtx2w6x0wVwXvIwSvEwLvAwDvCwtv%DApbEAgbLA8bSA0b5BXalBRaJBPa5CMaFCMadDMaADPaXDRa8EXalE0bpE8btEgbrEpb" /><g i="2" p="#^nEidgESd4EfeUDEeADTehD6fRCdfpCjfLBjf6BjfIAdfiA6f5ATeUzEeSzfeQzSdYzid2AKceAmcqAZbJAKb1BubtBobVBhbzChbcDhbCDob0EubdEKbqEZbrEmctEKcnEid^rAtvpADvhALv9ASvWzXvIz0wjz2wXy5woy5wQx5wtx2w6x0wUwXvHwSvDwLvAwDvCwtv%jzVhkzLhrzEhzzwhOzrh1AlhpAjhNAghlBghVBghgCjhDClhQCrh2Dwh6DEhaDLh8DVh" /><g i="3" p="#^5JMi5J6j$IzjWI$jNIokEINkrI3leIkl_HklMHklyH8lkHYk0HKkIGvkeGjkMF7k0F7kdE7kBDtkZCPkvCnl2CXlKBEmrBlneB4o1BOoYAtpTA7qTACqTARrpBvsYB8t6D8tYD8tzEWsaFHsCFqs2G9smGYrGGKrXGKr5HKr9HTreH$reHgseHwsaHVs6Hit$GItVG5uMGruEGNurG_ueGavNFqvlFGvMETvbE4wvDcwQCkw5Ckwuzkwby0vVwHtVw6rVwaq4x3pfxYnExQm2yIlGyFkjzBjdAOi8B_hlCvhyD0h6F0hKF0hjG6hUGbhnHmhSHwheIKhCIXhOI7i_Iii1Jri5Jzi5JMi" /><g i="4" p="#^uLPhuL2igLni3LIiBKcj%NFKn%WIiu3JGu7JYubJdvbJnvbJyv4JHv_IQvLIWvwI0w6I2wIH5w5H5wuG5w6G3wLF1wxFYvkFTvdFLv7FDv5Frv%SBho%rAtvoADvgALv9ASvWzXvHz0wiz2wWy5wny5wPx5wsx2w5x0wUwYvHwTvDwMvzwEvBwuv%DApbEAgbLA8bSA0b5BXalBRaJBPa5CMaFCMadDMaADPaXDRa8EXalE0bpE8btEgbrEpb%2Cmn%9HVhiHKhtHChFHthWHohcIjhBIih_IghzJgh7KghvKihUKjh5LohjLshoLzhuLGhuLPh" /><g i="5" p="" /><g i="6" p="#^jH_hjH8ihHnifHCibHUi8Haj2HsjYGJjQGXjJG9kAGjkrGskgGsk%iDsk%$BSqZB4rWBorUBIrUBVrUBwsaCPstC5t5D5tsD5tID2tZD_s9EWsmERsuEOsDEKsLEKsTEKsYESs2FZs2Fdt2Fwt_EUtWEfuPEBuJEXuBEdvtEvvlEEvcEMvWDUvFD0whD6wVCcwtCfw2CjwDBjwIAjw0A6wkzWvRywvny5v8ysuVxPtVxVsVxKsWxwsXxhsZx2s0yOr2yyr5yir7y5r%tzsk%PxskCxskwxkkrxbkrxQjrxzjux8jxxJiFxkiNxWhZxEhaylhsylh%5Alh%IAieJA9eQA1eYAVdbBQdqBKdOBIdaCGdKCGdhDGdEDId0EKddEQdqEVduE1ezE9exEie%WDlh%SGlh7HlhdHwhjHGhjH_h" /><g i="7" p="#^ELrmELxnqLIodLSpMKZqkK3sDJ1tXI$tZHLu$GuvLFWvvElwWClwnBlwfA_v8zDvoyXuExeuhxdtWwcsWwUqWwOp7xEokxtnMxnmcyhlUyikBzjjzAAixBRhNCqh1E$gCF$g9H$ghImhpJIh9KpiVK5jgL6kEL7lELrm^GHHmGH2mxHzlpH3l6HJkPGnklGckTF0kbF0krE0kQDjkdDCkKC6lfCClUBhmyBXmjBGn5Bpo_AapUAWpUACqUAfr0BLr8BfsrBBsKBXsbC7tFCjtkDjt5EjtIE0tkFIsOFcshGHrDG1r_GmqdHDpsHTozH7oGHnnGHHm" /><g i="8" p="#^OKRkOKXliKQmOJInLIloIHZo5GjpuEEpfCEp%RAEpNA_pLAkqKAGqKAYqKAbsnBQs0CstqDstrEsteFjt1G9tEG_sfHPsEHGs1IxsdIxspIxsuIEszIKszIZszIdtwIzttIUtnIduiIyu9IRu1I7vTHhvHHtvbHFvIGQv0G_vkF8wtEewDDlwKClwhBlwbA1w5zJvmy5vDxtugxvtVwxsVwdrVwbq5x1phxSnIxJm8yAlPyykuzwjrAKioBXhECthUD$guF$gTG$gTHkhTIEhwJbi9KKitKqjOK6kOKRk^1H8l1HxkyG8k3GKj8FKjnEKjMD0kaDhkICLkfCclWBRlBBtmpBbn%HCbnVDbnKE1nzFSm3GBmzGjmOGXl1Hzl1H8l" /><g i="9" p="#^eLVkeLrl9LZl5Lvm$K3n%iJtvgJDv8JLv1JSvOIXvzI0wbI2wPH5wfH5wHG5wkG2wZF0wMFXvzFSvvFLvrFDvtFtv%7HjnbHYmdHAmgHbmgHUlgHclZGMkHGkk$FkknFkkHEJk0E6lpDOlPCtmlConTBioGBjp%rAtvpADvhALv9ASvWzXvIz0wjz2wXy5woy5wQx5wtx2w6x0wUwXvHwSvDwLvAwDvCwtv%lzShmzIhszBhzzthMzphZzkhiAihDAgh5BghzBghSBih9CkhkCphvCthyCBhBCIhzCSh%7C5ksCzj_C$iwDricE$hVEzhJFhhxG$gqH$guI$gcJjhXJDhoK9iRKHi1LpjeL6keLVk" /><g i="10" p="#^fJuvbJPvMIYvlI5wpH5wXG5wEG3wlG1w9GZvZFUvWFNvTFFvVFuv%kGjt5GOtBFlu5FTupEkvJDMvTC2w2ClwaBlwYzlw8zWvkyuvRxMumx1u9x6tYwasYw9rYwbq7x3pjxWnHxOm4yFlGyCkgzzj5ALiWAXh$Bth4D$grE$gIF$gGGxhFH2ioI3j%EIShHIxh6JphxJghsKghWKghdLihxLkhILphULthXLBh$LIh_LSh^mHXlPG5l9GHkwFgkFEgk0EgkuDAkYCTkxCol7CUlPBzmvBeniBYn5BGo$AqpVA9qVANqVAerZAFr1B3sdBospBIsIBVs0C5tuC5t9D5tSDHszEhsaFBrNFUqeGZpIG2pWG$n" /><g i="11" p="#^VHEhVHLhTH1iRHiiNHGiJH1jDHqjxHPjpH9kiHuk9HIk0HVkRGVkIGVkzGSkrGOkgGLk5GHkUFEkIFBkrFBkWEBkkE_kLDnlcD1mGCHmfCynRBpoFBmp%rAtvpADvhALv9ASvWzXvIz0wjz2wXy5woy5wQx5wtx2w6x0wUwXvHwSvDwLvAwDvCwtv%kzShlzIhszBhzzthMzphZzkhiAihDAgh5BghzBghSBih9CkhjCphuCthxCBhBCIhzCSh%8C0kwCmj_CPitDgi$DShyEsh7FehJF$ghG$gvG$gKG1h_G2hbH5hoH8hyHdhJHhhPHmhVHshVHEh" /><g i="12" p="#^7J0wRIpxgIryHHtzKG9AOFSArEcB5DzBhBzB$zzBZylBXx8BfxQA$wIAVwyAQwoAQw7AQw1AQwPzRwCzUwlzYw4z1xOy6xwydxiylx4ytxXxCxOxOxOx_xOxfyWxwy2yYycyozmy2AuyIADyGBDysCDy3DvyHDny8E5yCEQxUEoxaFZwiFlwuFmvGFHuTF$t2GAtNF4ugFAuLE3v5EtvrDSvGC5wWBlwaBlw$zlwbzYvoyyvUxRuox8uaxctYwfsYw9rYw9q7x0pjxTnIxLm5yClHyAkhzyj6ALiXAXh0Cth5D$grE$gIF$gGGxhFH2ioI2j%EIShHIxh6JphxJghsKghWKghdLihxLkhILphTLthXLBh$LIhZLSh^mHWlPG4l9GGkwFfkFEfk0EfkuDzkZCSkyCnl7CTlPBymvBdniBYn5BGo$AppVA8qVAOqVAjr_ALr4BasgBtssBLsLBWs2C5tuC5t9D5tSDHszEhsaFBrNFUqfGZpJG1pXG_n" /></glyphs></font><font id="60" name="Calibri"><glyphs><g i="0" p="#^dJsqdJRrIIXsbI0uhHNunGxv8FWvWDiwvCiwwBiwFA7wPzYv8zJvuytv1ydvBxYupxNuexBu9xju4x0u4xyt4xct5x_s7xMsbxDsfxuslxrsrxoszxosMxos9yFsyyVs9zctMzvtDANtuB2uDC2utD2uaEPtUEAtoFatVFLsbG8stGxrtGLqtGVp4GjpIFJo4FgosEPnEDsnRC4n$BHmaBimnAQlAzllYyIkky3kXxcjzxlizx8hzxVf$xXesyYdfzid3AEc9BjcgCZbyDZbcEZbSE4cxFbc7GocJGAcaHPcDH2dMHcdWHldZHqd0Ivd2IEd4IMd5IYd6I7e6Iqe6IIe4IWe3I7f0IhfZHqfTHvfOHzfHHzfwHzf9HlfOG7fhGSeMFBe2FnelE9etD9eEC9e1CneqBBe0BZeDAkfqAQfeAkgeAUgeAJhCAji_AViCBnjfCQj3DckTDAkIEZkyFmlmGQlaHimOHXmrIznQIqodJhpdJsq" /><g i="1" p="#^HIDvHIPvzIVvrI$vdI2w0I5wBH5wcH5wZG2wKG$vDGVvwGPvwGDv%wGfuCFdvvEMvpDiw9Ciw4BiwcA$vkzJvIybv4yFuKxTtpx5tpx6spxXqTx5qlyepdzGo6A6ooBQnHCynhEyn%bGyn%bGtmbGHl0G4lRFtktF3k5FFjvEsjVDfj1Dfj6CfjmBtjDAHj3AYjvzdk7zskLyGkAyGksyGkmyCkgyykbyqk7yhk5y6k4yWj4yHj4yij7y4jaySinyGiByti5zciBzWhfAIhVAuhHBlhtCchgDchKEchMFxhPGShsHwi5I9joI7kHI4lHInm^bGmp%1Emp_CmpdCxpsBHpYA2qsAoqdATq_zmr_z_r_z2tFAHtlBkuzCkuyDkuoEQtfFjtbGgs" /><g i="2" p="#^6KCv6KKv2KQv$JVvSJZvJJ1wvJ3whJ5wYI5wCI5woI3waI1w1IZvVHVvSHQvPHKvPHCv%PHOtEG5vuFIvlEiwaDiwOBiwRARvVznvkzBuMyOtwyLsgyIrgycq%gyThgyLhjyGhmyAhwywhGyrhVyqh9zphxzphUzph7AqhnArhwAwhGAAhKAGhOALhOATh%OATpOA4rZAPr8BxsvB2tSBytpCRtYC7uHD7uEE7uAFstwGMsAHtr%AHThAHLhDHGhGHAhQHwh_HrhdIqhsIphRIphcJphrJqhHJrhQJwhZJAh1KGh6KLh6KTh" /><g i="3" p="#^9KCv9KKv5KQv1KVvUJZvLJ1wvJ3wgJ5wUI5wwI5wgI3w1I1wUHZvLHVvHHQvEHKvEHCv%EHAnEHpmsHHlgHZkVGskzGXj$FGjsFojJEojMDojPC3kTBJkRA0m%RACvRAKvNAQvJAVvAAZvrA1wbA3wYz5wAz5wcz5wYy3wJy1wzyZvqyVvnyQvkyKvkyCv%kyThkyLhmyGhpyAhyywhHyrhUyqh6zphtzphOzph0AqheArhmAwhuAAhxAGhBALhBATh%BAHjLBoiVCOh3EcheFchCGchxHGhtI7i2JViEJHjUJKk9KMl9Ken" /><g i="4" p="#^6KCv6KKv2KQv$JWvSJ_vKJ1wwJ3wjJ5w$I5wHI5wtI3wfI1w6I_v_HWvWHQvSHKvSHCv%SHOtNG_uCFEvrEiw2DiwxBiwtAIvpz6vKy6u4y6tMxMrtxpqtxWotx8nRxJldyikZyijJzhiQALhXBchoDchBEchBFKhBGfiAHgj%AHibAHbbDH5bGH_aQHXa_HTadIRasIPaQIPacJParJRaHJTaQJXaZJ_a1K5b6Kbb6Kib^AHYlxGHkAF1kEEnjBDnjECnjZBQjiBhkTA1lsANlgAKm4AGn4AEo4AHpeAGqoAFrNArsbBctRBGtvC8uuD8u$D8usE$tWEStpFytVFdtrGJsZGcsAHsr" /><g i="5" p="#^3K9o3KLoLJ0psJgp4Jgp%1Agp1ApqfAkruAes0BUszBytqCVthDfuwEfuvFfugG5u1HWtBHKt9IxtwIntTIdt3JdtaJdtfJgtlJjtoJqtrJxtsJJtuJVtuJbuuJoutJxusJGuqJOupJVulJ$uiJ5vcJbv7JgvIIsviIEvEHQv_G$v7G8wgFiwhEiwBCiwjBQv2AlvazquiyutSx4sqxGqqxPoqx2nTxElkydkbzej3AfihBKhvCch0EchDFchMGJhVHeiEI6jnJ_jJJal3Kmm3KIn^xHqnzHqlDGikIFajTDajXCajeCxjxBTj2BskAA1ljAPl2AAm1Aqn" /><g i="6" p="#^mGNimG6jlGljkGAjhGIjeGQj9GVj5GZjZFZjRFZjGFVjvFQjgFMj2FHjMEEjvEAjbEAjODAjqDKj3DTjFCekfCAkPB9lnBKlRAAm%RACvRAKvNAQvJAVvAAZvrA1wbA3wYz5wAz5wcz5wYy3wJy1wzyZvqyVvnyQvkyKvkyCv%kyThkyLhmyGhpyAhyywhHyrhUyqh6zphtzphOzph0AqheArhmAwhuAAhxAGhBALhBATh%BATj9B2jFBxi9C0iBCJh1DqhtDjhVDchlEchyEchOEdh2FehkFihCFmhQFrh2Gwh8GBheGGhgGKhiGOhjGVhlG0ilGdimGqimGNi" /><g i="7" p="#^YGTrYGXszGMtaGAusF8vKEIvKD$vLCiwzBiwQAiw9Aawvz3wZyUvsyIv4ywvJxkvyxbvnx1vixLuextuex$texItfxwthxjtkxbtnx3tsx0tyxZsFxZsQxZs9yatuyntYyDtrzSt5A4uLAhuCBhufChuMC8uhD$tFDKt2EttfE3ttEEstE4stEvr9E6rSDIqnDpqUC5qhCSpGBDp0BmpmA5pKzMo7zroEyZn9yvnSxRmzxbmzxglzxtkTxKjby_iPyqirzShnAxhjBchzCch6DchFDihdEnhFEwh5FFhpFPhJFZhTF5i2Gdi5Gji9GoiaGwicGDidGOifGYifGbjfGtjdGFjcGRj8GZj5G5k0G9kXFckRFckIFckrF1kbFSjMEGjmEujODkjfD9jxC9jUB9joBijVArjBAIjhAZj7AlkZzIkZz8lZzKlgA8mAAxm3BRmyB8naConOCEnsDVn6E9oKEuonFOoSFgplGJpEGmqYG$qYGTr" /><g i="8" p="" /><g i="9" p="#^OLdtOLttNLFtMLQtJLZtHL6uDLduzLkupLuufLDuMKXuhKfvyJyvQIQvUH1wYGfwRFfwWDfwnCCvQAYuKzItFyss3yDquxNouxomuxWj6y$hKy4gTzLe1BpdDCJcdE0c8G0c$G0cPHacDIkciJAc_JPcwK8d3LsdgLGdtLTdxL_dBL4eDLeeGLneHLAeJLMeJL1fJLlfHLzfFLMfBLWfxL3grL8gmLcgeLcg0LcgDKVffKBfEJff2JUeaIBejHie6GieOEieIDQeDClfSBng5BohGATigAlkgAemgA6oFAzp3B$qPBZrACXsHDrtOEXtbGXtmHXteIEt7JltKJ$smKEsLKms9L3soL3svL3sAL6sFL8sILhsLLpsMLEsOLSsOLdt" /><g i="10" p="#^5UBv5UJv0UPvYTVvOTZvET0woT2w9T5wLS5wpS5w8S2wUR0wKRZvBRVvxRPvtRJvtRBv%tRoe%rRoe%tKGvqKNvlKSvgKXv5K$vXJ2wJJ3wvJ5wbJ5wTI5wEI3wpI1wfI_v6IWv0IRvXHMvVHGv%fBoe%fBoe%fBBvfBJvaBPv6BVvYAZvOA0wyA2wiA5wVz5wxz5whz2w1z0wTyZvKyVvGyPvDyJvDyBv%DyrdDyOcYyxcizfcJzfc%kBfcQBfcbClczCqcRCDc7DQcjD8dvDrdEDRd%hJ8s%mJ8s%ePTdpPrdCP7dPPOc2QCchQpcAQkcTQfcgRfc%YSfcbTfcoTjcCTncLTxcVTGc$TUc5U6d5Urd" /><g i="11" p="#^zBkuzBqvcBNvSA8wVz8w_y8wEyNviyqviynuiyhtEyXs$yAsYzAsTAAsdBXszBhtzBku" /><g i="12" p="#^$Knd$KGdZKUdXK5eSKeeOKmeHKqeBKuetKue%WEue%WEBvWEJvSEPvOEVvEEZvuE0weE2w_D5wCD5weD5wZC2wJC0wzCZvpCVvlCPviCJviCBv%iCue%KwueCwuevwqepwmelweehw5efwUddwGddwnddw4dfwSchwEclwvcpwmcvwjcCwfcKwfc%tKfcBKfcHKjcOKmcSKvcXKEcZKSc$K4d$Knd" /><g i="13" p="#^9KCv9KKv5KQv1KVvUJZvLJ1wvJ3wgJ5wUI5wwI5wgI3w1I1wUHZvLHVvHHQvEHKvEHCv%EHAnEHpmsHHlgHZkVGskzGXj$FGjsFojJEojMDojPC3kTBJkRA0m%RACvRAKvNAQvJAVvAAZvrA1wbA3wYz5wAz5wcz5wYy3wJy1wzyZvqyVvnyQvkyKvkyCv%kyebky6bny0bqyWazySaJyOaYyNaczLaAzLaYzLabANarAOaAASaJAWaNA0bRA6bRAeb%RAsjWBji0DMh7EcheFchCGchxHGhtI7i2JViEJHjUJKk9KMl9Kfn" /><g i="14" p="#^ISCvISKvESQvASVvrSZviS1w2S3wPR5wrR5w3R5wPQ3wAQ1wqQZvhQVvdQQvaQKvaQCv%aQgnaQpm0QHlSPZkwPskbPXjFOGj8OojrNojAMojHL3kPKJkMJ0m%MJCvMJKvIJQvEJVvuJZvlJ1w5J3wSI5wvI5w8I5wUH3wEH1wuHZvlHVviHQvfHKvfHCv%fHgnfHpm4HHlVGZkzGskeGXjJFGjdFojwEojEDojLC3kTBJkRA0m%RACvRAKvNAQvJAVvAAZvrA1wbA3wYz5wAz5wcz5wYy3wJy1wzyZvqyVvnyQvkyKvkyCv%kyThkyLhmyGhpyAhyywhHyrhUyqh6zphtzphOzph0AqheArhmAwhuAAhxAGhBALhBATh%BAHjLBoiRCOhXDch2FchVFchAGphfHBhMHYhiIjiFIPi1JijgJVjYJ9jzKEibL7iMLOhlMthTMlhqNchZNchiPchcQGh6R7iFRVidSHjsSKkISMlISXm" /><g i="15" p="#^PJviPJ1jFJhjwJwjhJwj%jHwjRH3k3IKkhIolhI6mhIinUHdowH7pOGMp5Gpq6FLq8E4rXC4r6C4rmBSqCADqbAiqWzzqLzWqAzgrAzJrAzgs3ADszAZsoB$s%ZE8t_FatRGqtIHGtkI8uYICuiJivFJZvFJSwFJPxfJFySIwz1I9AdHPAYFbBHEzBZCzBjBzB8AgBZy_AdyvAtx0A8xkzPwFyPwSxPwmxWwUw2xqwix$vyxzvWxaviyNuNypu2y0uHxrtkxSskxbskxgrIxxq5yOpFydpbyFoVxYnExenExemEx3l1y8kqycj7zziQzVhOAAhNBehYCehADeh7EihGEmh8Fuh%hJuhyJuhGJKhPJ_hPJvi^TF7mTFJk5FXjkE9jVC9jaC9jDBpj5BEjKA3knAukcA2l1ACl1Adm1AAnOAmozB8pYC8pID8pfEVoOEFo9FeowFPnHFgnTFJmTF7m^8H$w8H7wpGEvHF9vsE7v%UA0vpAov5AKvNz4wBzowpzIwlz$whzjxhzDxhzCyhA7zhBEz5DEzeEEz$EpzNFbzfGQyJGtyWG_x8Hwx8H$w" /><g i="16" p="#^uFCuuF2vqFjvmFzveFHv6FPvSEWvDE1wjE5w$DawEDdwiDgwXCgwTBgw6B_vlAHvSz7vnzyu9zGtXyOsXyBr%XyAj%0xAjNwAjEwkjww4jwwxiwweiyw2iAwRhEwJhIwAhOwxhVwuh1xuh%Xyuh%XydeXy6e_y0e1zWdazSdkzNdzzMdPzKdbAKdzAKdOAMd2BNdbBSdkBWdoB0esB6esBde%sBuh%ZEuh5FuhbFxhhFAhlFJhqFRhsF2iuFeiuFxiuF4jlFkjcFAjZEAj%sBAj%sBersBFsSBothC6unD6uJD6u_D2ugEZtuEUtIEPtRELt$EGt7FGtcFGtgFJtlFLtnFStqFZtsF9uuFkuuFCu" /><g i="17" p="#^6LBo6LhqFKHrdK5tlJ7utI8v8HJvQFiw4EiwoCiw7BOvTzhv1zkubymtNx_rnxCqnxTonxbnOxNleynk6zmj_zkiiBMhCCchnEch3GchjHIhAIciqJajgK7kHKvl6LTm6LBo^vIMovIFnhIGm4IGlBHWk7HakiGLjuFjjgEjj9DjjlCIjxB5k$AQkuAyleAym_zxn_zIo_zQpbAQqoAPrTAzsmBitaCKt$CaudEaujFau7GNtYGnttHFs$HXrfIYqvIYpvIMo" /><g i="18" p="#^RFecRFxcPFIcNFTcKF_cIF5dEF8dAFaduFadnFaddF6d3F1dQEYcCESciEOc_DKczDKc$CKcBCWccC5dYBudJBTdCBvewB6fwB_f%wBuh%AEuhIEuhNExhTEAhXEJh0FRh2F2i5Fei5Fxi5F4jYEkjPEAjAEAj%wBAj%wBCvwBKvsBQvoBVveBZv5B1wRA3wCA5wfA5wTz5wDz3woz1wezZv5zVv1zQv_yKv_yCv%_yAj%2xAjOwAjGwkjzw4jzwxizweiAw2iCwRhGwJhKwAhQwxhWwuh2xuh%_yuh%_y3g_yDefzBdwzzc3AWbCAgbrBYagCEaoDEaXDEarEKaXEQacFYauF3bAF9bGFfbKFobOFxbPFLbRFYbRFec" /><g i="19" p="#^RACvRAKvNAQvJAVvAAZvrA1wbA3wYz5wAz5wcz5wYy3wJy1wzyZvqyVvnyQvkyKvkyCv%kyThkyMhnyGhqyAhzywhJyshYyrhczphAzphYzphbArhrAshAAwhJAAhNAGhRAMhRATh^7Bed7B7eNAsesAMeyzMeFyMekyse0y8e0ygd0yncly3cGyLbAzLbtALbOA3c7Bmc7Bed" /><g i="20" p="#^RACvRAKvNAQvJAVvAAZvrA1wbA3wYz5wAz5wcz5wYy3wJy1wzyZvqyVvnyQvkyKvkyCv%kyebky6bny0bqyWazySaJyOaYyNaczLaAzLaYzLabANarAOaAASaJAWaNA0bRA6bRAeb" /><g i="21" p="#^FBPtFBhuCBHuzB4vsBrvlBNvaB7w$AtwKARw%Ey_zAy5AtyaAnyfAdyjA4ynAUxoAIxqApxqA9xqAZwoAOwnAJwjAFwgAEwaAEw4AHwYz%JyMv%JyPtJyotOy9tUyVs3zNsfzFsxzDsPzAscAAsAAAsSADs8BFsjBNsuBVszB9tFBotFBPt" /><g i="22" p="#^9KYu9Kfv6Krv3KDv_JMvVJUvOJYvIJ$vBJ$v%hz$vaz$v4zYv_yUvUyMvPyDvMyrvKyfvKyYuKyGuMyuuPyhuTy9uYy0u2zYt9zUthzUt%pDUt%pDUe%Azahizjh6zlhXynhQyhhJyahHyYgFyJgFyngFy6gGyWfHyKfKyDfNyvfSypfYyjf5zdf%EDicIDfcODdcUDbc0E9c9E7clE7cxE7cOE7caF7cpF9cFFacOFecXFhc_Fnc1Gsc1Gyc%1GUt%BJUtJJUtQJYtXJ0u$J9u4Khu6Kuu9KGu9KYu" /><g i="23" p="#^SIRuSI9vQImvOIzvJIJvFISvyIXvsI$vjI$v%Bz$vfz$vXyMvDywvDyWu%DyEcDywcGyqcKykcUyhc2zdcizbczz9cXz9cjA9czAbcPAdcZAhc7BkcbBqcfBwcfBEc%fBJt%jIJtsIJtyINtFIRtJI_tOI6uQIkuSIxuSIRu" /><g i="24" p="#^3CNj3Cgk_BCkWBXkJB9lxBmldBslWAxlrAxlZzxlFzslmzmlaz9l_yXkWyCkSygkSyNjSygjWyWi_yAiaznimz9iFz4iZz$hrA$hWA$hdB4ixB9iJBniWBAi_BWi3Cgj3CNj^3Cnu3CTu_BdvWByvJBMvxBZvdB2wWA8wrA8wZz8wFz2wmzZvazMv_yyvWydvSyTuSynuSyTtWyxt_ybtaz_smzNsFzIsZzCsrACsWACsdBIsxBNsJB_sWBbt_Bxt3CTt3Cnu" /><g i="25" p="#^CJVuCJbvAJovyJBvtJKvoJTvhJXvbJ$v3J$v%Bz$vfz$vXyMvDywvDyWu%DyjdDyJcXyucfzfcBzfc%YIfc4JfcaJjchJmclJvcpJEcrJRcuJ2duJmduJEdrJRdpJ2elJbehJjeaJne4JreYIre%fBre%fBDk%SHDk_HDk4IHkbILkfITkkI$kmIdloIqloIJloI$lmIbmkInmfIwmbIEm4IIm_HLmSHLm%fBLm%fBPt%3JPtbJPthJTtoJWttJ3uyJbuAJouCJBuCJVu" /><g i="26" p="#^xRRhxRYhvR6iuRfipRui%mNxvjNIvcNPv6NWvXM_vMM2wsM3w9M5wHL5wdL5wUK3wAK1woKZvcKVv5KOv$JHvZJxv%5Hzl%3Hrl%1Hzl%mExvjEIvcEPv6EWvVD_vJD2wpD3w5D5wDC5w9C5wSB3wzB1wnBZvbBVv5BOv$AHvYAxv%XwuiSwfiQw6iOwYhOwRhOwIhSwDhWwxh3xuhdxqhsxqhIxph2yphuyphKyqh$yrh7zvhgzyhkzFhozLhrzUh%LCdt%NCmt%PCdt%RFUhTFLhXFFh0Gyh9GvhiGrhxGqhMGph8HphwHphLHqh_Hrh7IvhgIyhkIEhoIJhpISh%HLdt%JLmt%KLdt%$OUh1PLh5PFhaPyhjPvhtPrhJPqhZPphmQphKQphXQqh9RqhiRuhrRyhuRDhxRIhxRRh" /><g i="27" p="#^pN3vxNpvxNCvyNPvqNWviN1w0N3wKM5wgM5wNL5wvL3wdL2w4L$vXKXvSKRvOKLvKKCv%1JPq%QAPq%dzyvazHv5zOv0zUvSyZvJy1wsy3wby5wMx5wjx5w1x2wLw0wEwVvxwOvxwBvywovFw2v%hDIclDxcrDqcyDjcKDfcWDbcdEacwE9c_E9ctF9cNFac6GbciGfcvGjcCGrcJGycNGJc^VETe%UETe%uBJo%mIJo" /><g i="28" p="#^3CNj3Cgk_BCkWBXkJB9lxBmldBslWAxlrAxlZzxlFzslmzmlaz9l_yXkWyCkSygkSyNjSygjWyWi_yAiaznimz9iFz4iZz$hrA$hWA$hdB4ixB9iJBniWBAi_BWi3Cgj3CNj^4CPt4Chu1CHu_B4vTBrvNBNvBB7wqBtwaBRw%5zYz0z4AVy9APyeAGyhAyylAlynA9ypATxpADxpArxnAgxmAbxiA7xeA6x8A6x3AaxWz%azMv%azPtazotfz9tlzVswzNsIzFsZzDsfAAsDAAs$AAsgBDsyBFsJBNsVBVs_B9t4Cot4CPt" /><g i="29" p="#^fKllfKDm5KXnXJfpzJtqcJHrAILsZHOt1HBu5GovOERvwDiwOBiw8BiwwAcwVz7wpz$vWyTvAyKvfyBv5ytvXxkvTx5vPxSuPxsuPx7uQxWtRxJtUxDtXxwt0yut6yrteyrtpyrtIyyt0zFttzOtXzXtzA3ubBauZBausDauwEBtAF0tfG3sWG5rfHQpAHzoCH9nPGEnGF0oyEno4DnorBnojAWnbztnwyHmRxVlyxRkfxNjfxvifxbhDx0g$xQePyXdDz1dTAvc7CZbSDZb5FZb2Ghc$GBcIHbdpIMdUIBeoJqfHJug_Jxh6KMifK_jfKll^AH2lAH6jjHNh2HrgyGCf2GNejFqeAE3eDD3eDC3eWBqedBMeMAnfkAZf6AKgVzvhVzjiVzcj5AYjhAIkIAdl8BKlPB1mvCjmwDjmFEjmJFZlOGDlAH2l" /><g i="30" p="#^oKndoKEdmKSdlK4eiKiegKvebKHe7KTe1K5f%WCuvRCGvKCOvDCVvrC_vgC2w_B3wJB5wkB5wOA5wvA2wdA$v5AVvZzOv_zFv$zvv5Ajv%zHye%5yyeOxyeFxfewxXdwxodwx5dyxUcAxGcFxxcKxncRxjcYxfc5yfc%BJfcOJfcYJic7KkccKtciKCclKQcoK1doKnd" /><g i="31" p="#^zKXqzKds5KdtEJduMIVuVHBvEGYvnFiwLDiwdCiw0BZvPzEvZy0v7youHxutfxzsfxorfxsqyxHpSxVoqyfo$yBnQz1nGAsmKBWlPAsl6AXkpzpkWyOjryajbytiXxMhXxXgXxVfiy$eGy4eqzpdbAKcmBmcxCZb4EZbAFZbGGkcMHGctIidbJWdwJMeSJBfSJzgSJkhBJ2ilJMiSIpjnI2kFHCkYG9l1GFl7HbmZHLmPIjnnJZnYJCofKlpzK3qzKXq^gHOggH9g1HEfPG7fnGMeYFoejFceHE0eUD0eeC0eoBMeyAvfyAOgyAohLAVhYAqioBTiQBkjuCMj9Dck3EGkCFTjrGWigHYhgHOg^VHcrVHvqEHXpnHmpRGTokGnoxFVnLErnJDXmLCpn0CUniBmoQASonAmp8AWpVztqVz8rVzDsVArtWBfuXDfuVFfuVGrtVHCsVHcr" /></glyphs></font><font id="70" name="Times New RomanItalic"><glyphs><g i="0" p="#^dwtw%WxOo%ryOokyVpkyEqkyKsFz2u_Amv8Dmv8FmvaG7udHUsdHirdHfqKGop0G7oVCXkpBpjZAGihAqhhA4ghAVdUBncwDQa2GQaVGQaGH_a8I4bpJCbhKZbnK$bBK2cSK2chL2cCLPbXLAbnMQa%XMQa%lLHh%QKHhTKMgTKcgTKmeFJbdrI0crG0cSE0cSDYcTCTdTC5fTC9gvD7h8E5iqGikIIumnJJn2KXo2Kkq2KVrcJntnIRuPGFvgFtwpDtwvCtwIBiwVA7waztvAyfvayfvhxfvNwtw" /><g i="1" p="#^3Lyi%hIMrFHQtFHnuFHDuJHLuOHSuWHSu7ISumIEuCIquAJNs%1K8tZI_uSHPv7HmwsGmwWFmwCF0wjFHvjF9vjFDuwFNtMFJsYGXogEbtrCNuDAmw5zmwoymwUxTvoxnvoxEuoxutcy7r%NzpmnAJknAiknA7kdA$j3ASjTzSjvzSj6z5kKyjknxNl%Vwsl8yGjxzRiBAbiuBbi6CbiuCCiTC1jTCJjTCxkaCDm%vAurOzutOz0uOziu$zuucAFuxAFu2BFuUB9uKCEt8EVryFaqsGFonH7noIPj%LIyi" /><g i="2" p="#^TCbi%SBHlxDKjQEZi8GbivHbiRIbiPJgjNKkkNK2mNKpp2IUsjFmwHBmwWAmwkAbwLz0w0zCv%UxxzyxIAyx3ByxoBJxDBVxTBiy$BIy8CTz8C%KzHC%ysHC%Is8C7u4CDuEB6vcBFvfz%wzVlSzDkSzkkSzVjDzHjozsjVysjsysjGxzj%GxZi^nzoukAwvYBwvLCwvAD4vqEDucFMt$FUsDGLrgHCqMH4phIxnhI1mhIOkIH9k8HwjnGwjIEwj3DplqBinHAQp" /><g i="3" p="#^sKYmsKfpeJvr0IKtRF2vHDmwEBmwyzmwey1vWwHtWwzrWwjpcy3nvzOkFBvjPDbiQFbiRHbi8JwjsKQksKYm^YHVlYHukfHKjyG_isF_icD_ijBbmqzopqzzsqz0u9APuUABv$BBv9EBv2GpsYHcpYHVl" /><g i="4" p="#^xx4j%LCdi%DACpjD3lwFfjMGdiyHdi2IdilIwiEIPiEInjEInk6IilLH_l3H_lJG_lsGLlcGwl9G2l7GLk0GFkUFykJFyktFykdFFkRETk1ERlMClnhBJpEAJqbA_ryzJtsz3u%Zy$v%Ew$v%mzzmRzUkRzbkRzVjCzJjjzujQyujxyujKxDj" /><g i="5" p="#^sEoe%cDyi%kFyi%3Fxj%VCxj%8AvsDz1uDzuuDzKuKzSuRz_u_z_ukA_uUAuudBaulCCs%RC_swB$ulAOvxzmwJymw4ymwGxXvhxwvhxSuhx2uOxls%tAxj%8yxj%iyWiZzsi8ByhjCEgNDoe" /><g i="6" p="#^Azfquz$quzvruzSssAPtrBMuQCMuYDMu_Eju0GSt2Iks%mIMsLEmwtBmwezmw6yYu_wyt_wRr_wApnycnNzPkVBvj1EbigGbiUHbiGIRisJvjsJoksJFlqIQm4HkosEgpJCUpAzfq^Gzvp_BeprDComFMnjGCmhHrlhHnkhHKjSGljsGYiHFYi5EYiiCCkwAfmGzvp" /><g i="7" p="#^XN7a%zIws7I0u7Iuu7ICucIKuiISuoISuwISuIIGu2JluRJTs%nKctuJHuzIxvFHmwTGmwsGmw7G$vPFDvPFYuPF4uhGDs%SGIqqE8upCsv1BmwMzmwuymwxxkvBwiuBwwsBwfq9yGnKz5ljCtjlEbi2GbiYGbiBHxieISiSIEj%kKBezKLdIKfdUKDcUKdcUKUbGKGblKqbRJqbuJqbGIxb%GI_a^1I6l1I8kpHyjNGYiQFYiIDYioB7m5zip5zcs5zltGzYtgAzu4BzuXCzuuF7r1IHn1I6l" /><g i="8" p="#^pFea%mCQkMDjjPELiSFbi$GbiCIbiEJijGKpkGKjmGKMoiJcrXHEtTF$uPDmwPBmwzzmwdxEu%QBCenCLcnCqcnC1c7CQbNBzb5BzbMAzb6AGb%6A5b^tzOuXAEv2CEvlDEvKEFu7GGt8HlraI$oaIDmaIdlvHrkRGEjXFEjBEEjiDQk$B$lqB1o" /><g i="9" p="#^_AbivB3jIBRjVBCk5CSm%NCluHDftqFTqgGJpvHJnfIvmqI0mvINlvIwlvIlloIfliI8lRH$koHRk5HskPG3kPGzjPGXiaHzixHbi4IbiLIbidJLiIJijIJgkIJtlTI1n2IAoIFNrmD_u0AMyIxoBAw3CtvLCHuLCcuLCStoCvt1CvtyBvtYA$ttAuu_z3v_znv_zzv6AHvbARvyA_vVA6w1Baw6Bhw6Bnw6BCwYArxrAzyiz0AOxKAQw%TzanFzNkdzgkOyLjOxLjtxLjFwQj%wwhj" /><g i="10" p="#^qLpi%tILs%7I8u3Iku3Itu3IHuaISugI_uoI_uxI_uLIMuaJluSJZs%oKktvJTuzIDvDHmwQGmwhGmwZF1wGFIvGF4vGFku0G6t%lG$r9EAujCCv_AmwJzmwvymwCxsvKwxuKwXsKwyqiyVnTzfliCFjbEpiTFpiTGpiyHSidIijzIkk%3JMi^PFcjLEcjyD5kSBmlyASnezmqezosezptPz$toABu9BBu1DBueFasWHZoRHClRHkkiHMjLGcjPFcj" /><g i="11" p="#^hM8j%RLJk%iJJkAJxlAJfmAJgoRHRp6Gqr4DBruB4sIALspA$spAftpAztGAPtYA3u3Cku%1F$uuHAvhInw3Jbx3Jey3Juz7IwAcHzBqF9CFDLCvBLCCzLC2yiCuwRBQv4B9vjA9vvz9vRyBv8y0wrxGwZw4xHw0zBvjy2vjyoujyNtVy5tvzpsqBBrOzgrRybqVx5pVxMnVxBlPzUjJBbiTEbi2GbiNGqiwHEicI8j^4Hwl4HikmGCjFFViwEViKCVizBEkpAmmpAeopApp8B9qUBVqYCVqODVqAEtqmF0qUFeprGsoLGfn4H2m4Hwl^Gz$vryzwOxrxaxkyaxbzaxbA4yRAozOBWBOB6EOBFF2BdHjAdH8zdHyyEG0y3GuxqE8xwDYwGz$v" /><g i="12" p="#^SCbi%TA3pWDRkyFwjaHbiGIbiuJbi0KLiyKijyKbkyK5l2KCm%XHZsAH3uAHjuAHwuHHFuOHOuWHOu4IOujICu0JZtSJFs%lKYs_IYuNHNvXGmwgGmwKFmwpF0w5FGv5F5v5FmuHFAs%JHrm6Iil6IEk6IlkUH9kGHZjmHZjUGZjfGkk1F0lIDBmnCaoVADq7AWrCztt%Ty$v%Bw$v%lzrmQzJkQzmkQz1kzzNjizxjVyxjKyxjhyBj%JxHj%Bx8j" /><g i="13" p="#^EFyi%mFyj%7Dyj%hBhq2AFuVy3xixsArvLB0uLCBsLCGrLC1rbCzqPBzqcBzqIAYqlAkr$zUr$zis$zBsfATswATsRATsbBystBjsHBjsOBjsXBps0Cys7CRs7Cvt7CduIBXuiBvvtA3wFzzw6yOwtxNxVt%JAyj%Lxyj%ZxyinzyiXznivAbiZAIhrBch5CRfYC0eKD$cQEEb0GZadHiagIianJia2KUaKKtbKK9cKKHcnK3d1KqduJqd$IqdII8dqIScqItcqIecCIUbPIxbPIpbPIbbGI4bvIXa9IXahHXazGzbEFocVE9exE5foDyi" /><g i="14" p="#^OCbi%PA3paCEm7DqlCEwj0GGiRGbiLHbixIbi2JHizJbjzJ_jzJKkbJWl%1ILpFK5l0NdjkObiCPbilQbiPQIiiRdjiRlkiRdl_Qcm%4P4ssO$tsOcusOpuAOyuFOFuOOFuWOFugPnu0QJtHQCs%cRXsQQytVPBu_ODvkO$vHNmw7NmwDMmwhM$vXLDvXL5vXLmuFM8s%gOfnPOylSOmlVO4lVOOkVOqkJOckxO$jhO$jBN$jPMFkxKBmzI4qfHos7G$v%PD$v%BGLm2Hgl2HLk2HlkTG9kIGYjsGYjXFYjmFjkqEVkXCSmsBPoEACqfArrNy$v%xw$v%nz6m%LzQkSzxkSzokSz2kyzNjezwjMywjzywjFxIj%xx9j" /><g i="15" p="#^9Fia%UA6pSDWkwFzjaHbiHIbitJbi_JKiwKhjwKckwKcl1KDm%XHZsyH6uyHeuyHruFHAuMHIuWHIu5IIukIwu5JRtRJFs%kKYsQJMtYIIu4IEvrH$vPGmwjGmwNFmwrF$v5FEv5F4v5FpuIFAs%JHtm5Ikl5IGk5ImkUHbkHH$jlH$jTG$jfGkk7FZkEDImeDbnZAwqgABrSzSs%Vy$v%Dw$v%FBye%bCEcbCfcSBYbxBEb3BEbNAEbdAKb%VzNb%Vzbb" /><g i="16" p="#^XEib%YMib%NMRbdLSbAKvcXJ7deJUf%CG$oSFqr6FIs6EquoCsvGAtwyytwOwtwTvFvXuQuXuGtXuMswv9s4wyrTwyrzxyr$xYrrymsryYsryrt1yUtxxtuxxHuxx$uPxgv6yxvByxvizxv2AcvPASutBau7CutDCxs7DzrEDVp%pEgn%GGpfaHGdaHfdaHFcIGicfGWbNERb" /><g i="17" p="#^nHbi%rGTm%TFTmOFPk$EUjcEYi1DYi4CYiwBtjZA_jZAJkZAdlbBHlpB8m9CZm8E7pJEdqjFjrjFjsjFUt_D7vFCmwDAmwxzmw5yQvAxFvixFvCwFvgwmw%Ivmw%Ewpr%cxprhxJt9yHu1zFvzAFvJBFvpC0v5Dmu5Dpt5DOsRChspCmr1BLpGz7ohzknVywmVyHlVydkZzcj2BbiLCbieDbiEDfiRDiiDECiqFViHFVilGViNGbi" /><g i="18" p="#^ZC3cDD3c3EvcwEXcwEzdwEce3EFeCD6fZC6fmC6fVBFetBcetBzdtBXcVBvclC3cZC3c^HD6i%sAXs7A2u7Afu7AuufAEuoANuzANuNANu3ByuRBTtECCs%bDYsbCxuSAAvSzmwZymwmymw_x_vCxCvCx2vCxuu0y9t%8AgmDAAkDA9kDAPjoACj9AojLzojpzojmyzj%myZi" /><g i="19" p="#^1Hib%2J2s%hVib%9_ib%9_RbwYYbdY4cJXiciXZcTWEdoWxf%ySFscSGtcSfucSNuDS2vcTsvsUsv%PUsv%GU$v%4M$v%eMsv%EMsvPNsvqO6vUOSugPbuEPvtjQ9r%MT9f%wH$v%VG$v%TE9f%bBZrJACtJAauJAKu7B2vxBlv7Dsv%YC$v%2w$v%dwsv%Dwsv8ysvPyLuizfuQzBs%jE9dPDtclDecUC_bFBRb%PBib" /><g i="20" p="#^3IFstGzuSEtvfDmwrBmwhzmw3y8vSwVtSwRrSwwp9ygntz$kGBBjTDbi$FbiFHbiuITijJzjjJzkjJwlJIamiIImGHImcHImUGpmAG5mAGDlAGllHG6lOGSk9HwkwHakBH1kGHTjGHIjGHojnHajWGTi6GTiCETi7DWjFBZkCAVmmzfpmzCrmz9tfA4u8B_uGC_uSD_u0FouaGOtDHgs" /><g i="21" p="#^AyhtezhtHzKt8Aau8APu8AsvGzVvdzmwAymwXxmwuxVv2xsv2xPu2xauuxKtXxhtAyht" /><g i="22" p="#^4Gnc%JDCk%sGCkgICkaJ2k4Ktj2LEh%DLEh%tJ9p%SI9p4Jeo4JEn4JImsIcmRHHlaGHl%pDHl%wBfs0BMt0Bgu0BNurB3vSBlvvDsv%jD$v%dv$v%qvsvCwqv0xevDxZuVxxukyUtUyXr%uCrfWCXdWC4dWCGcJCocxC6c8C_bLBRbBARb%MAib%UQib%mPwg%NOwgXOzfXOYeXOXdnOmdQNMcYMwclMnceKnc" /><g i="23" p="#^_RQa%rQwh%TPwh%PPQfKPWesPceaPudCOZc3OrcdN8cnMRblLRbBIRbxGkdVDefpCJibBBlbBxobByrYCltJE8vzH8vIJ8vnLbu2NetuOhr%dPhrxNXtuLcvrJtwBGtw2Etw5Cpv8Alu7zqs6yvq6yho6yUkWzHhKBueUEFc3IQahLQaOMQaGOxbuPRbSPRbdQRbvQHbNQxbqRQa" /><g i="24" p="#^tFha%3AwsGzTtGzbuGzquOzAuXzJu7AJuoAJuHAtupBQtcCss%FCWshBZu6AMvfzmwtymwXxmwzxZvbxzvbx2vbxvuIxNs%_BreuCGcuCpcuC2cbCPbVBAbiBAbYAAbeAHb%eA8b" /><g i="25" p="#^RAib%0JibeMibQNGcqP2eqP1gqPChpO5joNzkoLvlpJqm5HqmFFqmrDVl%JBTr8BKt8Bju8BMuyB3vZBmvwDsv%nD$v%ev$v%pvsv1xsvFxUuiyku0zOr%qC$f1DTd1D9d1DCcBCgc9CVbHARb^JDYkqFoltGol6IolsJIkPK0kALEilMfhlMNflMeepLldtKrcAIrcyHrc5GHc" /><g i="26" p="#^uSQa%XQlh%nQlhvQbgvQEfvQ8eaP$cRNRbvLRbIGRbFDigfBPjfBaofB3rLCbtfEivoHivaIivSI9vyJ0vYKyu%tMepNM8oNMtnNMWmoMDmLLbmjKbm%UJbm%3KBl%ESBl%uSbmjRbmMQsmeQJmRPlnBPLn0PKp%vN_upLTv7KawRItwqHtw9Etw7Cev5A$t7z_rayZpayZnayhlizTiqAsg5CNeND6dMF8cuIQauLQaINQavPybeQRbzQRbYQRbdRGbuRubWRQa" /><g i="27" p="#^_Eib%gLjr%JOnf8PTd8P3d8PvcKOaclORbgNRb4NRbTMRb%2Nib%ITib%wTRbuSQb_R2cgRncVQTcqQBdWPnf%$Ktw%BKtw%LD0f%1AVrDzntDz9uDzKu$z2vnAlvMBsv%DB$v%1v$v%evsvtwqvTwfvvx$uPxBufy_tOyds%1DxdrCBcLBfc4BUbEzRb%Pzib" /><g i="28" p="#^Vwmw%VwSvtyxvDzUuHBLtjD5sYEqqeGeojFHoNEQogEZoDDZokBZo6AonVyPlVyKjVy4ggBudEDTajGTaKITa1KIckLwekLYgkL2kUJ4nsI5q$FhsyDsuRAwvfz8wVwmw^$GZm9JCi9Jaf9JwdkICcwHHbrGHbEEHb9DceHBJgHBakHB$lwCYmmDUnEEUndFUnIFJnbGxn$GZm" /><g i="29" p="#^DCbigDbiJDEibE4jbEJjbEmkJDQkgDhlDChl_BhlxBQk4Bmk4BJj4B4jxBEi_BbiDCbi^ozet1AettAHtWA7uWAMuWAovtARv0AiwoziwLyiwiyRvSxovSxMuSx7uiyHtLyetozet" /><g i="30" p="#^XI$v%EFXlvEYliDIl%pBgs3Bot3B9u3BLuvB4vRBkvlDsv%cD$v%hv$v%svsvAwpvZwdvBxYuUxwunyOtVyZr%wCrfTCbeTCvdTCOciCjcKBQbGARb%RAib%CHib$KibvMAc$NSd$NXf$NXhsMBjVKfleIHl%dKMrYK$tHLHuqMmv2Osv%UN$v^zDQkxEZkhFZkUHZkpJwjWK2iWKTfWKaeZJhd0Jnc6HncDGncYFuc" /><g i="31" p="#^Hw8j%4BbizBjjRBukfCcmwCAoECMpSCBtLEvr7F$q8HgorHOnXH_m8InmjIWljIvljI6lBHBkUG4kUGrjUGXigHziFHbicIbiRIbikJJiQJejQJ0kQJNkAJvlaJGm5Ilo0H$pBEPsiE9tdBmw%FAmwhAIm7zikKyxjSxxjtxxjNwFj" /><g i="32" p="#^FvqzOwVywx6y4yvx4yXw4yFw_xrwWxjwyxXvbxzv8xrv2xbv2xRu2xbuuxJtXxftyyftazftFzLt8Afu8A0v8Anw3zMx_x9zYvWz" /></glyphs></font><font id="80" name="VerdanaBold"><glyphs><g i="0" p="#^9JrwDGrwuEHvlCXuOAstgzZrqyMpAxynAxFkAxYhnyMfbzzdKA$bcCuaoEG9AGR8aJR8CKR8LL$8VM99UNq9VOI9KP3azQqacRKa%cRfg%xQfg5QTfrPnfOOTe_Noe8NUd9MzdbLed4KedRIedKHDdDG$dGFVeNEMfdEchGDDiGDGkGDOmgEeoTEGpNFuqJGkrSHHr$I2s6K2saL2sdMKrgNpr8ORqUOpqxPVpaQppAQ2p%cR2p%cRtulQSuzPcvNOxvXNMvPM5wRLgwTKrw9Jrw" /><g i="1" p="#^ZIwr%ZIYnRH1oyGcofFmoAEzoLDQojDkpUCPpUCDqUC9rZCur3DPrrD8sNDrsgEBsMEKsOFKsDGKstHpsjI3sZIwr^ZIauwIwuSH_ucHsvDGKvPF5wXEgw4Esw2DswBAswYyXujxqtjx4rjxcp8y0o_yPmxA7m2CrliE9lzGSk_IKk%_IEk_IdjQHHiGG8iqE8i3D8iwBDi_z5jjzmj%Pymj%PydfGz$eDBHeBDnezFnefKnekMPfqOfhqOkk%qO$v%ZI$v" /><g i="2" p="#^PP$v%iK$v%iKuniKsmbKql4KokPJVjwJljWI5jlIQihHQiyGQiMF4j$Ejj6ERj%6E$v%By$v%BySe%6ESe%6ELgzFCfVG$egIoeVJoeHMoefO0gPPDhPPRk" /><g i="3" p="#^wHswhFswqDWvzBnvbAguQy9t4ytrlxMplxunlx5l8ymjXyChnAtgMBofADUeoFoelHoe6JoeAKMe3M8fmNLf%mNsk%AMskfMakOLPjmLrjIK4j4KLikJxiAIjiAHjioFjicEIj1D5l1Dun1DZpeEfrsFxsGHxsJIxsyJisnK2sWKKrrLqrQL5reMLqAMrq%mNrq%mN6v2MKvEK5weJswwHsw" /><g i="4" p="#^tPro%UCro$CsqpExrQFBsAIBskKBsYLZrBNkrxODq%9PDq%9P1vhNNvDL6w_Jsw_HswQCsw4A8ulxPrlxwnlxhjXzPgxCke3HkefLkemNrgtPyitPwm^$JdlYJuj8JDikIMhDGMh1FMh$DBi_CpjTCdl" /><g i="5" p="#^0L5k%wK5kaKZjoJVjDIRj6IRjXGRj1G$j8F8k6Ewk%6E$v%By$v%BySe%6ESe%6EnhVFPffHjfBIOeJJOe$JOemKPeKKPe0LRe" /><g i="6" p="#^FRrgFRZh6RqjAQTkBPTleOdnzMVnUKBopIBo%MEBo%ME$v%Vy$v%Vyh9%yIh9IKh9bMF9HN0aQOMacQGbWQ4dFRteFRrg^BLAgBLCf3LWeyKdeSJYdYIAd4IyddHwdMFwd%MEwd%MEjk%rGjkWHjkUI7kSJXjwKoj4LVikLeiBLyhBLAg" /><g i="7" p="%^6E$vBy$vBySe6ESe^gEqcryqcryf8gEf8" /><g i="8" p="#^fP$v%KJ$v%KJcujImv4HWvRFtweEtw6Btwez3unxErnxynnxnl$xHjDy$hJzOgMAFfeC1fJDoebFoeKGoeIHJeHI1fKJyf%KJf8%fPf8^KJgr%KJSi9JCiwIwiTHpilHpibFpi6ELj1D5l1Dvn1D0qUD9rLEisGGisqHisfI0s5JJrKJgr" /><g i="9" p="%^GQGdAJGdAJ$vJD$vJDGdDwGdDwh9GQh9" /><g i="10" p="#^yJQvFI3wFHbwGGkweFkw2CkwuA1vWyJtWyAq%WyAi%FwAi%FwSe%WySe%WyZ9%rEZ9%rESe%yJSe%yJAi%rEAi%rEForEzprEeqsEVqHErrVEZrrFisZFCs$GCsrHCs7IqsPIes4J5s%yJ5s" /><g i="11" p="#^lPRj%lP$v%QJ$v%QJrnQJamMJilIJqkqJTj9JkjBI4j1IQi1HQidGQisF9jIEuj5ERj%5E$v%Ay$v%AySe%5ESe%5ELgvFEfOG0f5IoeGJoemLoeFM8fYNUfHOmhkQZfTRbfrToeXUoeIXoe8Z2gB_IhB_Rk%B_$v%4V$v%4Vrn4V9m0VilZUqkHUTjrUkjST4jiTQihSQiBRQiXQ3jhQijlPRj" /><g i="12" p="#^_UEk_U4qSRhtLOtwgJtwODtwHAhtAx4qAxEkAxafHA$bODP8gJP8JOP8RR$b_Uaf_UEk^cNoq3OmptOYnUOxmUODkUOAipO9hXNJfaNQepMVdoLvdnK5dhJ5daI5dbHudcGTdoFOeDEFf8E9hGDFiGDEkGDGm7E6oBExpmFqq6Gkr7HMr9IbshJbspKbsqLLrsMjrcNoq" /><g i="13" p="#^tQbntQipPP2raPNs6OVt0N5vDLJvfKkwGIkwcHkwbG$vaFHv6E7v%6EhC%ByhC%BySe%6ESe%6EEgmFDfGG0f$HoeJJoeWMoeHOKgtQ4jtQbn^PKinPKPkYJHj6JzigHziuGziFFOiRE1j6Etj%6E3sFEhsgFlsUFpsvGpsGIpsKJ8rPKSpPKin" /><g i="14" p="#^6Qqn6QFrEN5uaLxwJGxwgCxwOz5ulxFrlxqnlxajPzLgiCkeJGkecLkeFNMg6Qcj6Qqn^lJBrTJXq8K0qqK5pqKsnqKYl8KXkSJVjnJijUIGicIqiwH9iJG9iWF9iiFniHEAi7EdjDDPjkDSk1DUl1Dsn1DSohDUpyDWq2EyrxE8scFqsUFIsMGIswHIsbIssTIbslJBr" /><g i="15" p="#^vNzqvNdt6LRuKItwBEtwiCtwrA1wAyCvsx5v%sxAq%YxAqmySqVycrszyrrAYriBisnCzstDPsIEPskGPs6HssUH4sUHnrUHLqqHtqZGbqHFXp4FOp1EEp_Ctp7CfpNzEoFymnxx3mxx8kxxFhSz1gcCoegGoebIoeYJNeJL9fJMCf%JMXj%eMXj0L5jsJAiUH2ihG2iYE2i2Eqi8DNi8Dsj8D3kyDokYDIkuF0lkGbliHllgIvlfJLlqLjmsMxnvNKovNzq" /><g i="16" p="%(gywhFv8Y$vER$vANbhBJ$v6D$v$wh96Dh9BGVoOKh9EQh9DUVohYh9" /><g i="17" p="#^PP$v%iK$v%iKuniKsmbKql4KokPJVjwJljWI5jlIQihHQiyGQiMF4j$Ejj6ERj%6E$v%By$v%Byf8%6Ef8%6ELgzFCfVG$egIoeVJoeHMoefO0gPPDhPPRk" /><g i="18" p="%^jGXpeKSeUPSemGhCoAhC6DSvswSedCSe" /><g i="19" p="#^5RRo5RcseOjunLpwvGpwHDpwABVvuzpvFxEu%Fxcp%iycp6AEqmCqrCEcsHGcsdHcs5I6sZI0swJOrbKxrDK7r3LIq3LVp3L9pqKDoNJ4ozINnhHunRFdnqEXmaDxmjABl2z$jOxpiOx2gOxTcEATauDT8YHT8cKT8oMj9AOK9bQoa%bQEf%yPEfbOxebMOdcK3d7I3doH3dFG9dXFfdgFxdGELdfEdeQDHeQDgfQDagvEFgbF8h6HxhmINhvJ1iFKhi_LIiBOzjRP1l5Rvm5RRo" /><g i="20" p="#^GP$v%9K$v%9K5uDIfvmHSv5GtwlEtwwBtw_zRusyctsy$p%sySe%ZDSe%ZDmnZDFo2Ewp7EnqrEXqJEvriFMrUF1sYG1sFH1svIMrmJvr9K$q%9KSe%GPSe" /><g i="21" p="#^IJgc%hJgcWI9ckI1cLHUb4HUbtFUbUEtckE2dkEJe%kESe%zISe%zIAi%wEAi%wE$v%$y$v%$yAi%FwAi%FwSe%$ySe%$yne$yebGAG9lC58JF58YG58XHa8XIf8IJo8" /><g i="22" p="#^fP0ufPrwzO4yTNKzEMFAoLCBEJ1CVHsCIFsCWDsCbCeCtA0CczJB%czrx%SzrxTAQxjC9yMDuyVEuyqGuynHbykIVxQIoxiJVwwJ8wKJnvKJju%KJ_tKIOuxHhvkGLvSELvgBLvjzAtnxprnx_mnxSkYxkjyyNhEzEgEAAf6C_eADoe6FoevGoeDHJeMI1fIJDf%UJSe%fPSe^KJAq%KJQifJDizIwiUHpilHpibFpi6EEj1DTk1D6n1DApXDzqSExrGGxrvHxrhIgr4J$qKJAq" /><g i="23" p="#^zNPezNlg6NxhFMJiQLBj0LtkSJ9lIIRlgHpm%gHUp%UBUp%UBKkZCskRD9kJERjHF9jAGyi5HKhCHWgCHUfCHneDGKdEF4dSD4dLC4dnByd$z0eSyMe%fyMe%fy6adzI9fBg9hDP8mFP87JP8lLtazN7czNPe^IH$v%xB$v%xBZr%IHZr" /><g i="24" p="%^SPSeeJ$v0D$vswSefCSeeGEq9KSe" /><g i="25" p="%^6E$vBy$vByf86Ef8" /><g i="26" p="%^kP$vVy$vVyh9kPh9kPGdKEGdKEBhzOBhzO_lKE_lKECrkPCr" /><g i="27" p="%^aL$vTx$vTxZrBBZrBBjdTxjdTxh9aLh9aLjdsHjdsHZraLZr" /><g i="28" p="#^mUFkmUQnVSlqsRRsfPbuANcvBLCvDJ$vVG$v%Vy$v%Vyh9%7Hh9VJh9WLL9XNcajP3bFRvc$SXemUmhmUFk^iOCkiOmitNMgFMafUKge$JQd3JGd7IwdeGwd%MEwd%MELr%eGLrkILriJzrgKmrcLSqNMXpxNpoiOTmiOCk" /><g i="29" p="%^JW$vUQ$vUQNgGMFqEIFqrENgrE$vVy$vVyh9IFh9PKGkVPh9JWh9" /><g i="30" p="#^tQbntQdreONt$LkwGIkweHkw9G0w4FJv6E8v%TD$v%By$v%Byf8%6Ef8%6EEgmFEfGG0f$HoeJJoeYMoeIOKgtQ3jtQbn^PKinPK0l1KOjfJzigHziuGziFFOiRE1j6Etj%6E2sHEgsdFlsMFqsvGqsGIqsKJ8rPKSpPKin" /><g i="31" p="%^wQ$v6K$vrGSqGC$vow$v8DpnvwSeUCSevGTj7KSerQSeMJin" /><g i="32" p="#^$SHutRhvYOTvrMtwWJtw7EtwRAjtAx9qAxCkAxjfTA4cbER86KR8mMR8nOf9pQE9VSRa%VSbg%fSbgPRSf_QgfaQGepPgewONdkNrd9M4dQK4dhJ4d0IxdLG_dKFXeNERfdEghGDGiGDwkGDhoFFhqFHhszLhsULhsiMgsIMfs2Nds%2NMn%wIMn%wIuj%$Suj" /><g i="33" p="%^gT$vpN$vpN_lME_lME$vVy$vVyh9MEh9MEBhpNBhpNh9gTh9" /><g i="34" p="#^DLegDLnfgLMeWK9e3KPdtJzdGIwdUHtdRGtd%KEtd%KEAj%wGAjWHAjSIrjPJijsKPi2LlikLMhDLbhDLeg^MU$v%BN$v%rHGn%KEGn%KE$v%Vy$v%Vyh9%JIh9KKh9aMw9DNK9UOvaaQfbWQtcHRHdHRwfHR1iwQDjlPclbNgm" /><g i="35" p="%^vE$vOy$vOy$pvE$p" /><g i="36" p="#^kS1pkSHqFR_r$QhtQP7uvO8vUMAvhL$vPI$v%Vy$v%Vyh9%IHh9sKh9JLt9$ME9fOgayPWaaQ1cPQ7dPQyePQcgXPth3PJitNqj%tNyjJP_j0RnlkSMmkS1p^PKIfPK8fxKAefK0exJKdUIudXHtd_GsdhFsd%KEsd%KEfi%EFfi0Hfi_HciZI9ixJUhjKyhzK$gPKrgPKIf^eMXoeMSnPLhnoLHmoKomIJbmvIbmjHam$Fam%KEam%KEQr%9FQrCHQrGIPrKJOrDKpryL1rULpqeMMpeMXo" /><g i="37" p="%^hP$vVy$vVyh9MEh9MECrhPCr" /><g i="38" p="%^NQ$vnK$vAFyo6Emq6E$vBy$vByf86Ef86Eqm0KSelQSeaKem" /><g i="39" p="" /><g i="40" p="%^UPYnkyYnkySjUPSj" /><g i="41" p="%^VT$vQN$vfMprRDprgC$vmw$vLEh9vLh9^RKen2I6fgFen" /><g i="42" p="#^0Giw0GbzdEPArCsCDzsC7ysCUwjCGvbC6v2C%6v7y%xv7y_vgyGwnymxuyLxuykzuyVzxxvAAwvAqu%vAAi%fxAi%fxSe%0GSe^0Gqc%9Aqc%9Af8%0Gf8" /><g i="43" p="%^FOf8yCXATxXAXJf8" /><g i="44" p="%^yT$vUN$vhEpghE$vVy$vVyh9VFh9aOhmaOh9yTh9" /><g i="45" p="#^rKhC%HEhCLBRylAdvXyArXygnXyXilAjfLBGbHEf8%rKf8%rKH8bJO93IdbYGDc_Fwe4FkgvEyiXDLkXDgnXDTpuE_r2F5u_F$vVGOx2IgzcJLArKQB" /><g i="46" p="#^2Kgn2KArDIdvdHRyiEhC%yyhC%yyQBMzLAWAhz4CPx_C$vWD5uuE_r2FTp2Fgn2FLktEyiUDkg_Cwe0CDcUAdbNzO9yyH8%yyf8%iEf8dHGbDIjf2KXi2Kgn" /></glyphs></font><font id="90" name="Wingdings Charset2"><glyphs><g i="0" p="%^EydpEybgGHbgGHdp" /><g i="1" p="%^cDhpEyHkcD7gOHHk^lF_dVJq9wO_dVJAi^EQ7gdVHkEQhp3MHk^vOqrVJ$vlFqrVJRm" /><g i="2" p="%^EydpEybgGHbgGHdp" /></glyphs></font><font id="a0" name="Arial"><glyphs><g i="0" p="%^Xv0pXvOmjNOmjN0p" /><g i="1" p="#^Fx2lFxrjNyjiWzbhwBbh6DbhfEjioFrjoF2loFEmfENn6DWowBWoWzWoNyNnFxEmFx2l" /><g i="2" p="#^Zw9r%HzKqVzmsYAet$B5uTD5uMF5uHGktCHysCHwrCHAqOG2qeGHp_D7pYAmoNzPnDyfn0ygmqxhlqx4kqx$iVx4ipy9hgzygVz4g0BLf7CqfoDqfiFqfKGZfbIwgTIshzJoiQJZj%8HkkYG4j3GoibFHhBDHhHBHhTAji4AWi4AMj4AikpAJkLAaltBslTBClUD9mPGXmYHrn6JWnMJTorKPprKdrrKBsDJPtQI1vjHIvOFmwUDmwKAmw4z2vqxKtZw9r" /><g i="3" p="#^3Eyt%sEZvhDdwnCdwTAdw2ALvdzgvUyvuzyJtzyfr%zyWh%xwWh%xwNf%zyNf%zyMb%jB6a%jBNf%3ENf%3EWh%jBWh%jBprjBAssBWsBBftWBstfCFtSCFtjDFt3Eyt" /><g i="4" p="%^4yNc4yD9QAD9QANc^4y$v4yNfQANfQA$v" /><g i="5" p="#^2y$v%2yNf%vANf%vA2igBSgxC8gODqfqFqfdHqfnIagxJVg$JfiWLqf0PqfqRqfJSLg0U4i0USk%0U$v%gR$v%gRNlgR7k$QpjKQGi1QeikPOhoOOhHMOhyLXiqK3kqKzm%qK$v%GH$v%GHslGHDj$GJikGOhPEOhFDOhGCpiHB0jeBbkOAmlOAAn%OA$v" /><g i="6" p="#^GI$v%GICtNGmwxDmw5CmwRAPvCzfv$yqupyBt9yns$xAr$xPp%$xNf%LANf%LAMoLAWqVAGraBLs$BntRC$t4E$tjF$toGmttHJsWHErnIyqnIto%nINf%7LNf%7L$v" /><g i="7" p="%^$x$v$xD9LAD9LA$v" /><g i="8" p="#^DI$t5HhvGFQvgEmwFCmw_zmwyy2v7xKt7xIr7xwqFxxpcyyo4zYnYzln2B2nSBRmuDEmPGfmoIIlpI7lpI_kpIjjDHDizGIhvEIhzCIhEBniJA2jhAMk%BxpkYxGiNyDhDzzgcB$fOCqfUEqfZGqfgIVfzJogaK8hNKTh1L$iaLIjaLxl%aLbpaL0tlL2uwL3v2M$v%aJ$vKI8vDI$t^oISnUGtoVDUodC7pwBrpPALprAlq3AWq3AEr3AKsUAttJBcujDcuUEcu7GwtmHPsXHBroIGqoISo" /><g i="9" p="#^3y$v%3yNf%xANf%xA4ijCqfGFqf8HqfmIYfBJtgcKkhPKai3LmjdL6kdL1m%dL$v%tI$v%tI7mtIsk8IDjQHNi$GiibGOh5FOhlDOh4CViPA0kPA8n%PA$v" /><g i="10" p="#^3y$v%3yD9%PAD9%PAEhJCqfFFqfsHqfMI7g5KQgGK5ifLljfLJl%fL$v%vI$v%vIJlvIFjCHJiJGNh4FNhSDNhNCqiJB2jgB7kPAclPA7n%PA$v" /><g i="11" p="#^8JMq%_L7rjLCtuJ_uGHmwSEmwiBmwdzau8xZr8x0o8xXjezHhlBqfIEqfYHqf0KEh4MRj4MSn4M5o3MBo%ZzBo6AfrtBGsQC5uSE5unG5urHitwIvs8JMq^7Akm%aJkm_Ihk7IgjPGHhJEHhQCHhxBYifAck7Akm" /><g i="12" p="#^1y$v%1yNf%vANf%vAfirBwgeCZf1Dqf$DqfoFqfQGig%SFQiSEgiSDgiZCgifCPixBljeBikNAMlNAvn%NA$v" /><g i="13" p="#^1xUn1xnjxzdhDBqfDEqfZHqf5KChdMOjdMFndMNqgLAskKnuxInvLGmwDEmwdBmw7zau1x_r1xUn^SzUnSz$qcByszC5uDE5uGG5u1IysoJ_qoJOnoJOk0IfjFGIhDEIhzCIhcBfjSzNkSzUn" /><g i="14" p="#^3ycC%3yNf%zANf%zAUhrBFgyC2gGDqffFqfkHqfVIugvKyhjLvj7Mrl7MMn7MfqdLfskKeuDIivXGmw3FmwHDmwBCNvvBbvPAiu%PAcC^yAZnyA5rOBBs3D5uSE5uHG5u_HysiJ_qiJLniJFk0I7jLGAh_EAheDAhUBdjyARkyAZn" /><g i="15" p="#^DI3q%kLqqTKct2JNueHmwAEmwfBmwezbudx$rdxXndxjl4yljYynhJApgvCqfBEqfeHqfVILgAK4i3Lyk%oIYk$Hjj1Hvi3GHhIEHhDCHhkBaj2AFk2ATn2A7rhBCsxC5uyE5uaG5ufH6tkI6sDI3q" /><g i="16" p="#^zI$v%zIXt0Hmw1Emw5CmwtAivRyduYxjs3xoq3xUn3xtlSxvjGywhhAtgUBqfTDqfmFqfvG2gEHFgmIFh%mID9%6LD9%6L$v^UzUnUz$qbBysvC5uhE5u5G5ulHDsCI8rCI7oCIOkkHfj2GIhaEIhlCIh6BcjUzHkUzUn" /><g i="17" p="#^xC$v%owNf%hzNf%MCupkD3rNDLs9EtrPEGp%qINf%fLNf%6F$v" /><g i="18" p="#^hy$v%hyD9%GGD9fJD9OKialMZadNoc6OOd6Olf6ONgkN2iyMjjZK5k$MHk5O7mbPynbPvpbP4rwOrsRNNtSMwuULfvqKDvYI$vPG$v^eB1j%4G1j2I1jVIMi1KqiCKFhbLTgbLHfbLAeEKKd5KUc6JAc7IgcIFgc%eBgc^eBmt%PGmtfImtRIftSJ3tyKEsfLcsHLor8MAq8Mwp8MfotLknPKpmGJ2myIGlpGGl%eBGl" /><g i="19" p="%^ny$vnyD9pBD99Nbr9ND9$PD9$P$vYM$vdBqedB$v" /><g i="20" p="%^Dw$vDwft5IWe#jJpdqKgcWxgcWxD9YND9YNgcnBMr0AmtjOmtjO$v" /><g i="21" p="#^yxkx%dAJxoAYy9BwzaChAXDhARFhATGwzVHLyhInxvIywuITtHG$v$D$vFA$vQyBt$war$wOn$wtlRxwjHyyhhAugTBqf0EqfUGqfLIKh%LINf%hLNf%hLNthLzxvK8zKJJA3IEBpGzCYDzC3BzCgzfBuxXzyxkx^QzBnQzNq5BfsmCJtgEJt9GJtrHgsJIOqJIHnJIJkoHdj4GIhdEIhoCIh6BbjQzGkQzBn" /><g i="22" p="#^BA$v%2y$v%2yD9%OAD9%OAChxCqfdFqfJGqf2I1goJDgfKJh6LOiBLlk5MUl5MEn5MOr1K4uZHmw4FmwdCmwBAYt^zAMnzAFqlBZrEC5uRE5uEG5uYHxsgJZqgJTngJIk$HcjLGHhZEHhaDHhSBfjzAOkzAMn" /><g i="23" p="%^3y$v3yD9PAD9PAmmjHNfTKNfHEOlvL$v6I$vKCInPAzpPA$v" /><g i="24" p="%^QDosQDfmKxfmKxHjQDHjQDBdqGBdqGHjwMHjwMfmqGfmqGos" /><g i="25" p="#^KLmt%KL$v%Yw$vWw$ugx4uQxAs3z7rjAFpFCKniGKkAH$iTIfhTIHfTI3eIHYcxGQbFEQbHCQbuB0diAceiAjg%tx0gLxRcEzcbxBy9JEy9XHy9PJkbIL6dILLfIL5h8LoiBKHjjJ7l2Iym5F2pDC7rWBTrdBCsMAmt" /></glyphs></font><font id="b0" name="Times New Roman"><glyphs><g i="0" p="#^Bxefty8dPz0c9BTabDTaGFTa$Guc0IHd0I3f0IkhaFKj4Huk2ITl1Jfn1J8p1JPrjHNt5FmwSAmwMymw0yRvgxjvgxJugxhuCxYtZxCtuyCtSyCtfzJtwzOtqAhulBMuIBSugC1vVC1vsE1vCFQtMGCsMGZqMGLpdGCoQFLnmFjnIEImzDdmqCJleBJl%LAJl%LAglYB6l9DoknEGjWEGiuFFhuFsguFTevEWdwDYc2CYcGzYc5ytf" /><g i="1" p="#^7xMl7xdibyGffz6d1BSbpCTaSDTafGTa8IidwKigwKrlwK2ptJzrrI4uPGdvcFmwJDmwLAmwNySs7xVp7xMl^6A8m6Apq9B5t1CovMDovAEovtFFumGVtPG9sxHxpxHMkxHdhNGSeeG6dmFncKETbRDTbPCTb$BOcUA3evANg6Avj6A8m" /><g i="2" p="#^dRQa%9CSw%OASw%TPQa^xBQaBDQaKEycTFfeTFsgTF7jBEAkjD1mvB1miA1mizmliyHkHxnj5x3i5xsg5xSeIxwdjy9cmzvbqAQaxBQa^uBIbJAIb6ADcwzxdwzsgwzAiRzHj6AxkFA_kZAglsBglaCglICtktDijtDygtDEdJCtcdCIbuBIb^xQKlCRKlGSqmLT5nlUpoXUJpXUirXU$tETrvlSSwzQSwsPSwpOawnNuvMMduaMXsaMiraMHpMMnonN2npOomsPKlxQKl^yQymPPymgPmnBOqoBOorBO7uhPcvPP_vyQ_veR_vOR8vxS1uxSjrxSsoORjnhRymyQym" /><g i="3" p="#^aw0i%1C0i%1CzidBCiZARiJA4jJAwjJA_j_AFk%ZDHs%_G8m%bG5kPFajdFPiUEBiZDzi%ZD0i%DK0i%DKzixJCi4JZiMIdjMIMjMI3kUInk%3Mos%0PFkkPQjkPljkP2j0PPiJOAiRNzi%RN0i%fS0i%fSziWQLiiQnk%ELqw%0Lqw%wHwn%rDqw%TCqw%oyFkXxyjwx9j5xLiawzi" /><g i="4" p="%^KEiafxqw1wqwwDia" /><g i="5" p="#^qChm%qClsqChuRCMupDrvAErv%nFrv%nF$v%xw$v%xwrv%ixrvCyrvazAuuz6uuzls%uzYeuz$c3zwctySbixSb%xwSb%xwib%5EibTGibtITb4KrcaLOdhM8fhM$ghMyjCK8lXIJmUFJm8FJmgECmpDvmqChm^qCqldDAlRDFltEKlVEKluGKlDHvkNIgjNIjhNIZfeIQeHHGdGG6dGFxcpExcDDxcqCPc" /><g i="6" p="#^TE_tJCFvaCVvlBiwpAiwZyiw1yiv5xiu5xHs5xFryxVqayTpJzZogB2oTEKm%TEamTE5kcEkjyDyihCyikByiMA3jbAAjbAfk%dA7ldAQlRzdmuzBmVyBmlyBm_xcmDxOlDx6lDxOjYyIiiAChKCChBEChNFeiHGIi6HIjoHmkoHom%oH8roH8tsHBtxH2uIHcuUHmu6ImumImuyIfuSI1uNJ8t%NJ_t3IhwwGhwMFhwjFMvTEevTE_t^TE$s%TEGnzCAoUBZoHAEpaAnqFz5rFzZrFz4tiAPtYAxuPBxuZCxuTE$s" /><g i="7" p="#^xAiaaBiaDBLa4Cbb4CQb4CtcDBXcaBodxAodUzodrzXc_ytc_yQb_ybbqzLaTziaxAia^OBCh%OBRsOB8u_BAuaC0vyCevWCsvWDsv%WD$v%7x$v%7xsv8ysvuyfvRy2v2zBugz8ugzRs%gzsngzal7zvk0z$jNyPjzyDj9yDjKxDj7xSj%Wwjj%7BCh" /><g i="8" p="#^3BzkvDChKFChTGChHHbiwILi$I3klJZklJTm%lJRslJ9uyJEuJJ0v5KevtKsvuLsv%uL$v%yE$v%yEsv%QEsvPFsvcG9vBGRuLGguPG2uPGRs%PG6nPGcljGlkPFujFEujRCuj3Bsl%3BRs3BfudBBurB1vPBfvbCsvlDsv%lD$v%pw$v%pwsv%IwsvNxsv9yVuxymuxyRs%xyEnxy6lpyzkiy0k3yQjQxDjqxDj$wDjpwSj%bwjj%oACh%3BCh" /><g i="9" p="#^2Bqd%2B0i%iE0i%iE4j%2B4j%2B9s2BwtrB$tQBturCtuXCtupD9uUDRt9Eet%LEetcEJudDuvfCewcBewvAewQzRv9zsvQyKuwy$twyus%wy4j%iw4j%iwzi7xei$xrhUyEgAzxfXzYeAAqd" /><g i="10" p="#^zw$v%zwrv%kxrvDyrvazBuwz5uwzls%wzYewz0d4zwcvySbkxSb%zwSb%zwib%ZEibBJib$LlcqOodUPSfnRjinRxlnRSpLOLsPL$vNF$v^sCuunEWuHFWudJWuyLrsTNXpTNHlTNnhyLWedJsczFscbEscsCUc" /><g i="11" p="#^IAUqqzgqKy8p3y0o3yFm3yBkDz6jbBChDDChDFCh5HBi%3KBiJKBiQKDiXKFi_KLi4LUi4Lfj4LEj$KOjYKTjQKWjJKZj3KZj%eIZj5J3l5JMm5JJoBH6q5GvrADvryCvrsBbrOAMrzAcskADskAXskAbtAArtQAHtzBOt_BRtHDUtQGZtMH6uaJiu0K9vTK0wTKgxTK$yfJwATGLC2DLC6ALC4ypBXwFAXwQzXwsz5x5zmxxyaywxgynxJzTvWyovBy0vhyEuhy9uhyEtIyWs8zcsIAUq^mDlieClitBfjJA8kJA_lJAooLBJpyCKqMDKqWEKqGFSpqG_oqG8nqGJkmFljAElimDli^zA$vRzMwuzrx7z6y7zGy7zpz$zYzxBVApEVA9HVAsIWzMJYyMJSxMJ3x_IKwbIowRFlwpCfwzA$v" /><g i="12" p="#^ODChZGChUI0kxK4mxKKoxKDqDJysJItu8HsvzFqwDDqwtAqwCyUt2xNr2x8p2xdn$xklYyqjvAwi3CChODCh^kDBiwCBiIB4jUAyjoALkUzYlUzSnUzVq5B7tiClvhElvMFlvJG7uHHUsHHWpHHbm4G2k$EBikDBi" /><g i="13" p="#^$FCh%$Fnm%vFnmVE7k$Dkj5DwiIBwiDAwiZz4jkzEjkzkkkzalPzNlhApmKB6n%YDbo3HIp3Has3H4uCFfv9EqwoCqw6BqwszYvYyPvEyPvhyPv5ycw%Bxcw%Bxdr%5ydrwyltJzruWAwvpCwvtDwv7EVuOEhuOEptOEms2EErjDWq5BQpUyKocySnxx_mxxFlxxWjIyMiUzChMBChACChLDYhxEbiOEbi1FbiaF4ijFZhvFCh" /><g i="14" p="#^0KTa%0Krb$HDbJGecsFQccE4eZCjf8CQgkBliNArk_CXibFXijHXiSIEkqKlmqK1pqKDrRIMtYGmwRDmwJBmweAYulxdslxTnlx5lsyBizz4gDB8eIDccBFybuHTa7JTa^xAylfACnfATofAlqNA3skBMtoCNuaDvvhEvvCFvvFGfuIH$sIHGqIH3oFGamDFgkJDgk8DgktCwkPBLkxAyl" /><g i="15" p="#^zJib%mIUd%9CUd%NAGgQEghbHGjeJLleJyoeJbqzIArVHZsUGYtUFWuFEwvUCmw2BmwbzmwlyKvvx5vvxkuvxVtRxAtbyftJyft7zftqzntJzutrA_tABNuLCOuxEOuTFsteH5seH8qeHgo1GEmQE$kIC7k2Brjaylj%7Cib" /><g i="16" p="%^gxRnaFRnaF8qgx8q" /><g i="17" p="#^$BAlxzzjQyli7y6h7yOf7yNdGzkceBTaPDTakGTaSHecoJBdoJkfoJugzIIhKHVi6FxkOHCmGIOnRJmpRJ4rRJftaIPuvGmwODmwRAmwczvuUx1tUxhrUxVpPyzoKzcn$BAl^oEXjeGiiJGlhdHogdHafdHAdjGGcpFMbRDMbiCMbjBGclAzdlAMelAzfKAmg8B8hUBSh^JC9mrBdnQAuodAKpdAcrdA9tiBlunCxv1ExvHFxvHGCuHHGtHHlsHHfr5Hnq0GMoJC9m" /><g i="18" p="#^RIGqgIstCGXuZEqwZCqwBAqwQyqu3xqs3x0p3xJl0zGj_AChKDChNFCh6HIisINjsIYksIyl4IVlIHgm1Hgm7GgmGFGlpFmljFskeFyjIE4jaEDidDDiHBDiMALjxzflxzInxzcqLA7s_B2u4E2uAF2uMG0tCHjspItq" /><g i="19" p="#^kzinjzoqQA9smCXtqEXtOFXtPGbtQHqswIBq%_IUqFI_s6HIuAFqwfDqwKAqwXytu9xvs9xbp9xBl_yCjQAChCDChYFChtH9j_IIk_Iin^kzpm%PFpmKF3luFwk5FFjlEajBDHiMCHiuBHiuAGjuzEkkzpm" /><g i="20" p="#^RGquPFuvQEYvSDqwKCqwrAqwKywu1xBs1xBp1xAmWy5kPAChNDChDFChRGOi%RGbgRGNdJGedCGHcmGvc7GicLFicmFicIEyc%wE$b%GIia%mJia%mJuqmJWstJttAJ$tQJdu4KquqKquQKquwLau%HLJu%xHqw%RGqw^RGlt%RGamLG7lhGhkQFqj3F$ijEziCDzigCzicBMjQzllQzooQztr9B6tvCLu9ELuyFLuRGlt" /><g i="21" p="#^4Bia%4BwkMCFiLD8iLEChKFChWGChNHgiEIWi2JjklJillJUn%lJRslJ9uyJFuIJ0v3KevrKsvqLsv%qL$v%yE$v%yEsv%SEsvRFsvdG9vCGRuMGguPG1uPGRs%PGUnPGBlzGTkkG9kPFPjiFsjzEsjPDsj$CRjcCek4Brl%4BRs4BgueBDuoBZuQBdvgCsvlDsv%lD$v%pw$v%pwsvkxsvSx9vay$umyAuyy8uyyRs%yybgyyNdqyedjyHc4yvcRxicrxic7xicpwyc%cw$b%nAia" /><g i="22" p="#^jK5p%gC5p%TAkslAxtlA7ulACuOAZufBkvLCrv%LC$v%cw$v%cwrvvxcvUxQuGy5uCzRr%VGQa%rHQa%FO2swP6udQKuXQmvcSrv%cS$v%2K$v%2KrvhLnvIL1v8MGu8M9u8MutxL2s^RJZn%lGBf%LCZn" /><g i="23" p="#^hw0i%QC0i%QCzi%pCziPBzivBSibB8jbBDjbB9kwBUk%LECs%1IBknILjnIijnI5jfIYi4IJiPHEizHziMGzi%MG0i%kL0i%kLzixKCieKTiHJljgJqk%lEqw%IDqw%JyCkoyNj4yqjNx3jixPi2xGihwzi" /><g i="24" p="#^7zSb%7zib%ZHib%ZHSb%dHSbYFSbnFBc0F5d0FYe%0F3p0FprvESs_DjuKCovuBtwJztwhytwsxLvEw1vEw6uEwmt0x_swxwsbywsGyws3zRssz9t2AyuoAovXAovmBovJBUu4Cnu4C5t%4CYe4CndTBTcJBuceBdcBASbRzSb" /><g i="25" p="#^qw0i%_C0i%_CzimCzi6CNiSB_iSBljSBJjoCukzCKkUCel%UDQm%0Ffl8GKj8Gkj8G$iTFNiCFzi1Fzi%1F0i%MJ0i%MJzi0JBisIZiJHujqGel%wENn%$HPshJGuQJ2vnKqvfLtv%fL$v%FE$v%FEtvlFtvJF9v0GXu0GBu0Geu1FPs%_CQp%KAPsJzcuJztuJzQu3A8vpArv5Btv%5B$v%ww$v%wwtv3xovtx3v2yEurzPs%lCUo%Jz2lAyojYx_ilxziqwzi" /><g i="26" p="#^GxcB%GxwAez$z5AVyZAPxZABwZAjwQA6wJAZvCAZvrAZvTzhwCzqwizqwyyqw6y_vGxxvGxLuGx$teyttPyXsDzXsEAXsqBPtdCHudC8wdCJx7B3z1AqAGxcB" /><g i="27" p="#^OBia%OBRsOB8uZBAu9C$uzCevZCsv3Esv%3E$v%bx$v%bxsv9ysvvyfvSy2v3zBugz8ugzRs%gz8ggzMd9zed2zHcPyvcAyiccyicPxiccxyc%Yw$b%6Bia" /><g i="28" p="#^Vz1tDA1t6BxtCB0uCBJuCBqv6BWvCAqwVzqwczqwIyWvdyqvdyJudy$tIywtcz1tVz1t" /><g i="29" p="#^Gzkd%HETa%cFTa%cFmscF5ulFwuuFXuXFavpGpvPHrv%PH$v%1A$v%1ArvuBpvVBbvlCYuwCAuHCcuHCms%HCahHCVexCgeqCNd8CydSBjdtBjdUAjdUzOd" /><g i="30" p="#^Exqw%ExSvCzQvjBXu1D1uDEPrdGApRGVmsEsowCsokAsoNyMmex4lexhiexzfNysdFATaHDTaeGTa2IZchKAfhKpjhKSmAIRpUGPsSDOupBqwvyqw^5HMlnHNjnHBinH7hSGpfmGHdrFNcwESblDSb_BSbZA4dYzieYzIgYzWjiBKliC3nKD3nrE3noFKmmGom5HMl" /><g i="31" p="%^yKmoyKxqMHxqMH$vfF$vfFxquwxquwzo4GTaMHTaMHmo^fFmofF5eZxmo" /><g i="32" p="#^rCVk%1MVk%1MYe1MndQLTcGLucbLdcxKSbOJSb%4JSb%4Jib%WRib%WRSb%bRSbsQSbOPccjPrc8PXcZOqdZOYe%ZOlsZOVt9PpujPOuNP3vsQrvbRrv%WRrv%WR$v%4J$v%4Jrv%OJrv3LrvELHu1Mcu1Mls%1M1m%rC1m%rClsrCVtDCpuNCOugD3vVDrvDErv%oFrv%oF$v%yw$v%ywrv%gxrvyyrv7zHuvzcuvzls%vzYevzndizTc8zucGydc$xSbgxSb%ywSb%ywib%oFib%oFSb%DESbVDSbgDccOCrcCCXcrCqdrCYe" /><g i="33" p="#^QOQa%iPSh%QOShTNHe7MidnKVbWHVbSFVbbEYcxC_dABhgEAAiEA_lEAOoxBSqrCWseE1u2G7vmI7vmK7vULgurNothPRq%MP9rcOVt7Mbv2KtwcHtw3CtwezEs8xPp8xZl8xSiwyggVzGdlCfcNEQaGHQaVJQa5MWbKMgc$MgcqNgcJNZb7OybiOQa" /><g i="34" p="#^7R$v%BL$v%AEjmPDkmkDkm8DkmVCkmHCjmsCjm%sClssChuTCMurDrvBErv%pFrv%pF$v%zw$v%zwrv%kxrvDyrvbzAuwz6uwzls%wzYewz$c4zwcvySbkxSb%zwSb%zwib%4EibmHibWINbuKfcALydGMQeGMCgGMwiqLWjaKklAHVl%SLRrkNUtnOAurPfv7Rrv^sCllKCllXCll9DllhDllcGllHH4kaJOiaJPgaJTeZHGdNGscPEscXDscsCLc" /><g i="35" p="#^kK0s%TI$v%Gw$v%Gwqv2CwqfEpnsGhksGIhsGKfeFte1EcdmCcdQAcdCz5epy_eQxJg%gxJgExUddzocOATa9DTaHFTanHvc3J6e3Jig3JThkIsjbHWlFEHoSAQsWzIt%jFItZGItDHAtiIstQI4tmJIsMJ0s" /><g i="36" p="#^4BCh%4BKkQCChGEChvFCh2G7iCGDiCGijCGUjcGjkPFJkgFJkJEJk3EckpDGj4DGjPCGjuCZjOBBk4B1m%4BKs4BUtmBuuzBUu3CavzCsvwDsv%wD$v%lw$v%lwsvpxsvWx6vjySutykuyy3uyyRs%yyrnyy_krywkly2k4yRjPxDjpxDjXwDjlwSj%cwjj%qACh" /><g i="37" p="#^xCqc%xCBk%4HBkRIBkrJ2keKmjkKBh%UKBh%UKOo%kKOo6KhnUJSmDJkm$I1mnIJl4HJl%xCJl%xCysxCWtECduMCvu3DHunDTueETu%LHTuvJTuiKDu5LnuPLFtLMJsMNPq%nOPq%AM$v%Ew$v%Ewrv%mxrv5yrvLy4vezQupzluBzStBzls%BzUeBzWcbztcEySbmxSb%EwSb%Ewib%BMib%PMRf%dMRfTLbeuLAd6LZclKEcKJqccIqc" /><g i="38" p="#^sC6j%sCjssCfuTCNurDsvnEsv%FFsv%FF$v%ix$v%ixsv%Wxsvxysv1z8vxzQuJzjuWzOtWzjs%Wz6j%cx6j%cx0i%Wz0i%Wz5hWz$eBAzdgB6cECdb1EkaLFkamHkaIImbBJ2cBJUcBJmdbJMdOIaekIae_HaeBHWdcHFdEGQc4G$bCFIb7FqbyEqbRDqbmDObTC9cFCYcsCKdsC$g%sC0i%2G0i%2G6j" /><g i="39" p="#^VNhq%pOnq%EM$v%Ew$v%Ewrv%pxrvIyrvgzAuBz5uBzls%BzYeBz0d9zwcAySbpxSb%EwSb%Ewib%$Fib%$FSblERbGDac0DucMCZcxCsdxCjf%xCjsxCAtMC2uYCnukDxuJDHuIFHu%dHHuBJHuyKluwL_tjM5t6NbsVNhq" /><g i="40" p="#^5Oib%jO8g%JN8gzNSegNjeOMqd0M0deLBcYJBc%2HBc%2Hps2HjusHNu1IrveJrv%ZJrv%ZJ$v%aB$v%aBrv%VBrvdDrvMDEu6E8u6Eps%6EBc%CBBcaABcyzOcMy5dbyWdDxKexx8g%Yw8g%cxib" /><g i="41" p="#^8BBkFC3jXCQiDDfipEXhcFCh_FChhHCheInibJ8jwJBk3LLi8MbieNChoOChvPChmQbidRLiJR2k3SWk3SQm%3SRs3S8ufSEupSZuPSdveTsvaUsv%aU$v%gN$v%gNsv%yNsvsOsvYO5vjPRutPjuxP3uxPRs%xPQmxP7l6PqkwOsjcNsjpMsjBLSjNKfkCJll%BJwl%DJam%DJRsDJguNJDuXJZunKdvPKsvULsv%UL$v%QE$v%QEsvZFsvpGavRGUu0Hlu5H5u5HRs%5HQm5H7lAGnkVFojIEojUDoj4DQjPBvk8Bll%8BRs8BcukBDuwB1vUBfvgCsvpDsv%pD$v%uw$v%uwsvrxsvPxfvcy1vpyBuCy8uCyRs%CyvnCybltywkmy$j7yPjVxDjvxDj4xDjuwSj%gwjj%tACh%8BCh" /><g i="42" p="#^NI$v%OAAe%OApsOAjucBNuMBrv$Crv%KDrv%KD$v%ww$v%wwrv%fxrvzyrv6zEusz8uszps%szTeszvd8zUcWyscly9cNxSbwwSb%wwib%oCib%SJtr%fRib%7Xib%7XSb%oWSb3VSbwUEcbU7dbUTe%bUpsbUjuCUNuaVrvoWrv%7Xrv%7X$v%jO$v%jOrv%2PrvnQrvVQEufR8ufRps%fRAe%hJ$v" /><g i="43" p="#^pCqc%pCzk%aGzktHzk3I_jGIpjTIJh%rJJh%rJKo%TIKoSIwnyIYmfIomJH6mcHQlaGQl%pCQl%pClspCVtBCpuLCOueD3vVDrvEErv%oFrv%oF$v%ww$v%wwrv%exrvwyrv5zHutzcutzls%tzYetzndgzTc6zucEydcZxSbexSb%wwSb%wwib%ULib%6MRf%ALRfaLoeEKJd6K1dlJKcAIqcYGqc" /><g i="44" p="#^dJ0i%dJvqdJWskJttrJ$tHJduXJquhKquLKqulLau%zLJu%nHqw%IGqw%IGstUEpvXDWv$CqwYBqwNAqwVzLv2z3vJy$toyWsoyZq%oyKkoyJjayljYxYixxLi7xyi1wzi%1w0i%WA0i%WAmrWAjtBBXtgCyueDyuUDyuJE8uyFJtIGzs%IGEkIGrjfG0jPFAirEzi%rE0i" /><g i="45" p="#^gZib%gZSbsYSbXX9crXrc_WddHWMd1WNf%eQtw%DPtw%WKfj%eGtw%HFtw%zzhfTyldHy$cnyqcRx8ckxSbqwSb%qwib%3Eib%3ESb%IDSbUCSbtCec2CBc2C6d2CEdJCAf%NGbr%eKkh%CJAf%7JaeOIpdpIQccIycVHlcxH3c8HXbSGSbeGSb%eGib%hOib%hOSb%KNSbTMSbtMec4MBc4Mdd4M$dMMXf%LQbr%IUNfnVUdnV9dnVOc8VvcWUbcBU3c0USb4TSb%4Tib" /><g i="46" p="#^qHQasLQapOUdmRXgmRwlmRdqnOltpLtwaHtwVCtw$zrt5xoq5xzl5xEgrAwdmDQaqHQa^7HXbmEXbGC_dBAzgBAvlBAAqLCjtpEov8Hov3KovYL6tSNQqSNXlSNDgML$d4KXb7HXb" /><g i="47" p="#^Zvpj%fAGh%RAGh%RAXkWB4j$Cli5EChjFChpHChPIfjyKglyKvoyK6stIuuLGqw9Eqw1DqwcC5wBBSvRAav%RAszRAUA0BhBbBGBCBVB2C8CcD8C%cDHC%UvHC%Uv8C%gw8C5x8CIxPB_xEB8ygBjyUAjymz%jy8mjyMkbypk3y1kOxSjxxGj4xGjIwGj8wUj^RAQl%RA2rRAJsZAgtbB9u0CQuRCvv6EvvEFvvAGiuQHLsQHXpQHKmqG0lrFQj5EQjnDQjFCbk6CskRAQl" /><g i="48" p="#^7JIr%YI$v%Dw$v%Dwrv%WF4j%kB4jRz4jnzgjWysjEy_jdyLkayUl%zxUl%Fx0i%nJ0i%nJzi%_zZu%5FZuHGZugHIuRHqubILtrIgtCIIr" /><g i="49" p="#^9PQa%HPmh%9PmhlOWe3NHddLVbjIVbnEVbjC1fBAGhBAjlBAgoKBJqTC9tJEiuAGrvxIrvGJrvKK8vPLRuPMhu%PMioPMKmzMfmkMMlQLwllLgl5Kgl%5KIk%5SIk%5Sgl%IRglwQgl4Q2mNPDmNPio%NPDu0OAvjM0wCKtwwItwxCtwqzCs5xKp5xZl5xejoyKgYzLdGC8cXEQa1IQa9JQa4K0b$KbbIMPbyN8cRN8c7O8ckOTbyOBbBOQa" /><g i="50" p="#^pACh6BChCB6i6CBi6Chj6C$jCBvk6B$kpA$kIz$kczvkJy$jJyhjJyBicz6iIzChpACh^nA1t4B1tABxt4C1u4CJu4CqvzBWv3BqwnAqwGzqwazWvHyqvHyJuHy1uazxtGz1tnA1t" /><g i="51" p="#^hAAh$AAhvB3i$Byi$Bgj$BZjvBtk$AZkhAZkBzZk5ztkCyZjCygjCyyi5z3iBzAhhAAh^aycB%aywAKz$zBAVytBPxtBBwtBiwkB5wdBZv5BZvXAZvnAhw6AqwNzqw2zqwCy_vayxvayLuay$tKyttjzXs7AXs8BXsWBPtJCHuJC8wJCJxDB3zxAqAaycB" /><g i="52" p="#^6Bia%6Bbo%FEYkNFVjZFEj5Gsj5Ggj5GZiRFLiBFwi0Fvi%0F0i%5L0i%5LviRJwi0JTibIejbH8k%BDrn%aH_rHIRtbJmuWJ4vtKivSKsvPLsv%PL$v%0F$v%0FsvBFrvOFhv$F6v$FPu$FtuoFHt%6Bco%6BRs6BcuhBEutB3vQBfvbCrvnDsv%nD$v%gw$v%gwsvkxsvSxbvay0vlyGuAyauAyXs%AybgAyMdtyedmyHc6yucTxhctxhc9xhcwwyc%gw$b%pAia" /><g i="53" p="#^rKqlBMUlFNUm8Pio8Pjq8PTr9OhtbNHuuLlvNJ$vhG$v%xw$v%xwrv%ixrvByrv9zCuwz4uwzls%wzYewz1d3zwctySbixSb%xwSb%xwib%sFibYHibtJFbLLccYMCdaO$eaOPgaOnidNCjhMQkrKql^sCCk0DJkKDNksEQkkFQkyHQkGIlkOJSjoKTi_KTh_KHg_KTevJBd0IjcbFjcGDjcsCEc^sCvudEWuYFWuJIWuaKGtELqsELBqELnpYKgohK9nOIwmkHTl8FTlcETlxDVlSCWlsC$l" /><g i="54" p="#^DFrv%DF$v%Nw$v%Nwrv%vxrvNyrvmzHuKzcuKzls%KzYeKzndxzTcnzucVydceySbvxSb%NwSb%Nwib%DFib%DFSb%TESbDDSb2DBcGC5dGCYe%GClsGCVtSCpu0DOuvD3v8ErvTErv" /><g i="55" p="#^Avib%9Bib%RNPq%RNTeRNZcpNucRMSbDLSb%VKSb%VKib%7Sib%7SSb%oRSb3QSbwPEcbP7dbPTe%bPkw%DOkw%$AFf%$Aps$AjupBNu_BrvcDrv%XDrv%XD$v%Jw$v%Jwrv%rxrvMyrvjzEuFz8uFzps%Fz0eLyYchyDcPxhcWw_btwSbAvSb" /><g i="56" p="#^lKQa%lK_h%NJ_hvJWfNIIe4ItdLGMcrF2c1E2csC2cpB0dnA_dnAdfnA9g1BXgZB4ixF$jrIylvJomzKdn8LloJLtpJLIqJL3tUJMu3ItwcFtwiEtwvDkw1DfwxBMv2AhvFzhvhzhv2zwvQyKvKytw%aytw%aynp%Kynp7zBrOzIstAPtRByudDhvTEhvNGhvUHgu$Ift$ITr$I6rAIkq9IypgHToGGqo$DXmlBsldAAk6zHjxyDiYxyhYxggYx2eFzrcnBQa0EQaFFQawHDbnI0cJI0c6J0cmJNbDJxbNJQa" /><g i="57" p="#^aw0i%IC0i%ICzi%nCziHBzilBSi$A9j$ABj$AckwBgl%WEls%2IBkiIYjiIljiI3jbIWi3ILiOHFiyHziUGzi%UG0i%rL0i%rLziSKCiyKOifK_iUJujLJIjnJGk%HDEySCGAwBIBbALCYyLC3yLCuxdCVwIBVw1BVwoAjx$zKxDztyDzZyDzRzYzsAbACAbA3BbACBIz9CezICTx%HDqv%FyVkqyqkWxJjyxajix_iYwKiawzi" /><g i="58" p="#^PArkQCChaFChjHChVIsjwKhlwKtowKbs2ItuVFqwjDqw5CqwQA_vAzxvhyFu%hybghyOd9yfd2yHcOxvczxicbxicMwic7wyc%Wv$b%6Aia%PAia^PAql%PAMtABxupCWueDjv5EjvuFjvGGOtTHgsTHlpTHGmGGeluFOjZDOj9DOjmCckLBvkPAql" /><g i="59" p="#^UKib%6Sib%6SSb%JRSbjRSbyQdcOPzcaPddyOTdDNmf%EIcn%EIpsEIju3JNuEJrvUKrv%ALrv%AL$v%MC$v%MCrv%vDrvPErvmFEuIF8uIFps%IFvn%1APe1zidGyWcjyxcbx$bTwSbiwSb%iwib%7Fib%7FSb%GESbYDSblDccLCxcLCcdLCLdHDbf%$HSl%3Mtf_M1e_Mkd_MVcLMAcxMec7M2cJLSbUKSb" /><g i="60" p="#^9Sib%9SSb3R2cuQycHPid3PRe%SHtw%hHtw%zzDeZyfdJyXclytcNxccdxWbhwSb%hwib%JEib%JESbhD_bSClcrCHcrCedrC$d8DDf%nILr%hNMf_N$d_Njd_NTcyNtc6N3c2MUb_LTbOLSb%OLib" /></glyphs></font><font id="c0" name="MS PGothic"><glyphs><g i="0" p="%^PCZ6PCLa0AFezyFe$ALa2zLa2zZ6" /></glyphs></font><font id="d0" name="Times New RomanBold"><glyphs><g i="0" p="#^ZI6q%JB6q%PA6soA7toANtoAFu5B3vvBjv7Drv%7D$v%ew$v%ewrvmxgv3ywuNyLtRzor%eHTa%xHTa%_ORr3QfuLQTugRmvcSrv%cS$v%cI$v%cIrv%CIrvPJrvjK5vEKRuEKouEK6uyKQtwKHt5KHs^uI_o%oFUh%dC_o" /><g i="1" p="#^TCKh%TCAjZDoiZEShZFjh8HjhwIjhqJ4ilKRiFK$jVKSkVKln%VKVsVKyucLYuvLmvsMtv%sM$v%dF$v%dFtv1GmvoGOuEGpuEGVs%EGymEGNkvGkkmGTj1GDjIFnjjFnj$DnjTCel%TCVsTCvuaDXutDmviEtv%iE$v%3x$v%3xtvYxnvlyTuCyyuCyVs%CyQkCycjiyPi$xpi3xii%3xKh" /><g i="2" p="#^ICwc%ICKh%5GKh%5Gej%ICej%IC2sIChtPCEtWC$tcDeuvDsuLDsuLEsuDFXs%5GgtREcw4CcwJAcwNzsvRyHuAyLtryetryXq%ryej%Awej%AwHiuylhQzRfbBlebCwc" /><g i="3" p="#^tAQatBQa9CwbRCccRCbdRCae8CSesByftAyfuzyfOySe7yae7ybd7yccOywbuzQatAQa^CCKh%CC2tCCzuYC_ujDpvlEtv%lE$v%Ew$v%EwtvAxrv1yVulyzuly2t%lyIklybj_xMiExliEwii%EwKh" /><g i="4" p="#^8Jmo%jBmorBbrPCQsTD6ulF6ugG6u0HBtMH4tCIMr%8J5sZHsuzGrv9FqwjDqw8AqwwyZtcx0scx5pcxxl7zqj3BjhFDjhQFjhqH5j0JSk8Jmo^oFlnoFTk6FYjRE1jhEziZDiirDiiECii8C3jfBrkfBOm%fBln" /><g i="5" p="#^NDjhEFjheHgiRIdjGJ$kwKMmwKSowKVrZIXt6HqwQDqwCAqwTyau8xVr8xWo8xSlVyBjHAjhNDjh^RDoi4DoiwC_iYBzjNBilCB0nCB6qCBKrPB9t_BeuxCPu5DnvODnvuEnvXE_uxFtuKFxt2G5s2GGn2G4lLF6ksF8jUEHivEoiRDoi" /><g i="6" p="#^zCxu%zCSzzCYAKClBVCLBgDXBED7CJE7C%JEHC%BwHC%Bw7Cxx5C_xABiyeBiyMz%iyIkiybjXxMiBxliBwii%BwKh%zCKh%zCCjiDvi4E0icFjhwGjh4IjhmJiiFKhjkL1l0MNm0MOo0MYqjLLsDKxuiJuvZHqwmGqwbFqw9EUvoDvvzCxu^zC$sTDSunFSucGSuKG_tyHHsyH6pyHqlGG3k4Gaj5FajyDajzCol" /><g i="7" p="#^DCib%DC2tDCzuZC_ukDpvmEtv%mE$v%Fw$v%FwtvBxrv2yVumyzumy2t%myfemyLc$xkcFxVbFwSb%Fwib" /><g i="8" p="#^WEVtjCcweAcw0zcwcypvpxBupxntpxMrOytqcA9pWE_m%WEylWEWjKEwjzE5j4ENiBDti_Cti$BtimBViYAajYAyjYATjoBlkZB$kZBClZBmmpBUmSAqnYzqn$yqnlyRmIxfmIxtlIxnkzynjrzni_ARhxCjhdEjheGjhpHaiBI1jYI1kaJGkaJ_m%aJwsaJvteJLtjJ$ttJ7uDJfuQJfudKfuDKGt%5L2ukKavvJHvHIcwFHcwrGcwLFDv3F2vWEVt^WEOs%WE0o4D5paCkqBB9rBB_rBBHs5CdttCEt9DEtVDEtWEOs" /><g i="9" p="#^3Gmh%iGem%MFemQE2kQDfjQCsiRBsidBsiNATilAhjlAQjlAfkEADk7BflnDMmDFhokGlp2Hpq2HJr2HVsrG2uRFbvMEPvHDqwnCqwlBqwEzMvbzCv0zCvwyCvbynw%Hxnw%rxfr%ZxfrEygtQzhu1Bhv5ChvQChviDQuMDnuMDKtMD$siDtsRCXrfBRqWyepeynoex7nexDlexZjmyEivzjhEBjhOCjhTDUhiE7iyE7iQE7i_E0i9FUhxFmh" /><g i="10" p="#^HIjs%aJGs9IzuFGvv9FqwsDqwBAqwUygubx6sbx5pbxbmKyZjCAjhWDjh7GjhrHqiLIxjLIVkLINldIjmHHQmQGQmXFQmlFemLEDlDE5kxE7jaEKiQDmilDmiDCmi5C7jjBikjBKmjBLoYBBqBCqsIDktyE_tHF_trG_t6HEtNHhtHIjs" /><g i="11" p="#^RQQa%RQ$h%fQ$hAPbfLNIdWLccCJccGHcc3GjdsEqeIDdgLCxiLCllLC7orDpq8EHsDFSt7H1vvJ1vsL1v4NauIOjtvQdr%vQ0tLOQuSMFv_KtwtItw9FtwAC8v0APtDykrexQoex0mex3jNypgkALdYCicAFQayIQaJKQa8NMbyOkcXOkcqPkcNPZb8QBbfQQa" /><g i="12" p="#^_CKh%_CYkpELitF1ixGjhxHjhnIjhTIRhoJmioJkjoJlkUIWkoIulIHulUGuliGYkJFqkCFmksFhkgFhkPEhkqECkOD7ltD5m_Czn_Cmp%_CEs%$Cvt$Cnu5DCuhD1vEDev$DqvSEtv%SE$v%8x$v%8xtv3yovoyYuKywuKyEs%KyLkKywjCybjsyMi9yziTxmi8xii%8xKh" /><g i="13" p="#^KPib%KPUg%aPUgGOYe4O6euNfdsMLcTLucrKuc%UIuc%UIssUI1u3JrueJQuKJ8vfKrv8Lrv%QLrv%QL$v%$A$v%$Arv%GBrvACrv7D6vwDUuLDnuWD$tWDss%WDuc%qCucjAucmzmd1yBeHxUg%7xUg%7xib" /><g i="14" p="#^TCib%TCzj2Eji0FPh_Fjh2HjhoIjhlJ4iiKQiCKSjWKUkWKkn%WKVsWKyudLYuxLmvtMtv%tM$v%eF$v%eFtv_FmvnGRuFGsuFGVs%FGymFGMkwGkknGTj2GDjJFnjjFnjIEnj6EOjxDckTCgl%TCVsTCru5DPuoDlviEtv%iE$v%3x$v%3xtvYxnvlyTuCyyuCyVs%CyoeCyMciync$xZb3xSb%3xib" /><g i="15" p="#^BDBw%_y$lXxCjrx3jXwvifwii%fwKh%SDKh%SDii6DjiOCAivCRivCcjvCNjgDul%IF5r%mHMmgIskgIzjgI$iUHFiwHjiAGii%AGKh%kLKh%kLiiDKmiaKQiKJijII$l%DEAw5DyAlCsBhBLCIzLCryLCEx0CSwiBSwgASwozoxPyXxeyKyeyvzeyZzJyrAczsAdAtAOABAZAIA8BXA8BiB8BJBHAkC2A8DMx" /><g i="16" p="#^rEDm%rEnsrE2uEEuuREVunFavVFrvjHrv%jH$v%Nw$v%NwrvdyrvJyavezUurztuFz2uFzns%FzWeFzedrzPcezncJy7ccySbNwSb%Nwib%OFibfKibbMUc8Ote8ORg8OSiTMikDLKlrJfmYHDmrEDm^rEuc%rErlXEslbFsl3Hsl3Imk4Jfj4JWg4JCe3Iyd3Huc3Fuc" /><g i="17" p="#^uDqw%GymlPxmjjxQiZwqihwii%hwKh%SDKh%SDii8DiiUCyiwCUiwCljwCVjbDtl%yFPq%qHcmdIdkdIojdIWiTHDiyHjiGGii%GGKh%kLKh%kLiiFKnidKOiOJcjYIdl%bEqw" /><g i="18" p="#^pw$v%pwrv%5xrv_xrvsy9vXySubznukz2ukzss%kzRekzfd9zSc_yscty9cYxSb5xSb%pwSb%pwib%FFibnJibDLicoOxdPP2gfRyifRIlfRUnyQKpRPzrJOMsCNZt9MHuIKpvBIPvFH$vFF$v^iEtc%iECsiEUtpEbuxEtuQEDueFSu0GSuzISuUJ6tKLMqKLPlKLQhuKsfuJBdXHWcQGsciEtc" /><g i="19" p="#^PKKh%PKVsPKyu6LYuqLmvmMtv%mM$v%yG$v%yG4uwFjvvETvuDqwdCqw0Bqw4AHv8zXuQyYtwyYswyuq%wyQkwycjcyPiVxpiZwii%ZwKh%NCKh%NCtrNC$sWCrt3DTtnD6uHDlu5EluEElu4F2uHFFtyGrs%yGQkyGcjeGPiXFpi$Eii%$EKh" /><g i="20" p="#^cGVh%0LVh%0LAj%hIAj0JjkjJXkHJLlHJFmHJboQIjp_HqqxG3r4FIrXDIrRDIr6CDrqBDrYA4svAwsvA8tvAItVA2ukBouhCou%WEnu7InukJ3v3L2w3L4y3LnzgKqAtJuBaI$BcGLCEDLCJBLC7AnCxy$BRxkBaxGAaxXzaxezHxGydy7yFzKxGxMwGx0vGxZtty_shz_r2Bfr$yvq4yhpax3oaxtmaxnkTyRiAAjhgDjhHEjhcGVh^yDgiGCgi3C9jsB2ksBRmsB6p2CZpFCPquDPqoEPq$EZpDF7pDFImDF_jWE_irEgiyDgi^FC6y5B6yBAmyKzQyKzEzKzqADA3BxBIB0EIB8GIBmH7BAIzAAIyzAI9zlIUyWHry5HgygG6yFC6y" /><g i="21" p="#^UKWo%xQib%XYib%XYSb%fYSblXSbNWacpWocaWUc0Wgd0WPe%0Wss0W1uaWrulWQuSW8voXrvfYrv%XYrv%XY$v%7O$v%7Orv%OOrvIPrvgQ6vEQUuTQnu2R$t2Rss%2R6d%6J$v%KI$v%GAfd%GAQrGAltLAItXAtuBBYugCrvHDrv%HD$v%Bw$v%Bwrv%Owrvvxrv5ycvHyZu$yAujzauuzstwzhtwzUr%wzPewzedlzRcazscEy9c7ySbfxSb%BwSb%Bwib%3Fib" /><g i="22" p="#^ZCKh%ZCCj8Eki8FQh8GjhkHjhIIjhDJYhzKBi3LVjhMxipNWhxOjhLPjheRjh6S$h_SGikTJjGTLkGT2n%GTVsGTyuZTYugUlvdVtv%dV$v%RN$v%RNtvJOov7POupPnupPVs%pPLmpPRkfPkk5PPjMOzjrOjj$NjjlNjjGMOj$LgkjLdl%jLVsjLruzLQuWLpvWMtv%WM$v%xF$v%xFtv7GrvtGavPGUuWGxu2H9u2HVs%2HLm2HPkUGkkKGRjnGAj0GijCFij$EijvEBjND4kZCdl%ZCVsZCpugDUuzDnvwEtv%wE$v%9x$v%9xtv3ynvryTuIyyuIyVs%IyQkIycjpyPi6ypi9xii%9xKh" /><g i="23" p="#^Kwib%pHib%pHSb%SGSbFFSbcF6cMEmcAEOcoEedoE0f%oE8poEVrOEPsdFItaGju8HVuCIVuhKVusL9uEMoteN3sQNKqQNrn%QN0fQNDdxN1deNrcOMcc6MSbTKSb%TKib%1Sib%1SSb%BRSbJQSb8QcczPyciPfd6PLd6P0f%6PSm6PwqDO8s8OLthM6vqKtwcHtwwEtw3DLv3BMueAftqzJrqz8p%qz0fqzdddzOc0zmcxy6c2yRbKwSb" /></glyphs></font></bwFonts>
