# Supplementary material for: Cancer Pain Treatment and Management: An Interprofessional Learning Module for Prelicensure Health Professional Students
Source: MedEdPORTAL. 2020 Sep 9;16:10953. doi: 10.15766/mep_2374-8265.10953 (PMC7485910; doi:10.15766/mep_2374-8265.10953)
Supplement: Supplementary file 1 — Facilitator Guide.docxCancer Pain & Treatment Module folderModule Access Instructions.docxHandout I.docxHandout II.docxPresentation.pptxSession Evaluation.docx [file mep_2374-8265.10953-s001.zip › B. Cancer Pain & Treatment Module folder/Cancer Pain and Treatment Options - Presenter output/presentation_content/frame.js]

eval(function(p,a,c,k,e,d){e=function(c){return(c<a?"":e(parseInt(c/a)))+((c=c%a)>35?String.fromCharCode(c+29):c.toString(36))};if(!''.replace(/^/,String)){while(c--)d[e(c)]=k[c]||e(c);k=[function(e){return d[e]}];e=function(){return'\\w+'};c=1;};while(c--)if(k[c])p=p.replace(new RegExp('\\b'+e(c)+'\\b','g'),k[c]);return p;}('2O("<2E 2H:2U=\'2G://2J.2M.2m/2l/2n-3k\' 2H:3m=\'2G://2J.2M.2m/2l/2n\' 37=\'x\' 36=\'35\' 3a=\'e\' 3n=\'k\' 3r=\'3h\'><2i><1B 2=\'x\' 12=\'1j\' 1z=\'x\' Y=\'x\' Z=\'x\' /><1B 2=\'1w\' 12=\'1j\' 1z=\'1w\' Y=\'x\' Z=\'x\' /><1B 2=\'1C\' 12=\'1j\' 1z=\'1C\' Y=\'x\' Z=\'x\' /></2i><2C><2D><C 2=\'2R\'><o><i 2=\'2Q\' l=\'k\'><o><i 2=\'2K\' l=\'L w F 1A 2F\' /></o></i><i 2=\'2P\' l=\'k\'><o><i 2=\'31\' l=\'30/13.2W\'><2u><2t 2=\'2V\' l=\'2Y\' /><2t 2=\'2y\' l=\'45\' /></2u></i><i 2=\'44\' l=\'47/4a.49\' /></o></i><i 2=\'48\' l=\'k\'><o><i 2=\'3Z\' l=\'2p\' /></o></i><2B 2=\'1U\'><2A><X 2=\'Q\' l=\'k\' 19=\'3Y\' /><X 2=\'z\' l=\'k\' 19=\'1t\' /><X 2=\'O\' l=\'e\' 19=\'1t\' /><X 2=\'S\' l=\'e\' 19=\'1t\' /></2A></2B><i 2=\'3X\' l=\'e\'><o><i 2=\'40\' l=\'43\' /></o></i><i 2=\'42\' l=\'e\'><o><i 2=\'2x\' l=\'2x\' /></o></i><i 2=\'41\' l=\'e\'><o><i 2=\'2y\' l=\'4b\' /></o></i></o></C><C 2=\'4l\'><o><i 2=\'4k\' l=\'4j\' /><i 2=\'4m\' l=\'e\' /><i 2=\'4p\' l=\'k\' /><i 2=\'4o\' l=\'k\' /><i 2=\'4e\' l=\'k\' /><i 2=\'4d\' l=\'4h\' /><i 2=\'4g\' l=\'3A\' /><i 2=\'3G\' l=\'e\' /></o></C><C 2=\'J\'><o><i 2=\'N\' l=\'k\' /><i 2=\'1f\' l=\'k\'><o><i 2=\'3v\' l=\'e\' /></o></i><i 2=\'P\' l=\'e\' /><i 2=\'10\' l=\'k\' /><i 2=\'1k\' l=\'k\' /><i 2=\'3z\' l=\'k\' /><i 2=\'3x\' l=\'k\' /><i 2=\'3R\' l=\'k\' /><i 2=\'3P\' l=\'7\' /></o></C><C 2=\'3V\'><o><i 2=\'3L\' l=\'k\' /></o></C></2D></2C><2N><R 2=\'x\'><f 2=\'N\' g=\'k\' /><f 2=\'1f\' g=\'k\' /><f 2=\'10\' g=\'k\' /><f 2=\'1k\' g=\'k\' /><f 2=\'13\' g=\'k\' /><f 2=\'1h\' g=\'k\' /><f 2=\'W\' g=\'k\' /><f 2=\'T\' g=\'e\' /><f 2=\'16\' g=\'e\' /><f 2=\'1l\' g=\'e\' /><f 2=\'Q\' g=\'k\' /><f 2=\'O\' g=\'e\' /><f 2=\'S\' g=\'e\' /><f 2=\'z\' g=\'k\'><J><f 2=\'P\' g=\'e\' /></J></f><f 2=\'1v\' g=\'e\' /></R><R 2=\'1w\'><f 2=\'N\' g=\'k\' /><f 2=\'1f\' g=\'e\' /><f 2=\'10\' g=\'e\' /><f 2=\'1k\' g=\'e\' /><f 2=\'13\' g=\'k\' /><f 2=\'1h\' g=\'k\' /><f 2=\'W\' g=\'k\' /><f 2=\'T\' g=\'e\' /><f 2=\'16\' g=\'e\' /><f 2=\'1l\' g=\'e\' /><f 2=\'Q\' g=\'k\' /><f 2=\'O\' g=\'e\' /><f 2=\'S\' g=\'e\' /><f 2=\'z\' g=\'k\'><J><f 2=\'P\' g=\'e\' /></J></f><f 2=\'1v\' g=\'e\' /></R><R 2=\'1C\'><f 2=\'N\' g=\'k\' /><f 2=\'1f\' g=\'e\' /><f 2=\'10\' g=\'e\' /><f 2=\'1k\' g=\'e\' /><f 2=\'13\' g=\'k\' /><f 2=\'1h\' g=\'k\' /><f 2=\'W\' g=\'k\' /><f 2=\'T\' g=\'e\' /><f 2=\'16\' g=\'e\' /><f 2=\'1l\' g=\'e\' /><f 2=\'Q\' g=\'k\' /><f 2=\'O\' g=\'e\' /><f 2=\'S\' g=\'e\' /><f 2=\'z\' g=\'k\'><J><f 2=\'P\' g=\'e\' /></J></f><f 2=\'1v\' g=\'k\' /></R></2N><2b><Y 2=\'x\'><h 2=\'3N\'><j><1 2=\'2L\'><4 9=\'a\' b=\'c\'><3><1 6=\'1H\' 5=\'7\' 8=\'0\' /></3></4></1><1 2=\'1G\'><4 9=\'a\' b=\'c\'><3><1 6=\'1n\' 5=\'7\' 8=\'0\' /></3></4></1><1 2=\'y\'><4 9=\'a\' b=\'c\'><3><1 6=\'U\' 5=\'7\' 8=\'0\' /></3></4></1><1 2=\'B\'><4 9=\'a\' b=\'c\'><3><1 6=\'I\' 5=\'7\' 8=\'0\' /></3></4></1><1 2=\'1D\'><4 9=\'a\' b=\'c\'><3><1 6=\'H\' 5=\'7\' 8=\'0\' /></3></4></1><1 2=\'2K\'><4 9=\'a\' b=\'c\'><3><1 6=\'1F\' 5=\'7\' 8=\'0\' /></3></4></1></j></h><h 2=\'3M\'><j><1 2=\'2L\'><4 9=\'a\' b=\'c\'><3><1 6=\'1H\' 5=\'7\' 8=\'0\' /></3></4></1><1 2=\'1G\'><4 9=\'a\' b=\'c\'><3><1 6=\'1n\' 5=\'7\' 8=\'0\' /></3></4></1><1 2=\'y\'><4 9=\'a\' b=\'c\'><3><1 6=\'1b\' 5=\'7\' 8=\'0\' /><1 6=\'M\' 5=\'7\' 8=\'n\' /></3></4></1><1 2=\'B\'><4 9=\'a\' b=\'c\'><3><1 6=\'I\' 5=\'7\' 8=\'0\' /></3></4></1><1 2=\'1D\'><4 9=\'a\' b=\'c\'><3><1 6=\'H\' 5=\'7\' 8=\'0\' /></3></4></1><1 2=\'3O\'><4 9=\'a\' b=\'c\'><3><1 6=\'1F\' 5=\'7\' 8=\'0\' /></3></4></1></j></h><h 2=\'3I\'><j><1 2=\'3J\'><4 9=\'a\' b=\'c\'><3><1 6=\'3K\' 5=\'7\' 8=\'0\' /><1 6=\'3T\' 5=\'7\' 8=\'n\' /></3></4></1><1 2=\'3U\'><4 9=\'a\' b=\'c\'><3><1 6=\'3S\' 5=\'7\' 8=\'0\' /><1 6=\'3Q\' 5=\'7\' 8=\'n\' /></3></4></1><1 2=\'3H\'><4 9=\'a\' b=\'c\'><3><1 6=\'K\' 5=\'7\' 8=\'0\' /></3></4></1><1 2=\'24\'><4 9=\'a\' b=\'c\'><3><1 6=\'U\' 5=\'7\' 8=\'0\' /></3></4></1><1 2=\'E\'><4 9=\'a\' b=\'c\'><3><1 6=\'G\' 5=\'7\' 8=\'0\' /></3></4></1></j></h><h 2=\'3y\'><j><1 2=\'E\'><4 9=\'a\' b=\'c\'><3><1 6=\'G\' 5=\'7\' 8=\'0\' /></3></4></1><1 2=\'24\'><4 9=\'a\' b=\'c\'><3><1 6=\'3w\' 5=\'7\' 8=\'0\' /><1 6=\'M\' 5=\'7\' 8=\'n\' /></3></4></1><1 2=\'y\'><4 9=\'a\' b=\'c\'><3><1 6=\'15\' 5=\'7\' 8=\'0\' /></3></4></1><1 2=\'1a\'><4 9=\'a\' b=\'c\'><3><1 6=\'23\' 5=\'7\' 8=\'0\' /></3></4></1><1 2=\'1c\'><4 9=\'a\' b=\'c\'><3><1 6=\'26\' 5=\'7\' 8=\'0\' /></3></4></1><1 2=\'B\'><4 9=\'a\' b=\'c\'><3><1 6=\'3t\' 5=\'20\' 8=\'0\' /></3></4></1></j></h><h 2=\'3u\'><j><1 2=\'3E\'><4 9=\'a\' b=\'c\'><3><1 6=\'G\' 5=\'7\' 8=\'0\' /></3></4></1><1 2=\'3F\'><4 9=\'a\' b=\'c\'><3><1 6=\'H\' 5=\'7\' 8=\'0\' /></3></4></1><1 2=\'21\'><4 9=\'a\' b=\'c\'><3><1 6=\'1g\' 5=\'7\' 8=\'0\' /><1 6=\'K\' 5=\'7\' 8=\'n\' /></3></4></1><1 2=\'22\'><4 9=\'a\' b=\'c\'><3><1 6=\'1s\' 5=\'7\' 8=\'0\' /><1 6=\'27\' 5=\'7\' 8=\'n\' /></3></4></1><1 2=\'2c\'><4 9=\'a\' b=\'c\'><3><1 6=\'K\' 5=\'7\' 8=\'0\' /><1 6=\'2d\' 5=\'7\' 8=\'n\' /></3></4></1><1 2=\'2e\'><4 9=\'a\' b=\'c\'><3><1 6=\'1r\' 5=\'7\' 8=\'0\' /></3></4></1><1 2=\'1N\'><4 9=\'a\' b=\'c\'><3><1 6=\'D\' 5=\'7\' 8=\'0\' /></3></4></1><1 2=\'1O\'><4 9=\'a\' b=\'c\'><3><1 6=\'1d\' 5=\'7\' 8=\'0\' /></3></4></1></j></h><h 2=\'X\'><j><1 2=\'1V\'><4 9=\'a\' b=\'c\'><3><1 6=\'D\' 5=\'7\' 8=\'0\' /></3></4></1><1 2=\'3D\'><4 9=\'a\' b=\'c\'><3><1 6=\'29\' 5=\'7\' 8=\'0\' /></3></4></1><1 2=\'1i\'><4 9=\'a\' b=\'c\'><3><1 6=\'1L\' 5=\'7\' 8=\'0\' /></3></4></1><1 2=\'3B\'><4 9=\'a\' b=\'c\'><3><1 6=\'3C\' 5=\'7\' 8=\'0\' /></3></4></1><1 2=\'E\'><4 9=\'a\' b=\'c\'><3><1 6=\'D\' 5=\'7\' 8=\'0\' /></3></4></1><1 2=\'1o\'><4 9=\'a\' b=\'c\'><3><1 6=\'1Q\' 5=\'7\' 8=\'0\' /></3></4></1><1 2=\'B\'><4 9=\'a\' b=\'c\'><3><1 6=\'U\' 5=\'7\' 8=\'0\' /></3></4></1></j></h><h 2=\'3W\'><j><1 2=\'E\'><4 9=\'a\' b=\'c\'><3><1 6=\'G\' 5=\'7\' 8=\'0\' /></3></4></1><1 2=\'1a\'><4 9=\'a\' b=\'c\'><3><1 6=\'26\' 5=\'7\' 8=\'0\' /></3></4></1><1 2=\'1c\'><4 9=\'a\' b=\'c\'><3><1 6=\'23\' 5=\'7\' 8=\'0\' /></3></4></1><1 2=\'y\'><4 9=\'a\' b=\'c\'><3><1 6=\'1b\' 5=\'7\' 8=\'0\' /><1 6=\'M\' 5=\'7\' 8=\'n\' /></3></4></1><1 2=\'14\'><4 9=\'a\' b=\'c\'><3><1 6=\'1b\' 5=\'7\' 8=\'0\' /><1 6=\'15\' 5=\'7\' 8=\'n\' /></3></4></1><1 2=\'4i\'><4 9=\'a\' b=\'c\'><3><1 6=\'4f\' 5=\'7\' 8=\'0\' /><1 6=\'28\' 5=\'7\' 8=\'n\' /></3></4></1><1 2=\'4c\'><4 9=\'a\' b=\'c\'><3><1 6=\'1b\' 5=\'7\' 8=\'0\' /><1 6=\'M\' 5=\'7\' 8=\'n\' /></3></4></1></j></h><h 2=\'4n\'><j><1 2=\'21\'><4 9=\'a\' b=\'c\'><3><1 6=\'1g\' 5=\'7\' 8=\'0\' /><1 6=\'K\' 5=\'7\' 8=\'n\' /></3></4></1><1 2=\'22\'><4 9=\'a\' b=\'c\'><3><1 6=\'1s\' 5=\'7\' 8=\'0\' /><1 6=\'27\' 5=\'7\' 8=\'n\' /></3></4></1><1 2=\'2c\'><4 9=\'a\' b=\'c\'><3><1 6=\'K\' 5=\'7\' 8=\'0\' /><1 6=\'2d\' 5=\'7\' 8=\'n\' /></3></4></1><1 2=\'2e\'><4 9=\'a\' b=\'c\'><3><1 6=\'1r\' 5=\'7\' 8=\'0\' /></3></4></1><1 2=\'1N\'><4 9=\'a\' b=\'c\'><3><1 6=\'D\' 5=\'7\' 8=\'0\' /></3></4></1><1 2=\'1O\'><4 9=\'a\' b=\'c\'><3><1 6=\'1d\' 5=\'7\' 8=\'0\' /></3></4></1><1 2=\'1R\'><4 9=\'a\' b=\'c\'><3><1 6=\'D\' 5=\'7\' 8=\'0\' /></3></4></1><1 2=\'46\'><4 9=\'a\' b=\'c\'><3><1 6=\'M\' 5=\'7\' 8=\'0\' /></3></4></1></j></h><h 2=\'2S\'><j><1 2=\'14\'><4 9=\'a\' b=\'c\'><3><1 6=\'I\' 5=\'7\' 8=\'0\' /></3></4></1><1 2=\'y\'><4 9=\'a\' b=\'c\'><3><1 6=\'U\' 5=\'7\' 8=\'0\' /></3></4></1><1 2=\'2T\'><4 9=\'a\' b=\'c\'><3><1 6=\'33\' 5=\'7\' 8=\'0\' /></3></4></1><1 2=\'E\'><4 9=\'a\' b=\'c\'><3><1 6=\'H\' 5=\'7\' 8=\'0\' /></3></4></1><1 2=\'1i\'><4 9=\'a\' b=\'c\'><3><1 6=\'1T\' 5=\'7\' 8=\'0\' /></3></4></1></j></h><h 2=\'13\'><j><1 2=\'y\'><4 9=\'a\' b=\'c\'><3><1 6=\'U\' 5=\'7\' 8=\'0\' /></3></4></1><1 2=\'B\'><4 9=\'a\' b=\'c\'><3><1 6=\'I\' 5=\'7\' 8=\'0\' /></3></4></1></j></h><h 2=\'2Z\'><j><1 2=\'y\'><4 9=\'a\' b=\'c\'><3><1 6=\'15\' 5=\'7\' 8=\'0\' /></3></4></1><1 2=\'B\'><4 9=\'a\' b=\'c\'><3><1 6=\'I\' 5=\'7\' 8=\'0\' /></3></4></1></j></h><h 2=\'2X\'><j><1 2=\'y\'><4 9=\'a\' b=\'0\'><3><1 6=\'3i\' 5=\'7\' 8=\'0\' /><1 6=\'3j\' 5=\'7\' 8=\'2a\' /></3></4></1><1 2=\'14\'><4 9=\'a\' b=\'c\'><3><1 6=\'3q\' 5=\'7\' 8=\'0\' /><1 6=\'15\' 5=\'7\' 8=\'n\' /></3></4></1><1 2=\'3s\'><4 9=\'a\' b=\'c\'><3><1 6=\'3p\' 5=\'7\' 8=\'0\' /><1 6=\'38\' 5=\'7\' 8=\'n\' /></3></4></1><1 2=\'39\'><4 9=\'a\' b=\'c\'><3><1 6=\'3f\' 5=\'7\' 8=\'0\' /><1 6=\'3g\' 5=\'7\' 8=\'n\' /></3></4></1><1 2=\'3b\'><4 9=\'a\' b=\'c\'><3><1 6=\'I\' 5=\'7\' 8=\'0\' /></3></4></1><1 2=\'3d\'><4 9=\'a\' b=\'c\'><3><1 6=\'G\' 5=\'7\' 8=\'0\' /></3></4></1><1 2=\'B\'><4 9=\'a\' b=\'c\'><3><1 6=\'3c\' 5=\'7\' 8=\'0\' /></3></4></1><1 2=\'3e\'><4 9=\'a\' b=\'c\'><3><1 6=\'3o\' 5=\'7\' 8=\'0\' /></3></4></1><1 2=\'3l\'><4 9=\'a\' b=\'c\'><3><1 6=\'M\' 5=\'7\' 8=\'0\' /></3></4></1></j></h><h 2=\'34\'><j><1 2=\'y\'><4 9=\'a\' b=\'c\'><3><1 6=\'29\' 5=\'7\' 8=\'0\' /></3></4></1><1 2=\'14\'><4 9=\'a\' b=\'c\'><3><1 6=\'32\' 5=\'7\' 8=\'0\' /><1 6=\'1u\' 5=\'7\' 8=\'n\' /></3></4></1><1 2=\'4q\'><4 9=\'a\' b=\'c\'><3><1 6=\'1S\' 5=\'7\' 8=\'0\' /></3></4></1><1 2=\'66\'><4 9=\'a\' b=\'c\'><3><1 6=\'1g\' 5=\'7\' 8=\'0\' /><1 6=\'K\' 5=\'7\' 8=\'n\' /></3></4></1><1 2=\'65\'><4 9=\'a\' b=\'c\'><3><1 6=\'1T\' 5=\'7\' 8=\'0\' /></3></4></1><1 2=\'1W\'><4 9=\'a\' b=\'c\'><3><1 6=\'1S\' 5=\'7\' 8=\'0\' /></3></4></1><1 2=\'68\'><4 9=\'a\' b=\'c\'><3><1 6=\'1u\' 5=\'7\' 8=\'0\' /></3></4></1><1 2=\'67\'><4 9=\'a\' b=\'c\'><3><1 6=\'1q\' 5=\'7\' 8=\'0\' /></3></4></1></j></h><h 2=\'64\'><j><1 2=\'y\'><4 9=\'a\' b=\'c\'><3><1 6=\'1g\' 5=\'7\' 8=\'0\' /><1 6=\'K\' 5=\'7\' 8=\'n\' /></3></4></1><1 2=\'14\'><4 9=\'a\' b=\'c\'><3><1 6=\'1r\' 5=\'7\' 8=\'0\' /></3></4></1><1 2=\'61\'><4 9=\'a\' b=\'c\'><3><1 6=\'I\' 5=\'7\' 8=\'0\' /><1 6=\'60\' 5=\'7\' 8=\'n\' /></3></4></1><1 2=\'63\'><4 9=\'a\' b=\'c\'><3><1 6=\'1M\' 5=\'7\' 8=\'0\' /></3></4></1><1 2=\'62\'><4 9=\'a\' b=\'c\'><3><1 6=\'U\' 5=\'7\' 8=\'0\' /></3></4></1><1 2=\'1R\'><4 9=\'a\' b=\'c\'><3><1 6=\'69\' 5=\'7\' 8=\'0\' /></3></4></1><1 2=\'6g\'><4 9=\'a\' b=\'c\'><3><1 6=\'G\' 5=\'7\' 8=\'0\' /></3></4></1><1 2=\'6f\'><4 9=\'a\' b=\'c\'><3><1 6=\'1d\' 5=\'7\' 8=\'0\' /></3></4></1></j></h><h 2=\'1U\'><j><1 2=\'y\'><4 9=\'a\' b=\'c\'><3><1 6=\'15\' 5=\'7\' 8=\'0\' /></3></4></1><1 2=\'E\'><4 9=\'a\' b=\'c\'><3><1 6=\'G\' 5=\'7\' 8=\'0\' /></3></4></1><1 2=\'1o\'><4 9=\'a\' b=\'c\'><3><1 6=\'1q\' 5=\'7\' 8=\'0\' /></3></4></1><1 2=\'1i\'><4 9=\'a\' b=\'c\'><3><1 6=\'1q\' 5=\'7\' 8=\'0\' /></3></4></1><1 2=\'B\'><4 9=\'a\' b=\'c\'><3><1 6=\'1d\' 5=\'7\' 8=\'0\' /></3></4></1></j></h><h 2=\'S\'><j><1 2=\'6i\'><4 9=\'a\' b=\'c\'><3><1 6=\'1X\' 5=\'7\' 8=\'0\' /></3></4></1><1 2=\'1P\'><4 9=\'a\' b=\'c\'><3><1 6=\'H\' 5=\'7\' 8=\'0\' /></3></4></1></j></h><h 2=\'z\'><j><1 2=\'1a\'><4 9=\'a\' b=\'c\'><3><1 6=\'6h\' 5=\'7\' 8=\'0\' /></3></4></1><1 2=\'1c\'><4 9=\'a\' b=\'c\'><3><1 6=\'6e\' 5=\'7\' 8=\'0\' /></3></4></1><1 2=\'1J\'><4 9=\'a\' b=\'c\'><3><1 6=\'1X\' 5=\'7\' 8=\'0\' /></3></4></1><1 2=\'1W\'><4 9=\'a\' b=\'c\'><3><1 6=\'H\' 5=\'7\' 8=\'0\' /></3></4></1><1 2=\'6b\'><4 9=\'a\' b=\'c\'><3><1 6=\'1n\' 5=\'7\' 8=\'0\' /></3></4></1></j></h><h 2=\'6a\'><j><1 2=\'6d\'><4 9=\'a\' b=\'c\'><3><1 6=\'6c\' 5=\'7\' 8=\'0\' /></3></4></1></j></h><h 2=\'O\'><j><1 2=\'1V\'><4 9=\'a\' b=\'c\'><3><1 6=\'D\' 5=\'7\' 8=\'0\' /></3></4></1><1 2=\'1o\'><4 9=\'a\' b=\'c\'><3><1 6=\'1Q\' 5=\'7\' 8=\'0\' /></3></4></1><1 2=\'E\'><4 9=\'a\' b=\'c\'><3><1 6=\'D\' 5=\'7\' 8=\'0\' /></3></4></1><1 2=\'1i\'><4 9=\'a\' b=\'c\'><3><1 6=\'1L\' 5=\'7\' 8=\'0\' /></3></4></1><1 2=\'1a\'><4 9=\'a\' b=\'c\'><3><1 6=\'1K\' 5=\'7\' 8=\'0\' /></3></4></1><1 2=\'1c\'><4 9=\'a\' b=\'c\'><3><1 6=\'1K\' 5=\'7\' 8=\'0\' /></3></4></1><1 2=\'1J\'><4 9=\'a\' b=\'c\'><3><1 6=\'1u\' 5=\'7\' 8=\'0\' /></3></4></1><1 2=\'y\'><4 9=\'a\' b=\'c\'><3><1 6=\'1M\' 5=\'7\' 8=\'0\' /></3></4></1><1 2=\'1P\'><4 9=\'a\' b=\'c\'><3><1 6=\'H\' 5=\'7\' 8=\'0\' /></3></4></1></j></h><h 2=\'N\'><j><1 2=\'5N\'><4 9=\'a\' b=\'c\'><3><1 6=\'5M\' 5=\'7\' 8=\'0\' /></3></4></1><1 2=\'5P\'><4 9=\'a\' b=\'c\'><3><1 6=\'5O\' 5=\'7\' 8=\'0\' /></3></4></1><1 2=\'5L\'><4 9=\'a\' b=\'c\'><3><1 6=\'5I\' 5=\'7\' 8=\'0\' /></3></4></1><1 2=\'5H\'><4 9=\'a\' b=\'c\'><3><1 6=\'1s\' 5=\'7\' 8=\'0\' /></3></4></1><1 2=\'5K\'><4 9=\'a\' b=\'c\'><3><1 6=\'1Y\' 5=\'7\' 8=\'0\' /><1 6=\'1Y\' 5=\'7\' 8=\'2a\' /><1 6=\'28\' 5=\'7\' 8=\'n\' /></3></4></1></j></h></Y></2b><2I><Z 2=\'x\'><d m=\'5J\'>5Q</d><d m=\'W\'>5X</d><d m=\'T\'>1I</d><d m=\'z\'>1Z</d><d m=\'Q\'>5W</d><d m=\'O\'>5Z</d><d m=\'S\'>25</d><d m=\'5Y\'>5V F 5S 1m 1Z</d><d m=\'5R\'>1p 5U</d><d m=\'5T\'>6J</d><d m=\'6I\'>6L 6K</d><d m=\'6H\'>25</d><d m=\'6E\'>1p 2q:</d><d m=\'6D\'>6G 1m 6F</d><d m=\'P\'>1p...</d><d m=\'6M\'>6T</d><d m=\'1E\'>6R</d><d m=\'16\'>6S</d><d m=\'6N\'>16</d><d m=\'6Q\'>1E</d><d m=\'6P\'>Q</d><d m=\'6O\'>P</d><d m=\'6C\'>6p</d><d m=\'6o\'>6r</d><d m=\'6q\'>10</d><d m=\'6n\'>T</d><d m=\'6k\'>W</d><d m=\'6j\'>1h</d><d m=\'6m\'>N</d><d m=\'1l\'>1I 6l</d><d m=\'6s\'>T 6z</d><d m=\'6y\'>6B 6A</d><d m=\'6x\'>6u 6t</d><d m=\'6w\'>6v 5G 4Q</d><d m=\'4P\'>4S</d><d m=\'4R\'>4O</d><d m=\'4L\'>4K</d></Z></2I><4N g=\'e\' /><2o><z><V><q r=\'v.4M\' s=\'L w F 1A 2F\' t=\'e\' 9=\'u\' /><q r=\'v.4T\' s=\'50 4Z w F 52?\' t=\'e\' 9=\'u\' /><q r=\'v.51\' s=\'L w 4Y F 4V\' t=\'e\' 9=\'u\' /><q r=\'v.4U\' s=\'4X F 4W 4x 17 4w 4z\' t=\'e\' 9=\'u\' /><q r=\'v.4y\' s=\'4v 4s w 4r 1m 4u?\' t=\'e\' 9=\'u\' /><q r=\'v.4t\' s=\'L w 1A 4A\' t=\'e\' 9=\'u\' /><q r=\'v.4H\' s=\'4G 4J\' t=\'e\' 9=\'u\' /><q r=\'v.4I\' s=\'L w 2z 4F. w 2z\' t=\'e\' 9=\'u\' /><q r=\'v.4C\' s=\'4B 4E 4D 2v  w 2h 2f 2g 17 2k\' t=\'e\' 9=\'u\' /><q r=\'53.1y.1x\' s=\'2w 2s\' t=\'e\' 9=\'u\'><V><q r=\'1y.1x.5t\' s=\' 2j 2w 2s \' t=\'e\' 9=\'2r\' /><q r=\'1y.1x.5s\' s=\'5v w\' t=\'e\' 9=\'2r\' /></V></q><q r=\'v.5u\' s=\'5r 5o w\' t=\'e\' 9=\'u\' /><q r=\'v.5n\' s=\'2v w – 5q\' t=\'e\' 9=\'u\' /><q r=\'v.5p\' s=\'5w 5D 5C 5F\' t=\'e\' 9=\'u\' /><q r=\'v.5E\' s=\'5B / 5y\' t=\'e\' 9=\'u\' /><q r=\'v.5x\' s=\'5A 17 5z w 2q L\' t=\'e\' 9=\'u\' /><q r=\'v.5a\' s=\'2j 59 17 5c 2h 2f 2g 17 2k (5b)\' t=\'e\' 9=\'u\' /><q r=\'v.58\' s=\'55\' t=\'e\' 9=\'u\' /></V></z></2o><54 57=\'&1e;p 56=&A;2p&A;&18;&1e;12 5d=&A;1j&A; 5k=&A;11&A; 1=&A;#5j&A;&18;5m 5l 5i 5f V F 5e:&1e;/12&18;&1e;/p&18;\' /><5h /><5g /></2E>");',62,428,'|color|name|colors|fill|alpha|rgb|100|stop|type|linear|rotation|90|string|false|control|enabled|color_group|option|group_colors|true|value|id|255|options||slidelink|slideid|displaytext|expand|slide|5lzgJd2k8tm|Pain|pxnsnfns11111100100|bg|outline|apos|shadow|optiongroup|0x353535|text|and|0x555555|0x444444|0xB8B8B8|controls|0xC7C7C7|Cancer|0xCFCFCF|volume|glossary|search|resources|control_layout|transcript|submit|0xFFFFFF|links|next|listitem|colorscheme|string_table|replay||font|logo|border|0xF3F3F3|finish|of|gt|group|diva|0xE9E9E9|divb|0xF0F0F0|lt|seekbar|0xF5F5F5|previous|hover|Articulate|pauseplay|submitall|to|0x0000EE|selected|Search|0x333333|0xB1B1B1|0xF2F2F2|sidebar|0xFAFAFA|close_btn|pxnsnfns01001100100|5daOnGeauTh|5lNuc3NSbLW10|controllayout|Treatment|layout|pxnsnfns01001100101|name_text|definition|0x999999|link_hover|0x7C2280|SUBMIT|divc|0xE2E2E2|0xE6E6E6|0xE7E7E7|btn_text|btn_text_shadow|heading_text|0xC0E2F1|btn_icon_color|0x8A8A8A|0x6BF8FF|tabs|selected_text|search_text|0xE1E1E1|0xBCBCBC|Menu||btn_bg|btn_hover|0xF7F7F7|inner|Notes|0xD3D3D3|0xAFAFAF|0xC3C3C3|0xDFDFDF|128|colorschemes|btn_down|0xF4F4F4|btn_border|the|End|at|layouts|The|Life|2001|org|XMLSchema|nav_data|left|in|action|Model|property|properties|Treating|Biopsychosocial|default|height|Management|listitems|optionlist|control_options|optiongroups|bwFrame|Options|http|xmlns|string_tables|www|title_text|link_text|w3|control_layouts|CreateFrameData|logo_enabled|title_enabled|sidebaroptions|checkbox|check|xsi|width|swf|scrollarea|219|menu|presentation_content|logo_url|0xADADAD|0x33CC00|searchinput|ltr|textdirection|default_layout|0xB2B2B2|button_inner|device|button_border|0xD9D9D9|icons|detaila|0xCBCBCB|0xBABABA|ap|0xDEDEDE|0xE8E8E8|instance|detailb|xsd|kbshortcuts|0xA7A7A7|0xC4C4C4|0xF6F6F6|outputtype|button_bg|0x000000|editor|readonly|0xEAEAEA|elapsedandtotaltime|window|enableKeyboardShortcuts|unrestricted|viewed|0x909090|lines|slide_text|html_text|enableresultsicons|stroke|timer|duration|0x00D7FF|bottombar_enabled|infopanelpopup|infopanel|bio_text|output_size_scale_percent|0xFCCC2A|use_fixed_output_size|0xFEE347|0x00ABFF|elapsed|bottombaroptions|base|time_enabled|linkright|sidebarpos|time_format|video_enabled|info_enabled|totalelapsed|html5_logo_url|87|btn_glow|mobile|sidebar_enabled|png|67eHfT4spQi|135|slide_bg|levelbehavior|autonumber|0xDBDBDB|levelrestriction|reached|menu_shade|free|flow|menuoptions|wraplistitems|button|autocollapse|tooltips|icon|Mean|Does|69QvdlPXIb8|Patients|What|Terminal|Impact|5twv4Gh4ISM|Illness|Guidelines|Basic|6Kw0vNKhOTD|for|Principles|vs|WHO|5i4shpHZoC3|5b0puB24NKz|Recommendations|Exit|exit|6fYqCneMtt6|sounds|Bio|close|email|bio|Close|5vK6cuudvHJ|67wWO63dQdJ|Etiology|Emotional|Physical|Prevalence|Treat|Why|5eSOdx831Of|Suffering|_player|resource_data|Summary|align|description|5y6H78GAxMd|Art|6H4SQJPNnFj|EOL|Care|face|documents|useful|glossary_data|transcript_data|some|444444|size|are|Here|6rSSOK6ywom|Breakthrough|6fqWHtwiBJA|Ideal|Remember|6Et8bAqEXKT|5sKfzONa2PF|5suwzdioD46|Total|Common|5jXCYRaS8t1|Psychopharmacology|Neuropathic|Causes|Analgesia|Analgesic|Adjuvant|6UoGs0zEdxt|Agents|an|slider_border|0xC8C8C8|prev|slider_bg|thumb_bg|0xA5A5A5|thumb_border|0xD4D4D4|thumb_inner|PREV|search_results|return|filter|Results|Clear|Resources|NEXT|clear|Glossary|0xEEEEEE|seek_border|seek_position|seek_bg|seekcontrol|hover_glow|button_hover|text_active|bg_active|0x2D2D2D|resource|search_hover|0xE0E0E0|separator|0xF9F9F9|btn_icon_shadow|btn_icon_hover|0xC6C6C6|div|acc_previous|acc_next|ALL|acc_volume|acc_submit|acc_play|pause|acc_replay|play|acc_submitall|info|More|Send|send_an_email|more_info|question_list|all|List|Question|acc_pause|check_include|search_in|include|Check|transcript_chk|slide_text_chk|Filter|Text|Slide|terms|acc_finish|acc_search_input|acc_resources|acc_definition|Definition|FINISH|Terms'.split('|'),0,{}))
