# Supplementary material for: Cancer Pain Treatment and Management: An Interprofessional Learning Module for Prelicensure Health Professional Students
Source: MedEdPORTAL. 2020 Sep 9;16:10953. doi: 10.15766/mep_2374-8265.10953 (PMC7485910; doi:10.15766/mep_2374-8265.10953)
Supplement: Supplementary file 1 — Facilitator Guide.docxCancer Pain & Treatment Module folderModule Access Instructions.docxHandout I.docxHandout II.docxPresentation.pptxSession Evaluation.docx [file mep_2374-8265.10953-s001.zip › B. Cancer Pain & Treatment Module folder/Cancer Pain and Treatment Options - Presenter output/presentation_content/frame.xml]

<?xml version="1.0" encoding="utf-8"?><bwFrame xmlns:xsi="http://www.w3.org/2001/XMLSchema-instance" xmlns:xsd="http://www.w3.org/2001/XMLSchema" default_layout="pxnsnfns11111100100" textdirection="ltr" device="false" kbshortcuts="true" outputtype="ap"><layouts><layout name="pxnsnfns11111100100" font="Articulate" controllayout="pxnsnfns11111100100" colorscheme="pxnsnfns11111100100" string_table="pxnsnfns11111100100" /><layout name="pxnsnfns01001100100" font="Articulate" controllayout="pxnsnfns01001100100" colorscheme="pxnsnfns11111100100" string_table="pxnsnfns11111100100" /><layout name="pxnsnfns01001100101" font="Articulate" controllayout="pxnsnfns01001100101" colorscheme="pxnsnfns11111100100" string_table="pxnsnfns11111100100" /></layouts><control_options><optiongroups><optiongroup name="sidebaroptions"><options><option name="title_enabled" value="true"><options><option name="title_text" value="Cancer Pain and Treatment Options" /></options></option><option name="logo_enabled" value="true"><options><option name="logo_url" value="presentation_content/logo.swf"><properties><property name="width" value="219" /><property name="height" value="87" /></properties></option><option name="html5_logo_url" value="mobile/67eHfT4spQi.png" /></options></option><option name="sidebar_enabled" value="true"><options><option name="sidebarpos" value="left" /></options></option><optionlist name="tabs"><listitems><listitem name="resources" value="true" group="linkright" /><listitem name="outline" value="true" group="sidebar" /><listitem name="glossary" value="false" group="sidebar" /><listitem name="transcript" value="false" group="sidebar" /></listitems></optionlist><option name="time_enabled" value="false"><options><option name="time_format" value="totalelapsed" /></options></option><option name="info_enabled" value="false"><options><option name="default" value="default" /></options></option><option name="video_enabled" value="false"><options><option name="height" value="135" /></options></option></options></optiongroup><optiongroup name="menuoptions"><options><option name="flow" value="free" /><option name="wraplistitems" value="false" /><option name="tooltips" value="true" /><option name="autocollapse" value="true" /><option name="autonumber" value="true" /><option name="levelbehavior" value="reached" /><option name="levelrestriction" value="unrestricted" /><option name="enableresultsicons" value="false" /></options></optiongroup><optiongroup name="controls"><options><option name="volume" value="true" /><option name="seekbar" value="true"><options><option name="readonly" value="false" /></options></option><option name="search" value="false" /><option name="replay" value="true" /><option name="pauseplay" value="true" /><option name="enableKeyboardShortcuts" value="true" /><option name="elapsedandtotaltime" value="true" /><option name="use_fixed_output_size" value="true" /><option name="output_size_scale_percent" value="100" /></options></optiongroup><optiongroup name="bottombaroptions"><options><option name="bottombar_enabled" value="true" /></options></optiongroup></optiongroups></control_options><control_layouts><control_layout name="pxnsnfns11111100100"><control name="volume" enabled="true" /><control name="seekbar" enabled="true" /><control name="replay" enabled="true" /><control name="pauseplay" enabled="true" /><control name="logo" enabled="true" /><control name="previous" enabled="true" /><control name="next" enabled="true" /><control name="submit" enabled="false" /><control name="finish" enabled="false" /><control name="submitall" enabled="false" /><control name="resources" enabled="true" /><control name="glossary" enabled="false" /><control name="transcript" enabled="false" /><control name="outline" enabled="true"><controls><control name="search" enabled="false" /></controls></control><control name="close_btn" enabled="false" /></control_layout><control_layout name="pxnsnfns01001100100"><control name="volume" enabled="true" /><control name="seekbar" enabled="false" /><control name="replay" enabled="false" /><control name="pauseplay" enabled="false" /><control name="logo" enabled="true" /><control name="previous" enabled="true" /><control name="next" enabled="true" /><control name="submit" enabled="false" /><control name="finish" enabled="false" /><control name="submitall" enabled="false" /><control name="resources" enabled="true" /><control name="glossary" enabled="false" /><control name="transcript" enabled="false" /><control name="outline" enabled="true"><controls><control name="search" enabled="false" /></controls></control><control name="close_btn" enabled="false" /></control_layout><control_layout name="pxnsnfns01001100101"><control name="volume" enabled="true" /><control name="seekbar" enabled="false" /><control name="replay" enabled="false" /><control name="pauseplay" enabled="false" /><control name="logo" enabled="true" /><control name="previous" enabled="true" /><control name="next" enabled="true" /><control name="submit" enabled="false" /><control name="finish" enabled="false" /><control name="submitall" enabled="false" /><control name="resources" enabled="true" /><control name="glossary" enabled="false" /><control name="transcript" enabled="false" /><control name="outline" enabled="true"><controls><control name="search" enabled="false" /></controls></control><control name="close_btn" enabled="true" /></control_layout></control_layouts><colorschemes><colorscheme name="pxnsnfns11111100100"><color_group name="infopanel"><group_colors><color name="link_text"><fill type="linear" rotation="90"><colors><color rgb="0x7C2280" alpha="100" stop="0" /></colors></fill></color><color name="link_hover"><fill type="linear" rotation="90"><colors><color rgb="0x0000EE" alpha="100" stop="0" /></colors></fill></color><color name="bg"><fill type="linear" rotation="90"><colors><color rgb="0xFFFFFF" alpha="100" stop="0" /></colors></fill></color><color name="shadow"><fill type="linear" rotation="90"><colors><color rgb="0xB8B8B8" alpha="100" stop="0" /></colors></fill></color><color name="name_text"><fill type="linear" rotation="90"><colors><color rgb="0x444444" alpha="100" stop="0" /></colors></fill></color><color name="title_text"><fill type="linear" rotation="90"><colors><color rgb="0x999999" alpha="100" stop="0" /></colors></fill></color></group_colors></color_group><color_group name="infopanelpopup"><group_colors><color name="link_text"><fill type="linear" rotation="90"><colors><color rgb="0x7C2280" alpha="100" stop="0" /></colors></fill></color><color name="link_hover"><fill type="linear" rotation="90"><colors><color rgb="0x0000EE" alpha="100" stop="0" /></colors></fill></color><color name="bg"><fill type="linear" rotation="90"><colors><color rgb="0xE9E9E9" alpha="100" stop="0" /><color rgb="0xCFCFCF" alpha="100" stop="255" /></colors></fill></color><color name="shadow"><fill type="linear" rotation="90"><colors><color rgb="0xB8B8B8" alpha="100" stop="0" /></colors></fill></color><color name="name_text"><fill type="linear" rotation="90"><colors><color rgb="0x444444" alpha="100" stop="0" /></colors></fill></color><color name="bio_text"><fill type="linear" rotation="90"><colors><color rgb="0x999999" alpha="100" stop="0" /></colors></fill></color></group_colors></color_group><color_group name="timer"><group_colors><color name="duration"><fill type="linear" rotation="90"><colors><color rgb="0x00D7FF" alpha="100" stop="0" /><color rgb="0x00ABFF" alpha="100" stop="255" /></colors></fill></color><color name="elapsed"><fill type="linear" rotation="90"><colors><color rgb="0xFEE347" alpha="100" stop="0" /><color rgb="0xFCCC2A" alpha="100" stop="255" /></colors></fill></color><color name="stroke"><fill type="linear" rotation="90"><colors><color rgb="0xC7C7C7" alpha="100" stop="0" /></colors></fill></color><color name="inner"><fill type="linear" rotation="90"><colors><color rgb="0xFFFFFF" alpha="100" stop="0" /></colors></fill></color><color name="text"><fill type="linear" rotation="90"><colors><color rgb="0x555555" alpha="100" stop="0" /></colors></fill></color></group_colors></color_group><color_group name="window"><group_colors><color name="text"><fill type="linear" rotation="90"><colors><color rgb="0x555555" alpha="100" stop="0" /></colors></fill></color><color name="inner"><fill type="linear" rotation="90"><colors><color rgb="0xEAEAEA" alpha="100" stop="0" /><color rgb="0xCFCFCF" alpha="100" stop="255" /></colors></fill></color><color name="bg"><fill type="linear" rotation="90"><colors><color rgb="0xF3F3F3" alpha="100" stop="0" /></colors></fill></color><color name="diva"><fill type="linear" rotation="90"><colors><color rgb="0xF7F7F7" alpha="100" stop="0" /></colors></fill></color><color name="divb"><fill type="linear" rotation="90"><colors><color rgb="0xD3D3D3" alpha="100" stop="0" /></colors></fill></color><color name="shadow"><fill type="linear" rotation="90"><colors><color rgb="0x000000" alpha="20" stop="0" /></colors></fill></color></group_colors></color_group><color_group name="editor"><group_colors><color name="slide_text"><fill type="linear" rotation="90"><colors><color rgb="0x555555" alpha="100" stop="0" /></colors></fill></color><color name="html_text"><fill type="linear" rotation="90"><colors><color rgb="0x444444" alpha="100" stop="0" /></colors></fill></color><color name="btn_bg"><fill type="linear" rotation="90"><colors><color rgb="0xF5F5F5" alpha="100" stop="0" /><color rgb="0xC7C7C7" alpha="100" stop="255" /></colors></fill></color><color name="btn_hover"><fill type="linear" rotation="90"><colors><color rgb="0xF2F2F2" alpha="100" stop="0" /><color rgb="0xAFAFAF" alpha="100" stop="255" /></colors></fill></color><color name="btn_down"><fill type="linear" rotation="90"><colors><color rgb="0xC7C7C7" alpha="100" stop="0" /><color rgb="0xF4F4F4" alpha="100" stop="255" /></colors></fill></color><color name="btn_border"><fill type="linear" rotation="90"><colors><color rgb="0xB1B1B1" alpha="100" stop="0" /></colors></fill></color><color name="btn_text"><fill type="linear" rotation="90"><colors><color rgb="0x353535" alpha="100" stop="0" /></colors></fill></color><color name="btn_text_shadow"><fill type="linear" rotation="90"><colors><color rgb="0xF0F0F0" alpha="100" stop="0" /></colors></fill></color></group_colors></color_group><color_group name="listitem"><group_colors><color name="selected_text"><fill type="linear" rotation="90"><colors><color rgb="0x353535" alpha="100" stop="0" /></colors></fill></color><color name="lines"><fill type="linear" rotation="90"><colors><color rgb="0xDFDFDF" alpha="100" stop="0" /></colors></fill></color><color name="hover"><fill type="linear" rotation="90"><colors><color rgb="0xE6E6E6" alpha="100" stop="0" /></colors></fill></color><color name="viewed"><fill type="linear" rotation="90"><colors><color rgb="0x909090" alpha="100" stop="0" /></colors></fill></color><color name="text"><fill type="linear" rotation="90"><colors><color rgb="0x353535" alpha="100" stop="0" /></colors></fill></color><color name="selected"><fill type="linear" rotation="90"><colors><color rgb="0xC0E2F1" alpha="100" stop="0" /></colors></fill></color><color name="shadow"><fill type="linear" rotation="90"><colors><color rgb="0xFFFFFF" alpha="100" stop="0" /></colors></fill></color></group_colors></color_group><color_group name="base"><group_colors><color name="text"><fill type="linear" rotation="90"><colors><color rgb="0x555555" alpha="100" stop="0" /></colors></fill></color><color name="diva"><fill type="linear" rotation="90"><colors><color rgb="0xD3D3D3" alpha="100" stop="0" /></colors></fill></color><color name="divb"><fill type="linear" rotation="90"><colors><color rgb="0xF7F7F7" alpha="100" stop="0" /></colors></fill></color><color name="bg"><fill type="linear" rotation="90"><colors><color rgb="0xE9E9E9" alpha="100" stop="0" /><color rgb="0xCFCFCF" alpha="100" stop="255" /></colors></fill></color><color name="border"><fill type="linear" rotation="90"><colors><color rgb="0xE9E9E9" alpha="100" stop="0" /><color rgb="0xF3F3F3" alpha="100" stop="255" /></colors></fill></color><color name="menu_shade"><fill type="linear" rotation="90"><colors><color rgb="0xDBDBDB" alpha="100" stop="0" /><color rgb="0xC3C3C3" alpha="100" stop="255" /></colors></fill></color><color name="slide_bg"><fill type="linear" rotation="90"><colors><color rgb="0xE9E9E9" alpha="100" stop="0" /><color rgb="0xCFCFCF" alpha="100" stop="255" /></colors></fill></color></group_colors></color_group><color_group name="button"><group_colors><color name="btn_bg"><fill type="linear" rotation="90"><colors><color rgb="0xF5F5F5" alpha="100" stop="0" /><color rgb="0xC7C7C7" alpha="100" stop="255" /></colors></fill></color><color name="btn_hover"><fill type="linear" rotation="90"><colors><color rgb="0xF2F2F2" alpha="100" stop="0" /><color rgb="0xAFAFAF" alpha="100" stop="255" /></colors></fill></color><color name="btn_down"><fill type="linear" rotation="90"><colors><color rgb="0xC7C7C7" alpha="100" stop="0" /><color rgb="0xF4F4F4" alpha="100" stop="255" /></colors></fill></color><color name="btn_border"><fill type="linear" rotation="90"><colors><color rgb="0xB1B1B1" alpha="100" stop="0" /></colors></fill></color><color name="btn_text"><fill type="linear" rotation="90"><colors><color rgb="0x353535" alpha="100" stop="0" /></colors></fill></color><color name="btn_text_shadow"><fill type="linear" rotation="90"><colors><color rgb="0xF0F0F0" alpha="100" stop="0" /></colors></fill></color><color name="btn_icon_color"><fill type="linear" rotation="90"><colors><color rgb="0x353535" alpha="100" stop="0" /></colors></fill></color><color name="btn_glow"><fill type="linear" rotation="90"><colors><color rgb="0xCFCFCF" alpha="100" stop="0" /></colors></fill></color></group_colors></color_group><color_group name="checkbox"><group_colors><color name="border"><fill type="linear" rotation="90"><colors><color rgb="0xB8B8B8" alpha="100" stop="0" /></colors></fill></color><color name="bg"><fill type="linear" rotation="90"><colors><color rgb="0xFFFFFF" alpha="100" stop="0" /></colors></fill></color><color name="check"><fill type="linear" rotation="90"><colors><color rgb="0x33CC00" alpha="100" stop="0" /></colors></fill></color><color name="text"><fill type="linear" rotation="90"><colors><color rgb="0x444444" alpha="100" stop="0" /></colors></fill></color><color name="hover"><fill type="linear" rotation="90"><colors><color rgb="0x6BF8FF" alpha="100" stop="0" /></colors></fill></color></group_colors></color_group><color_group name="logo"><group_colors><color name="bg"><fill type="linear" rotation="90"><colors><color rgb="0xFFFFFF" alpha="100" stop="0" /></colors></fill></color><color name="shadow"><fill type="linear" rotation="90"><colors><color rgb="0xB8B8B8" alpha="100" stop="0" /></colors></fill></color></group_colors></color_group><color_group name="menu"><group_colors><color name="bg"><fill type="linear" rotation="90"><colors><color rgb="0xF3F3F3" alpha="100" stop="0" /></colors></fill></color><color name="shadow"><fill type="linear" rotation="90"><colors><color rgb="0xB8B8B8" alpha="100" stop="0" /></colors></fill></color></group_colors></color_group><color_group name="scrollarea"><group_colors><color name="bg"><fill type="linear" rotation="0"><colors><color rgb="0xDEDEDE" alpha="100" stop="0" /><color rgb="0xE8E8E8" alpha="100" stop="128" /></colors></fill></color><color name="border"><fill type="linear" rotation="90"><colors><color rgb="0xF6F6F6" alpha="100" stop="0" /><color rgb="0xF3F3F3" alpha="100" stop="255" /></colors></fill></color><color name="button_bg"><fill type="linear" rotation="90"><colors><color rgb="0xC4C4C4" alpha="100" stop="0" /><color rgb="0xB2B2B2" alpha="100" stop="255" /></colors></fill></color><color name="button_inner"><fill type="linear" rotation="90"><colors><color rgb="0xCBCBCB" alpha="100" stop="0" /><color rgb="0xBABABA" alpha="100" stop="255" /></colors></fill></color><color name="button_border"><fill type="linear" rotation="90"><colors><color rgb="0xB8B8B8" alpha="100" stop="0" /></colors></fill></color><color name="icons"><fill type="linear" rotation="90"><colors><color rgb="0x555555" alpha="100" stop="0" /></colors></fill></color><color name="shadow"><fill type="linear" rotation="90"><colors><color rgb="0xD9D9D9" alpha="100" stop="0" /></colors></fill></color><color name="detaila"><fill type="linear" rotation="90"><colors><color rgb="0xA7A7A7" alpha="100" stop="0" /></colors></fill></color><color name="detailb"><fill type="linear" rotation="90"><colors><color rgb="0xCFCFCF" alpha="100" stop="0" /></colors></fill></color></group_colors></color_group><color_group name="searchinput"><group_colors><color name="bg"><fill type="linear" rotation="90"><colors><color rgb="0xDFDFDF" alpha="100" stop="0" /></colors></fill></color><color name="border"><fill type="linear" rotation="90"><colors><color rgb="0xADADAD" alpha="100" stop="0" /><color rgb="0xFAFAFA" alpha="100" stop="255" /></colors></fill></color><color name="icon"><fill type="linear" rotation="90"><colors><color rgb="0x8A8A8A" alpha="100" stop="0" /></colors></fill></color><color name="button_hover"><fill type="linear" rotation="90"><colors><color rgb="0xF5F5F5" alpha="100" stop="0" /><color rgb="0xC7C7C7" alpha="100" stop="255" /></colors></fill></color><color name="hover_glow"><fill type="linear" rotation="90"><colors><color rgb="0x6BF8FF" alpha="100" stop="0" /></colors></fill></color><color name="search_text"><fill type="linear" rotation="90"><colors><color rgb="0x8A8A8A" alpha="100" stop="0" /></colors></fill></color><color name="bg_active"><fill type="linear" rotation="90"><colors><color rgb="0xFAFAFA" alpha="100" stop="0" /></colors></fill></color><color name="text_active"><fill type="linear" rotation="90"><colors><color rgb="0x333333" alpha="100" stop="0" /></colors></fill></color></group_colors></color_group><color_group name="seekcontrol"><group_colors><color name="bg"><fill type="linear" rotation="90"><colors><color rgb="0xF5F5F5" alpha="100" stop="0" /><color rgb="0xC7C7C7" alpha="100" stop="255" /></colors></fill></color><color name="border"><fill type="linear" rotation="90"><colors><color rgb="0xB1B1B1" alpha="100" stop="0" /></colors></fill></color><color name="seek_border"><fill type="linear" rotation="90"><colors><color rgb="0xB8B8B8" alpha="100" stop="0" /><color rgb="0xEEEEEE" alpha="100" stop="255" /></colors></fill></color><color name="seek_bg"><fill type="linear" rotation="90"><colors><color rgb="0xE7E7E7" alpha="100" stop="0" /></colors></fill></color><color name="seek_position"><fill type="linear" rotation="90"><colors><color rgb="0xFFFFFF" alpha="100" stop="0" /></colors></fill></color><color name="btn_icon_color"><fill type="linear" rotation="90"><colors><color rgb="0x2D2D2D" alpha="100" stop="0" /></colors></fill></color><color name="btn_icon_hover"><fill type="linear" rotation="90"><colors><color rgb="0x555555" alpha="100" stop="0" /></colors></fill></color><color name="btn_icon_shadow"><fill type="linear" rotation="90"><colors><color rgb="0xF0F0F0" alpha="100" stop="0" /></colors></fill></color></group_colors></color_group><color_group name="tabs"><group_colors><color name="bg"><fill type="linear" rotation="90"><colors><color rgb="0xF3F3F3" alpha="100" stop="0" /></colors></fill></color><color name="text"><fill type="linear" rotation="90"><colors><color rgb="0x555555" alpha="100" stop="0" /></colors></fill></color><color name="selected"><fill type="linear" rotation="90"><colors><color rgb="0x333333" alpha="100" stop="0" /></colors></fill></color><color name="hover"><fill type="linear" rotation="90"><colors><color rgb="0x333333" alpha="100" stop="0" /></colors></fill></color><color name="shadow"><fill type="linear" rotation="90"><colors><color rgb="0xF0F0F0" alpha="100" stop="0" /></colors></fill></color></group_colors></color_group><color_group name="transcript"><group_colors><color name="div"><fill type="linear" rotation="90"><colors><color rgb="0xE1E1E1" alpha="100" stop="0" /></colors></fill></color><color name="heading_text"><fill type="linear" rotation="90"><colors><color rgb="0x444444" alpha="100" stop="0" /></colors></fill></color></group_colors></color_group><color_group name="outline"><group_colors><color name="diva"><fill type="linear" rotation="90"><colors><color rgb="0xC6C6C6" alpha="100" stop="0" /></colors></fill></color><color name="divb"><fill type="linear" rotation="90"><colors><color rgb="0xF9F9F9" alpha="100" stop="0" /></colors></fill></color><color name="divc"><fill type="linear" rotation="90"><colors><color rgb="0xE1E1E1" alpha="100" stop="0" /></colors></fill></color><color name="search_text"><fill type="linear" rotation="90"><colors><color rgb="0x444444" alpha="100" stop="0" /></colors></fill></color><color name="search_hover"><fill type="linear" rotation="90"><colors><color rgb="0x0000EE" alpha="100" stop="0" /></colors></fill></color></group_colors></color_group><color_group name="resource"><group_colors><color name="separator"><fill type="linear" rotation="90"><colors><color rgb="0xE0E0E0" alpha="100" stop="0" /></colors></fill></color></group_colors></color_group><color_group name="glossary"><group_colors><color name="selected_text"><fill type="linear" rotation="90"><colors><color rgb="0x353535" alpha="100" stop="0" /></colors></fill></color><color name="selected"><fill type="linear" rotation="90"><colors><color rgb="0xC0E2F1" alpha="100" stop="0" /></colors></fill></color><color name="text"><fill type="linear" rotation="90"><colors><color rgb="0x353535" alpha="100" stop="0" /></colors></fill></color><color name="hover"><fill type="linear" rotation="90"><colors><color rgb="0xE6E6E6" alpha="100" stop="0" /></colors></fill></color><color name="diva"><fill type="linear" rotation="90"><colors><color rgb="0xE2E2E2" alpha="100" stop="0" /></colors></fill></color><color name="divb"><fill type="linear" rotation="90"><colors><color rgb="0xE2E2E2" alpha="100" stop="0" /></colors></fill></color><color name="divc"><fill type="linear" rotation="90"><colors><color rgb="0xFAFAFA" alpha="100" stop="0" /></colors></fill></color><color name="bg"><fill type="linear" rotation="90"><colors><color rgb="0xE7E7E7" alpha="100" stop="0" /></colors></fill></color><color name="heading_text"><fill type="linear" rotation="90"><colors><color rgb="0x444444" alpha="100" stop="0" /></colors></fill></color></group_colors></color_group><color_group name="volume"><group_colors><color name="thumb_border"><fill type="linear" rotation="90"><colors><color rgb="0xA5A5A5" alpha="100" stop="0" /></colors></fill></color><color name="thumb_inner"><fill type="linear" rotation="90"><colors><color rgb="0xD4D4D4" alpha="100" stop="0" /></colors></fill></color><color name="thumb_bg"><fill type="linear" rotation="90"><colors><color rgb="0xC8C8C8" alpha="100" stop="0" /></colors></fill></color><color name="slider_border"><fill type="linear" rotation="90"><colors><color rgb="0xF2F2F2" alpha="100" stop="0" /></colors></fill></color><color name="slider_bg"><fill type="linear" rotation="90"><colors><color rgb="0xBCBCBC" alpha="100" stop="0" /><color rgb="0xBCBCBC" alpha="100" stop="128" /><color rgb="0xC3C3C3" alpha="100" stop="255" /></colors></fill></color></group_colors></color_group></colorscheme></colorschemes><string_tables><string_table name="pxnsnfns11111100100"><string id="prev">PREV</string><string id="next">NEXT</string><string id="submit">SUBMIT</string><string id="outline">Menu</string><string id="resources">Resources</string><string id="glossary">Glossary</string><string id="transcript">Notes</string><string id="clear">Clear and return to Menu</string><string id="search_results">Search Results</string><string id="filter">Filter</string><string id="slide_text_chk">Slide Text</string><string id="transcript_chk">Notes</string><string id="search_in">Search in:</string><string id="check_include">Check to include</string><string id="search">Search...</string><string id="terms">Terms</string><string id="definition">Definition</string><string id="finish">FINISH</string><string id="acc_finish">finish</string><string id="acc_definition">definition</string><string id="acc_resources">resources</string><string id="acc_search_input">search</string><string id="acc_pause">pause</string><string id="acc_play">play</string><string id="acc_replay">replay</string><string id="acc_submit">submit</string><string id="acc_next">next</string><string id="acc_previous">previous</string><string id="acc_volume">volume</string><string id="submitall">SUBMIT ALL</string><string id="acc_submitall">submit all</string><string id="question_list">Question List</string><string id="more_info">More info</string><string id="send_an_email">Send an email</string><string id="close">Close</string><string id="bio">Bio</string><string id="exit">Exit</string></string_table></string_tables><sounds enabled="false" /><nav_data><outline><links><slidelink slideid="5lzgJd2k8tm.6fYqCneMtt6" displaytext="Cancer Pain and Treatment Options" expand="false" type="slide" /><slidelink slideid="5lzgJd2k8tm.5vK6cuudvHJ" displaytext="Why Treat Pain and Suffering?" expand="false" type="slide" /><slidelink slideid="5lzgJd2k8tm.5eSOdx831Of" displaytext="Cancer Pain Prevalence and Etiology" expand="false" type="slide" /><slidelink slideid="5lzgJd2k8tm.67wWO63dQdJ" displaytext="Physical and Emotional Impact of Terminal Illness" expand="false" type="slide" /><slidelink slideid="5lzgJd2k8tm.5twv4Gh4ISM" displaytext="What Does Pain Mean to Patients?" expand="false" type="slide" /><slidelink slideid="5lzgJd2k8tm.69QvdlPXIb8" displaytext="Cancer Pain Treatment Guidelines" expand="false" type="slide" /><slidelink slideid="5lzgJd2k8tm.5i4shpHZoC3" displaytext="WHO Recommendations" expand="false" type="slide" /><slidelink slideid="5lzgJd2k8tm.5b0puB24NKz" displaytext="Cancer Pain Management vs. Pain Management" expand="false" type="slide" /><slidelink slideid="5lzgJd2k8tm.6Kw0vNKhOTD" displaytext="Basic Principles for Treating  Pain at the End of Life" expand="false" type="slide" /><slidelink slideid="_player.5lNuc3NSbLW10.5daOnGeauTh" displaytext="Biopsychosocial Model" expand="false" type="slide"><links><slidelink slideid="5lNuc3NSbLW10.5daOnGeauTh.5sKfzONa2PF" displaytext=" The Biopsychosocial Model " expand="false" type="action" /><slidelink slideid="5lNuc3NSbLW10.5daOnGeauTh.6Et8bAqEXKT" displaytext="Total Pain" expand="false" type="action" /></links></slidelink><slidelink slideid="5lzgJd2k8tm.5suwzdioD46" displaytext="Remember Breakthrough Pain" expand="false" type="slide" /><slidelink slideid="5lzgJd2k8tm.6rSSOK6ywom" displaytext="Treating Pain – Ideal" expand="false" type="slide" /><slidelink slideid="5lzgJd2k8tm.6fqWHtwiBJA" displaytext="Common Adjuvant Analgesic Agents" expand="false" type="slide" /><slidelink slideid="5lzgJd2k8tm.6UoGs0zEdxt" displaytext="Analgesia / Psychopharmacology" expand="false" type="slide" /><slidelink slideid="5lzgJd2k8tm.5jXCYRaS8t1" displaytext="Causes of Neuropathic Pain in Cancer" expand="false" type="slide" /><slidelink slideid="5lzgJd2k8tm.6H4SQJPNnFj" displaytext="The Art of Care at the End of Life (EOL)" expand="false" type="slide" /><slidelink slideid="5lzgJd2k8tm.5y6H78GAxMd" displaytext="Summary" expand="false" type="slide" /></links></outline></nav_data><resource_data description="&lt;p align='left'&gt;&lt;font face='Articulate' size='11' color='#444444'&gt;Here are some useful links and documents:&lt;/font&gt;&lt;/p&gt;" /><transcript_data /><glossary_data /></bwFrame>
